# Supplementary material for: Crystal structure of 1,3-bis­(2,6-diiso­propyl­phen­yl)-4,5-dimethyl-1H-imid­azol-3-ium bromide di­chloro­methane disolvate
Source: Acta Crystallogr Sect E Struct Rep Online. 2014 Oct 24;70(Pt 11):o1193–4. doi: 10.1107/S1600536814023150 (PMC4257239; doi:10.1107/S1600536814023150)
Supplement: Supplementary file 1 [file e-70-o1193-sup1.cif]

##############################################################################
#                                                                            #
# This CIF contains the data in a paper accepted for publication in          #
# Acta Crystallographica Section E. It conforms to the requirements of       #
# Notes for Authors for Acta Crystallographica Section E, and has been       #
# peer reviewed under the auspices of the IUCr Commission on Journals.       #
#                                                                            #
# Full details of the Crystallographic Information File format               #
# are given in the paper "The Crystallographic Information File (CIF):       #
# a New Standard Archive File for Crystallography" by S. R. Hall, F. H.      #
# Allen and I. D. Brown [Acta Cryst. (1991), A47, 655-685].                  #
#                                                                            #
# The current version of the core CIF dictionary is obtainable from          #
# ftp://ftp.iucr.org/pub/cif_core.dic.                                       #
#                                                                            #
# Software is freely available for graphical display of the structure(s)     #
# in this CIF. For information consult the CIF software page                 #
# http://www.iucr.org/resources/cif/software.                                #
#                                                                            #
# This file may be used for bona fide research purposes within the           #
# scientific community so long as proper attribution is given to the journal # 
# article from which it was obtained.                                        #
#                                                                            #
##############################################################################
data_I
_audit_creation_method     SHELXL-2013
_chemical_name_systematic
;
1,3-Bis(2,6-diisopropylphenyl)-4,5-dimethyl-1<i>H</i>-imidazol-3-ium bromide
dichloromethane disolvate
;
_chemical_name_common     ?
_chemical_formula_moiety     'C29 H41 N2, 2(C H2 Cl2), Br'
_chemical_formula_sum     'C31 H45 Br Cl4 N2'
_chemical_formula_iupac     'C29 H41 N2 + , Br - , 2C H2 Cl2 '
_chemical_formula_weight     667.40
_chemical_melting_point     ?
_shelx_space_group_comment
;
The symmetry employed for this shelxl refinement is uniquely defined
by the following loop, which should always be used as a source of
symmetry information in preference to the above space-group names.
They are only intended as comments.
;
_space_group_crystal_system     monoclinic
_space_group_name_H-M_alt     'P 21/m'
_space_group_name_Hall     '-P 2yb'
loop_
    _space_group_symop_operation_xyz
    'x, y, z'
    '-x, y+1/2, -z'
    '-x, -y, -z'
    'x, -y-1/2, z'
_cell_length_a     10.0644(11)
_cell_length_b     16.6082(17)
_cell_length_c     10.7107(15)
_cell_angle_alpha     90
_cell_angle_beta     98.480(10)
_cell_angle_gamma     90
_cell_volume     1770.7(4)
_cell_formula_units_Z     2
_cell_measurement_reflns_used     20226
_cell_measurement_theta_min     3.2
_cell_measurement_theta_max     25.8
_cell_measurement_temperature     173(2)
_exptl_crystal_description     block
_exptl_crystal_colour     colourless
_exptl_crystal_size_max     0.20
_exptl_crystal_size_mid     0.20
_exptl_crystal_size_min     0.20
_exptl_crystal_density_diffrn     1.252
_exptl_crystal_density_meas     ?
_exptl_crystal_density_method     ?
_exptl_crystal_F_000     696
_exptl_absorpt_coefficient_mu     1.484
_exptl_absorpt_correction_type     multi-scan
_exptl_absorpt_process_details
;
(X-AREA Stoe & Cie, 2001)
;
_shelx_estimated_absorpt_T_min     0.756
_shelx_estimated_absorpt_T_max     0.756
_exptl_absorpt_correction_T_min     .756
_exptl_absorpt_correction_T_max     .756
_exptl_special_details
;
 ;
;
_diffrn_ambient_temperature     173(2)
_diffrn_radiation_type     MoK\a
_diffrn_radiation_wavelength     0.71073
_diffrn_measurement_device_type     'STOE IPDS II two-circle'
_diffrn_measurement_method     \w
_diffrn_detector_area_resol_mean     ?
_diffrn_reflns_number     21288
_diffrn_reflns_av_R_equivalents     0.1564
_diffrn_reflns_theta_min     3.195
_diffrn_reflns_theta_max     25.024
_diffrn_reflns_theta_full     25.000
_diffrn_measured_fraction_theta_max     0.997
_diffrn_measured_fraction_theta_full     0.997
_diffrn_reflns_limit_h_min     -11
_diffrn_reflns_limit_h_max     11
_diffrn_reflns_limit_k_min     -19
_diffrn_reflns_limit_k_max     19
_diffrn_reflns_limit_l_min     -12
_diffrn_reflns_limit_l_max     12
_refine_special_details
;
 ;
;
_reflns_number_total     3229
_reflns_number_gt     2618
_reflns_threshold_expression     'I>2\s(I)'
_refine_ls_structure_factor_coef     Fsqd
_refine_ls_matrix_type     full
_refine_ls_R_factor_all     0.1802
_refine_ls_R_factor_gt     0.1631
_refine_ls_wR_factor_gt     0.3826
_refine_ls_wR_factor_ref     0.3929
_refine_ls_goodness_of_fit_ref     1.116
_refine_ls_restrained_S_all     1.116
_refine_ls_number_reflns     3229
_refine_ls_number_parameters     190
_refine_ls_number_restraints     0
_refine_ls_hydrogen_treatment     constr
_refine_ls_weighting_scheme     calc
_refine_ls_weighting_details
             'w=1/[\s^2^(Fo^2^)+(0.1372P)^2^+27.7491P] where P=(Fo^2^+2Fc^2^)/3'
_atom_sites_solution_hydrogens     mixed
_atom_sites_solution_primary     ?
_atom_sites_solution_secondary     ?
_refine_ls_shift/su_max     0.000
_refine_ls_shift/su_mean     0.000
_refine_diff_density_max     1.093
_refine_diff_density_min     -1.130
_refine_ls_extinction_method     none
_refine_ls_extinction_coef     .
loop_
    _atom_type_symbol
    _atom_type_description
    _atom_type_scat_dispersion_real
    _atom_type_scat_dispersion_imag
    _atom_type_scat_source
    'C' 'C' 0.0033 0.0016
                         'International Tables Vol C Tables 4.2.6.8 and 6.1.1.4'
    'H' 'H' 0.0000 0.0000
                         'International Tables Vol C Tables 4.2.6.8 and 6.1.1.4'
    'Br' 'Br' -0.2901 2.4595
                         'International Tables Vol C Tables 4.2.6.8 and 6.1.1.4'
    'Cl' 'Cl' 0.1484 0.1585
                         'International Tables Vol C Tables 4.2.6.8 and 6.1.1.4'
    'N' 'N' 0.0061 0.0033
                         'International Tables Vol C Tables 4.2.6.8 and 6.1.1.4'
_computing_data_collection
;
X-Area (Stoe & Cie, 2001)
;
_computing_cell_refinement
;
X-Area (Stoe & Cie, 2001)
;
_computing_data_reduction
;
X-Area (Stoe & Cie, 2001)
;
_computing_structure_solution
;
SHELXS2013 (Sheldrick, 2008)
;
_computing_structure_refinement
;
SHELXL2013 (Sheldrick, 2008)
;
_computing_molecular_graphics
;
XP in SHELXTL (Sheldrick, 2008)
;
_computing_publication_material
;
SHELXL2013 (Sheldrick, 2008), PLATON (Spek, 2009) and
publCIF (Westrip, 2010)
;
loop_
    _atom_site_type_symbol
    _atom_site_label
    _atom_site_fract_x
    _atom_site_fract_y
    _atom_site_fract_z
    _atom_site_U_iso_or_equiv
    _atom_site_adp_type
    _atom_site_calc_flag
    _atom_site_occupancy
    _atom_site_disorder_assembly
    _atom_site_disorder_group
    N N1 0.7876(7) 0.1843(5) 0.4157(7) 0.0283(17) Uani d 1 . .
    C C1 0.7093(13) 0.2500 0.4193(12) 0.026(3) Uani d 1 . .
    H H1 0.6157 0.2500 0.4235 0.031 Uiso calc 1 . .
    C C2 0.9196(9) 0.2098(7) 0.4076(9) 0.035(2) Uani d 1 . .
    C C3 1.0285(10) 0.1493(7) 0.4038(12) 0.046(3) Uani d 1 . .
    H H3A 0.9910 0.0949 0.4060 0.069 Uiso calc 1 . .
    H H3B 1.0982 0.1569 0.4770 0.069 Uiso calc 1 . .
    H H3C 1.0678 0.1562 0.3261 0.069 Uiso calc 1 . .
    C C4 0.6880(14) 0.1029(8) 0.1817(11) 0.054(3) Uani d 1 . .
    H H4 0.7369 0.1553 0.1943 0.065 Uiso calc 1 . .
    C C5 0.5431(19) 0.1214(12) 0.1280(16) 0.092(6) Uani d 1 . .
    H H5A 0.5398 0.1470 0.0451 0.138 Uiso calc 1 . .
    H H5B 0.5049 0.1580 0.1852 0.138 Uiso calc 1 . .
    H H5C 0.4911 0.0714 0.1192 0.138 Uiso calc 1 . .
    C C6 0.7583(18) 0.0522(12) 0.0899(14) 0.081(5) Uani d 1 . .
    H H6A 0.8504 0.0401 0.1290 0.121 Uiso calc 1 . .
    H H6B 0.7602 0.0824 0.0117 0.121 Uiso calc 1 . .
    H H6C 0.7089 0.0017 0.0708 0.121 Uiso calc 1 . .
    C C7 0.7974(12) 0.1111(8) 0.6591(11) 0.048(3) Uani d 1 . .
    H H7 0.8410 0.1618 0.6351 0.057 Uiso calc 1 . .
    C C8 0.9077(15) 0.0617(10) 0.7486(13) 0.069(4) Uani d 1 . .
    H H8A 0.9385 0.0932 0.8247 0.103 Uiso calc 1 . .
    H H8B 0.9840 0.0504 0.7039 0.103 Uiso calc 1 . .
    H H8C 0.8689 0.0108 0.7723 0.103 Uiso calc 1 . .
    C C9 0.6840(16) 0.1355(10) 0.7316(13) 0.068(4) Uani d 1 . .
    H H9A 0.7215 0.1645 0.8085 0.102 Uiso calc 1 . .
    H H9B 0.6370 0.0873 0.7544 0.102 Uiso calc 1 . .
    H H9C 0.6206 0.1705 0.6785 0.102 Uiso calc 1 . .
    C C11 0.7393(10) 0.1030(7) 0.4224(10) 0.037(2) Uani d 1 . .
    C C12 0.6930(11) 0.0638(7) 0.3109(11) 0.045(3) Uani d 1 . .
    C C13 0.6476(13) -0.0157(8) 0.3211(13) 0.056(3) Uani d 1 . .
    H H13 0.6160 -0.0452 0.2467 0.067 Uiso calc 1 . .
    C C14 0.6482(13) -0.0516(8) 0.4379(13) 0.057(3) Uani d 1 . .
    H H14 0.6130 -0.1043 0.4434 0.068 Uiso calc 1 . .
    C C15 0.6993(12) -0.0112(8) 0.5450(12) 0.048(3) Uani d 1 . .
    H H15 0.7018 -0.0373 0.6242 0.058 Uiso calc 1 . .
    C C16 0.7483(10) 0.0679(7) 0.5420(10) 0.040(2) Uani d 1 . .
    Br Br1 0.36891(18) 0.2500 0.4011(2) 0.0582(7) Uani d 1 . .
    C C1L 0.250(3) 0.2500 0.711(3) 0.19(3) Uani d 1 . .
    H H1LA 0.2711 0.2180 0.6419 0.228 Uiso d 0.5 . .
    H H1LB 0.2390 0.3042 0.6806 0.228 Uiso d 0.5 . .
    Cl Cl1 0.3918(6) 0.2500 0.8208(6) 0.104(3) Uani d 1 . .
    Cl Cl2 0.1100(7) 0.2217(5) 0.7384(7) 0.074(2) Uani d 0.5 . .
    C C2L 1.165(2) 0.2500 0.089(2) 0.090(9) Uani d 1 . .
    H H2LA 1.1999 0.2798 0.0233 0.108 Uiso d 0.5 . .
    H H2LB 1.2084 0.2646 0.1703 0.108 Uiso d 0.5 . .
    Cl Cl3 1.1536(11) 0.1392(7) 0.0594(9) 0.100(3) Uani d 0.5 . .
    Cl Cl4 0.9934(12) 0.2500 0.0734(10) 0.253(11) Uani d 1 . .
loop_
    _atom_site_aniso_label
    _atom_site_aniso_U_11
    _atom_site_aniso_U_22
    _atom_site_aniso_U_33
    _atom_site_aniso_U_12
    _atom_site_aniso_U_13
    _atom_site_aniso_U_23
    N1 0.022(4) 0.037(4) 0.025(4) -0.004(3) 0.001(3) 0.001(3)
    C1 0.023(6) 0.028(7) 0.027(6) 0.000 0.005(5) 0.000
    C2 0.019(4) 0.046(5) 0.036(5) 0.011(4) -0.004(4) -0.003(4)
    C3 0.024(5) 0.055(7) 0.058(7) 0.003(5) 0.005(5) -0.013(6)
    C4 0.069(8) 0.055(8) 0.035(6) -0.007(6) -0.003(5) -0.009(5)
    C5 0.107(14) 0.091(13) 0.071(10) 0.020(11) -0.013(9) -0.002(9)
    C6 0.086(11) 0.101(13) 0.051(8) -0.012(10) -0.004(7) 0.001(8)
    C7 0.051(7) 0.046(7) 0.046(6) 0.008(6) 0.005(5) 0.010(5)
    C8 0.070(9) 0.079(10) 0.050(8) 0.015(8) -0.015(7) -0.005(7)
    C9 0.081(10) 0.076(10) 0.053(8) 0.008(8) 0.026(7) 0.007(7)
    C11 0.025(5) 0.047(6) 0.038(5) 0.006(4) 0.000(4) 0.002(5)
    C12 0.032(5) 0.044(7) 0.055(7) 0.004(5) -0.002(5) 0.002(5)
    C13 0.050(7) 0.054(8) 0.061(8) 0.002(6) -0.004(6) -0.015(6)
    C14 0.051(7) 0.047(7) 0.068(8) -0.003(6) -0.005(6) 0.001(6)
    C15 0.045(6) 0.051(7) 0.049(7) 0.003(5) 0.007(5) 0.015(6)
    C16 0.032(5) 0.050(7) 0.039(6) 0.009(5) 0.010(4) 0.009(5)
    Br1 0.0341(9) 0.0750(13) 0.0665(12) 0.000 0.0107(7) 0.000
    C1L 0.08(2) 0.44(8) 0.048(15) 0.000 0.014(14) 0.000
    Cl1 0.044(3) 0.183(8) 0.079(4) 0.000 -0.006(3) 0.000
    Cl2 0.055(4) 0.097(7) 0.068(4) -0.026(3) 0.002(3) -0.002(3)
    C2L 0.057(13) 0.17(3) 0.047(12) 0.000 0.010(10) 0.000
    Cl3 0.111(7) 0.106(7) 0.076(6) -0.021(6) -0.009(5) -0.006(5)
    Cl4 0.119(8) 0.56(3) 0.081(6) 0.000 0.031(6) 0.000
_geom_special_details
;
All e.s.d.'s (except the e.s.d. in the dihedral angle between two l.s. planes)
are estimated using the full covariance matrix. The cell e.s.d.'s are taken
into account individually in the estimation of e.s.d.'s in distances, angles
and torsion angles; correlations between e.s.d.'s in cell parameters are only
used when they are defined by crystal symmetry. An approximate (isotropic)
treatment of cell e.s.d.'s is used for estimating e.s.d.'s involving l.s.
planes.
;
loop_
    _geom_bond_atom_site_label_1
    _geom_bond_atom_site_label_2
    _geom_bond_site_symmetry_2
    _geom_bond_distance
    _geom_bond_publ_flag
    N1 C1 . 1.350(11) ?
    N1 C2 . 1.409(12) ?
    N1 C11 . 1.440(14) ?
    C1 N1 4_565 1.350(11) ?
    C1 H1 . 0.9500 ?
    C2 C2 4_565 1.34(2) ?
    C2 C3 . 1.492(14) ?
    C3 H3A . 0.9800 ?
    C3 H3B . 0.9800 ?
    C3 H3C . 0.9800 ?
    C4 C5 . 1.52(2) ?
    C4 C12 . 1.523(17) ?
    C4 C6 . 1.54(2) ?
    C4 H4 . 1.0000 ?
    C5 H5A . 0.9800 ?
    C5 H5B . 0.9800 ?
    C5 H5C . 0.9800 ?
    C6 H6A . 0.9800 ?
    C6 H6B . 0.9800 ?
    C6 H6C . 0.9800 ?
    C7 C16 . 1.466(17) ?
    C7 C9 . 1.527(17) ?
    C7 C8 . 1.585(17) ?
    C7 H7 . 1.0000 ?
    C8 H8A . 0.9800 ?
    C8 H8B . 0.9800 ?
    C8 H8C . 0.9800 ?
    C9 H9A . 0.9800 ?
    C9 H9B . 0.9800 ?
    C9 H9C . 0.9800 ?
    C11 C12 . 1.380(16) ?
    C11 C16 . 1.398(15) ?
    C12 C13 . 1.406(18) ?
    C13 C14 . 1.385(19) ?
    C13 H13 . 0.9500 ?
    C14 C15 . 1.362(18) ?
    C14 H14 . 0.9500 ?
    C15 C16 . 1.405(17) ?
    C15 H15 . 0.9500 ?
    C1L Cl2 . 1.56(3) ?
    C1L Cl2 4_565 1.56(3) ?
    C1L Cl1 . 1.71(3) ?
    C1L H1LA . 0.9592 ?
    C1L H1LB . 0.9585 ?
    Cl2 Cl2 4_565 0.941(16) ?
    C2L Cl4 . 1.71(3) ?
    C2L Cl3 . 1.867(12) ?
    C2L Cl3 4_565 1.867(12) ?
    C2L H2LA . 0.9648 ?
    C2L H2LB . 0.9468 ?
    Cl3 Cl4 . 2.465(14) ?
    Cl4 Cl3 4_565 2.465(14) ?
loop_
    _geom_angle_atom_site_label_1
    _geom_angle_atom_site_label_2
    _geom_angle_atom_site_label_3
    _geom_angle_site_symmetry_1
    _geom_angle_site_symmetry_3
    _geom_angle
    _geom_angle_publ_flag
    C1 N1 C2 . . 108.6(8) ?
    C1 N1 C11 . . 123.6(8) ?
    C2 N1 C11 . . 127.8(8) ?
    N1 C1 N1 4_565 . 107.9(11) ?
    N1 C1 H1 4_565 . 126.1 ?
    N1 C1 H1 . . 126.1 ?
    C2 C2 N1 4_565 . 107.5(5) ?
    C2 C2 C3 4_565 . 132.4(6) ?
    N1 C2 C3 . . 120.2(10) ?
    C2 C3 H3A . . 109.5 ?
    C2 C3 H3B . . 109.5 ?
    H3A C3 H3B . . 109.5 ?
    C2 C3 H3C . . 109.5 ?
    H3A C3 H3C . . 109.5 ?
    H3B C3 H3C . . 109.5 ?
    C5 C4 C12 . . 109.4(12) ?
    C5 C4 C6 . . 112.0(12) ?
    C12 C4 C6 . . 112.9(12) ?
    C5 C4 H4 . . 107.4 ?
    C12 C4 H4 . . 107.4 ?
    C6 C4 H4 . . 107.4 ?
    C4 C5 H5A . . 109.5 ?
    C4 C5 H5B . . 109.5 ?
    H5A C5 H5B . . 109.5 ?
    C4 C5 H5C . . 109.5 ?
    H5A C5 H5C . . 109.5 ?
    H5B C5 H5C . . 109.5 ?
    C4 C6 H6A . . 109.5 ?
    C4 C6 H6B . . 109.5 ?
    H6A C6 H6B . . 109.5 ?
    C4 C6 H6C . . 109.5 ?
    H6A C6 H6C . . 109.5 ?
    H6B C6 H6C . . 109.5 ?
    C16 C7 C9 . . 112.5(11) ?
    C16 C7 C8 . . 112.4(10) ?
    C9 C7 C8 . . 109.9(11) ?
    C16 C7 H7 . . 107.3 ?
    C9 C7 H7 . . 107.3 ?
    C8 C7 H7 . . 107.3 ?
    C7 C8 H8A . . 109.5 ?
    C7 C8 H8B . . 109.5 ?
    H8A C8 H8B . . 109.5 ?
    C7 C8 H8C . . 109.5 ?
    H8A C8 H8C . . 109.5 ?
    H8B C8 H8C . . 109.5 ?
    C7 C9 H9A . . 109.5 ?
    C7 C9 H9B . . 109.5 ?
    H9A C9 H9B . . 109.5 ?
    C7 C9 H9C . . 109.5 ?
    H9A C9 H9C . . 109.5 ?
    H9B C9 H9C . . 109.5 ?
    C12 C11 C16 . . 124.3(11) ?
    C12 C11 N1 . . 118.2(9) ?
    C16 C11 N1 . . 117.4(9) ?
    C11 C12 C13 . . 116.6(11) ?
    C11 C12 C4 . . 123.2(11) ?
    C13 C12 C4 . . 120.2(11) ?
    C14 C13 C12 . . 121.1(12) ?
    C14 C13 H13 . . 119.5 ?
    C12 C13 H13 . . 119.5 ?
    C15 C14 C13 . . 119.9(12) ?
    C15 C14 H14 . . 120.0 ?
    C13 C14 H14 . . 120.0 ?
    C14 C15 C16 . . 122.1(11) ?
    C14 C15 H15 . . 118.9 ?
    C16 C15 H15 . . 118.9 ?
    C11 C16 C15 . . 115.8(11) ?
    C11 C16 C7 . . 123.2(10) ?
    C15 C16 C7 . . 120.9(10) ?
    Cl2 C1L Cl1 . . 123.9(16) ?
    Cl2 C1L Cl1 4_565 . 123.9(16) ?
    Cl2 C1L H1LA . . 106.5 ?
    Cl2 C1L H1LA 4_565 . 128.3 ?
    Cl1 C1L H1LA . . 106.1 ?
    Cl2 C1L H1LB . . 106.4 ?
    Cl1 C1L H1LB . . 106.2 ?
    H1LA C1L H1LB . . 106.8 ?
    Cl2 Cl2 C1L 4_565 . 72.4(5) ?
    Cl4 C2L Cl3 . . 86.9(8) ?
    Cl4 C2L Cl3 . 4_565 86.9(8) ?
    Cl3 C2L Cl3 . 4_565 160.3(15) ?
    Cl4 C2L H2LA . . 113.4 ?
    Cl3 C2L H2LA . . 113.8 ?
    Cl3 C2L H2LA 4_565 . 52.5 ?
    Cl4 C2L H2LB . . 114.0 ?
    Cl3 C2L H2LB . . 114.6 ?
    Cl3 C2L H2LB 4_565 . 85.0 ?
    H2LA C2L H2LB . . 112.0 ?
    Cl3 Cl4 Cl3 4_565 . 96.5(6) ?
loop_
    _geom_torsion_atom_site_label_1
    _geom_torsion_atom_site_label_2
    _geom_torsion_atom_site_label_3
    _geom_torsion_atom_site_label_4
    _geom_torsion_site_symmetry_1
    _geom_torsion_site_symmetry_2
    _geom_torsion_site_symmetry_3
    _geom_torsion_site_symmetry_4
    _geom_torsion
    _geom_torsion_publ_flag
    C2 N1 C1 N1 . . . 4_565 -1.0(13) ?
    C11 N1 C1 N1 . . . 4_565 177.7(6) ?
    C1 N1 C2 C2 . . . 4_565 0.6(8) ?
    C11 N1 C2 C2 . . . 4_565 -178.0(8) ?
    C1 N1 C2 C3 . . . . 179.2(10) ?
    C11 N1 C2 C3 . . . . 0.6(15) ?
    C1 N1 C11 C12 . . . . 91.6(12) ?
    C2 N1 C11 C12 . . . . -89.9(12) ?
    C1 N1 C11 C16 . . . . -91.3(12) ?
    C2 N1 C11 C16 . . . . 87.2(12) ?
    C16 C11 C12 C13 . . . . 2.6(16) ?
    N1 C11 C12 C13 . . . . 179.5(9) ?
    C16 C11 C12 C4 . . . . -178.2(10) ?
    N1 C11 C12 C4 . . . . -1.3(16) ?
    C5 C4 C12 C11 . . . . -107.1(14) ?
    C6 C4 C12 C11 . . . . 127.4(13) ?
    C5 C4 C12 C13 . . . . 72.0(15) ?
    C6 C4 C12 C13 . . . . -53.5(16) ?
    C11 C12 C13 C14 . . . . 0.8(17) ?
    C4 C12 C13 C14 . . . . -178.3(12) ?
    C12 C13 C14 C15 . . . . -3.1(19) ?
    C13 C14 C15 C16 . . . . 2.1(19) ?
    C12 C11 C16 C15 . . . . -3.6(15) ?
    N1 C11 C16 C15 . . . . 179.5(9) ?
    C12 C11 C16 C7 . . . . -179.8(10) ?
    N1 C11 C16 C7 . . . . 3.3(15) ?
    C14 C15 C16 C11 . . . . 1.1(17) ?
    C14 C15 C16 C7 . . . . 177.4(11) ?
    C9 C7 C16 C11 . . . . 104.4(13) ?
    C8 C7 C16 C11 . . . . -130.9(12) ?
    C9 C7 C16 C15 . . . . -71.5(14) ?
    C8 C7 C16 C15 . . . . 53.1(15) ?
    Cl1 C1L Cl2 Cl2 . . . 4_565 102.3(9) ?
    Cl3 C2L Cl3 Cl4 4_565 . . . -72(4) ?
    Cl3 C2L Cl4 Cl3 . . . 4_565 -161.3(14) ?
    Cl3 C2L Cl4 Cl3 4_565 . . . 161.3(14) ?
loop_
    _geom_hbond_atom_site_label_D
    _geom_hbond_atom_site_label_H
    _geom_hbond_atom_site_label_A
    _geom_hbond_site_symmetry_A
    _geom_hbond_distance_DH
    _geom_hbond_distance_HA
    _geom_hbond_distance_DA
    _geom_hbond_angle_DHA
    C H Br1 . 0.95 2.46 3.403(13) 172
_shelx_hkl_file
;
  -8  -9   9   19.45    8.53   0
  -8  -8   9    1.53    8.00   0
  -8  -2   9   21.92   10.11   0
  -8   1  10    4.24   10.47   0
  -7 -12   8    8.79    8.45   0
  -7  -9   7   22.02    8.70   0
  -7  -1   7  155.93   10.95   0
  -6 -14   7    1.57    7.73   0
  -6 -12   6    7.75    6.92   0
  -6  -7   5  221.61    8.92   0
  -6  -6   5   47.76    8.54   0
  -6  -5   5  121.26    9.06   0
  -6  -4   5   41.84    8.32   0
  -6  -3   5  185.19    9.56   0
  -5 -15   6   27.51    8.04   0
  -5 -13   5   -3.14    7.18   0
  -5  -9   4   22.42    7.85   0
  -5  -1   4  125.03   11.92   0
  -5   3   5  256.99   16.73   0
  -4 -16   5   -0.81    7.65   0
  -4 -10   3   15.84    7.49   0
  -4  -9   3   69.97    8.27   0
  -4  11   8   19.96   14.76   0
  -3 -18   5   11.55    8.24   0
  -3 -16   4    1.10    8.36   0
  -3  -9   2  144.81    9.25   0
  -2 -18   4    4.84    8.75   0
  -2 -16   3   25.43    8.53   0
  -2 -13   2   12.47    7.58   0
  -2  -7   1   30.86    8.19   0
  -2  -3   1   51.15   10.37   0
  -1 -12   1   53.71    7.47   0
  -1  10   4   10.63    8.45   0
   0 -19   3   16.41    8.03   0
   0 -17   2   19.59    8.60   0
   0 -14   1   34.31    9.31   0
   1 -18   2   -2.64    9.21   0
   1 -12   0   74.51   10.17   0
   2 -19   2    5.10    9.99   0
   2 -17   1    0.78    8.29   0
   2 -14   0   21.52    8.48   0
   2  13   4  113.83   11.15   0
   2  14   5   24.51    7.96   0
   2  15   6   11.10    7.58   0
   2  16   7   13.31    8.78   0
   3 -15   0   45.47    9.51   0
   3  12   3   24.53    7.99   0
   4 -12  -1    7.53   10.61   0
   4   9   1   91.09    8.25   0
   4  11   2  116.63    8.27   0
   4  15   5    5.45    8.16   0
   4  16   6   11.51    8.92   0
   5   7   0  102.82    8.54   0
   5  11   2   82.31    6.67   0
   5  14   4   18.12    7.69   0
   5  15   5   -9.20    8.12   0
   6  -2  -2  132.55   11.71   0
   6   4  -1   34.09    7.69   0
   6   7   0  216.45    8.07   0
   6  14   4   15.89    7.85   0
   6  15   5    3.57    7.43   0
   7   4  -1  107.29    8.58   0
   7   7   0  166.49    7.66   0
   7  14   4  -13.25    7.49   0
   8  -2  -2   16.14    9.58   0
   8   4  -1   20.75    7.99   0
   8   7   0   21.23    7.91   0
   8  11   2   26.61    7.31   0
   9  -6  -2  102.01   15.67   0
   9  -5  -2   62.71   12.98   0
   9  -4  -2   92.28   12.34   0
   9   3  -1  100.02    8.95   0
   9   9   1   59.77    8.22   0
   9  12   3    4.27    5.61   0
  10   2  -1   14.80    7.81   0
  10   6   0    9.79    7.66   0
  10   8   1   -3.60    8.18   0
  10  10   2   26.70    7.92   0
  11   1  -1   78.87   10.34   0
  12  -3  -1    6.58    9.37   0
  12  -2  -1   26.51    9.86   0
  12   3   0    6.06    8.06   0
  -8  -7   9   10.99    8.28   0
  -8  -6   9    1.96    8.22   0
  -8  -5   9   19.61    8.32   0
  -8  -4   9   16.45    8.64   0
  -8  -3   9   11.90    8.21   0
  -7 -11   8    4.28    8.60   0
  -7  -8   7   41.05    8.45   0
  -7  -7   7    8.11    8.09   0
  -7  -2   7   22.54    9.45   0
  -7   2   8    6.15   10.71   0
  -7   4   9   56.62   12.81   0
  -6 -13   7   12.41    7.71   0
  -6 -11   6   17.95    6.50   0
  -6   4   7  203.04   16.25   0
  -5 -12   5   15.65    7.16   0
  -5  -8   4   16.04    6.40   0
  -5  -7   4   23.35    8.26   0
  -5  -2   4   10.71    9.38   0
  -4 -17   6    1.56    8.20   0
  -4 -15   5    9.20    7.44   0
  -4 -13   4    8.62    5.87   0
  -4  -8   3   95.73    8.24   0
  -4  -1   3  364.75   13.67   0
  -4  12   9    3.92   13.75   0
  -3 -13   3   31.46    6.72   0
  -3  -8   2  167.30    9.29   0
  -3  -1   2  914.36   17.42   0
  -2  -6   1   84.93    7.63   0
  -2  -5   1 1004.21   15.96   0
  -2  -4   1   46.41    9.57   0
  -2  13   7    2.88    9.81   0
  -1 -19   4   -1.09    8.56   0
  -1 -17   3   21.10    8.51   0
  -1 -15   2   -3.22    6.81   0
  -1 -11   1   -9.46    7.53   0
  -1   6   2  586.16   17.07   0
  -1  13   6   16.03    8.14   0
  -1  14   7    4.09    9.07   0
   0  -9   0   16.67    8.86   0
   0  14   6    4.03    8.30   0
   0  15   7   13.14    9.05   0
   1   9   2  340.88   11.09   0
   2  -8  -1   19.85   11.44   0
   2  10   2   51.88    7.74   0
   3   6   0  345.43   10.44   0
   3  15   5    9.14    7.75   0
   4 -18   1    8.40    9.55   0
   4   3  -1  148.97    9.47   0
   4  14   4   -1.07    7.34   0
   5 -16   0   -0.04    9.40   0
   5  -3  -2  347.16   18.19   0
   5   4  -1   98.10    8.42   0
   5  13   3    5.86    7.50   0
   6 -13  -1    9.33   12.72   0
   6  -1  -2  199.97   13.17   0
   6  10   1   89.75    7.98   0
   6  13   3    6.88    6.50   0
   7 -13  -1    5.20   14.05   0
   7  -1  -2   58.09    9.74   0
   7  10   1   24.58    7.15   0
   7  13   3    1.93    5.64   0
   8  -1  -2  154.67   10.47   0
   8  13   3    4.34    6.60   0
   9  -7  -2   28.28   15.86   0
   9  -3  -2   27.93    9.50   0
   9  -2  -2  202.93   11.69   0
   9   4  -1   57.69    8.81   0
   9   7   0   18.01    7.69   0
   9  11   2    5.00    7.21   0
  10   3  -1   75.23    8.36   0
  11   5   0    5.33    7.83   0
  11   8   1   24.31    8.45   0
  12  -1  -1    4.34    9.36   0
  12   4   0   19.23    8.07   0
  -8   0  10   12.36    9.69   0
  -8   2  11   15.47   11.07   0
  -7 -10   8   -0.70    8.68   0
  -7  -6   7   -1.55    8.38   0
  -7  -5   7   57.82    9.11   0
  -7  -4   7   -0.27    8.68   0
  -7  -3   7   77.01    8.85   0
  -7   5  10   21.08   13.76   0
  -7   6  11    6.17   14.74   0
  -6 -14   8    4.35    8.14   0
  -6 -10   6   15.49    7.24   0
  -6  -9   6  126.05    9.36   0
  -6   1   6   40.10   10.61   0
  -6   7   9    9.57   18.03   0
  -5 -16   7    9.20    6.18   0
  -5 -14   6    4.76    7.62   0
  -5 -11   5    9.74    8.41   0
  -5  -6   4   23.69    8.07   0
  -5  -5   4   27.15    7.76   0
  -5  -4   4    8.34    7.80   0
  -5  -3   4   42.83    8.67   0
  -4 -12   4   18.02    7.62   0
  -4  -7   3  399.13   10.15   0
  -4  10   7   25.44   16.78   0
  -3 -17   5    6.27    7.84   0
  -3 -15   4   39.39    8.50   0
  -3 -12   3   62.37    8.20   0
  -3  -7   2  338.87    9.86   0
  -3  -6   2   86.90    8.46   0
  -3  -2   2  659.30   14.53   0
  -2 -17   4   12.08    7.95   0
  -2 -15   3   -0.06    6.74   0
  -2 -12   2    1.04    5.87   0
  -2  12   6   -3.22   10.24   0
  -2  14   8    4.88    8.82   0
  -1 -14   2   14.70    8.25   0
  -1  12   5    9.70    9.02   0
  -1  15   8   20.88    9.19   0
   0 -18   3    8.77    8.24   0
   0 -16   2   20.44    8.22   0
   0 -13   1   50.52    8.53   0
   0  -8   0  602.97   14.01   0
   0   5   1   58.50    9.63   0
   0  10   3    7.75    8.59   0
   0  13   5   59.95    8.08   0
   0  16   8   -0.26    8.85   0
   1 -15   1   14.82    8.82   0
   1 -11   0   28.60    9.95   0
   1   3   0 4861.02   39.02   0
   1  11   3   23.34    8.02   0
   1  14   5    1.00    7.90   0
   1  15   6    9.98    7.64   0
   1  16   7    4.01    9.08   0
   2 -16   1    9.76    9.08   0
   2 -13   0  104.78   10.83   0
   2   5   0 2446.87   22.09   0
   2   8   1    4.63    7.49   0
   2  12   3  139.90    8.93   0
   3 -19   2    9.45    9.82   0
   3 -17   1   17.11    9.62   0
   3 -10  -1  165.78   12.91   0
   3   2  -1   22.84    9.08   0
   3   9   1   60.11    7.76   0
   3  11   2   23.18    8.03   0
   3  14   4   42.27    8.18   0
   3  16   6    8.61    7.46   0
   4 -15   0    0.45   10.36   0
   4   7   0  176.11    8.77   0
   4  13   3    1.06    7.85   0
   5 -18   1   12.47    9.43   0
   5  -2  -2 1245.08   23.93   0
   5  10   1    7.71    8.27   0
   5  12   2   33.08    8.46   0
   6 -16   0   -1.69   10.66   0
   6   5  -1  494.64   10.31   0
   6   8   0   82.31    7.88   0
   6  12   2   34.14    7.59   0
   7 -16   0    7.50   12.20   0
   7   0  -2   16.43    9.62   0
   7   5  -1   43.04    8.08   0
   7   8   0    4.44    7.23   0
   7  12   2    1.68    6.78   0
   8   0  -2   24.80    9.51   0
   8   5  -1   79.78    8.56   0
   8   8   0   81.87    8.95   0
   8  10   1    0.53    6.25   0
   8  12   2    3.82    7.11   0
   9  -1  -2   54.43   10.61   0
  10   7   0   22.72    7.82   0
  10   9   1   -4.65    6.67   0
  11   2  -1   48.43    8.33   0
  11   6   0   31.43    8.25   0
  12   0  -1   39.80    9.71   0
  -8  -7  10    8.26    8.53   0
  -8  -6  10    6.10    8.08   0
  -8  -5  10   -3.17    9.41   0
  -8  -3  10    8.69    9.45   0
  -8  -2  10   20.88    9.27   0
  -8  -1  10    3.01    9.30   0
  -8   1  11    7.37   10.72   0
  -7 -11   9    7.45    8.03   0
  -7  -9   8   11.62    8.03   0
  -7   1   8   67.46   10.71   0
  -6 -12   7    3.20    6.56   0
  -6  -8   6    2.47    7.89   0
  -6   8  10   12.93   19.97   0
  -5 -15   7    3.15    7.54   0
  -5 -13   6   -1.68    7.66   0
  -5 -10   5   83.05    8.94   0
  -4 -16   6    6.83    7.39   0
  -4 -14   5    1.01    7.14   0
  -4 -11   4   22.55    8.00   0
  -4  -6   3   77.68    6.78   0
  -4  -5   3  311.53   10.27   0
  -4  -4   3   39.21    8.07   0
  -4  -3   3  551.08   13.28   0
  -4  -2   3   30.49    9.28   0
  -3  -5   2  103.85    8.77   0
  -3  -4   2  136.85    9.32   0
  -3  -3   2  173.43   10.06   0
  -3   7   4  103.81   17.52   0
  -3   9   5   82.07   14.33   0
  -2 -18   5    5.92    8.30   0
  -2 -14   3   37.24    8.39   0
  -2 -11   2    1.14    7.53   0
  -2   9   4   64.25   11.07   0
  -1 -18   4    2.13    8.53   0
  -1 -16   3   -0.78    7.66   0
  -1 -10   1  292.55   10.52   0
   0   8   2   29.90    8.68   0
   0  12   4   27.15    9.62   0
   1 -19   3    1.27    7.65   0
   1 -17   2    8.83    8.47   0
   1   7   1   99.78    9.51   0
   1  13   4   31.68    8.50   0
   2 -18   2    7.72    8.32   0
   2  -7  -1   48.71   11.83   0
   2  15   5   11.90    8.05   0
   2  16   6   18.72    7.95   0
   3 -14   0   17.37    9.42   0
   3  13   3   70.88    8.40   0
   4 -11  -1   22.21   10.49   0
   4   4  -1  552.12   12.04   0
   4  10   1   17.40    7.62   0
   4  12   2   40.04    8.00   0
   4  16   5    8.75    7.59   0
   5 -12  -1   25.26   11.68   0
   5   8   0   74.93    8.03   0
   5  15   4    1.77    7.98   0
   5  16   5    7.98    7.80   0
   6   0  -2  251.51   12.34   0
   6  14   3   17.06    7.75   0
   6  15   4    0.55    6.17   0
   7  14   3    1.65    7.40   0
   9  -8  -2   27.54   18.72   0
   9   0  -2  286.27   11.25   0
   9   5  -1   29.35    8.01   0
   9   8   0   62.68    8.55   0
   9  10   1   15.14    6.32   0
   9  12   2   15.09    7.26   0
  10  -6  -2    5.74   13.10   0
  10  -5  -2    9.59   11.30   0
  10  -4  -2   77.45   11.31   0
  10  -3  -2   35.64   10.57   0
  10  -2  -2   29.68   10.23   0
  10   4  -1   17.85    8.13   0
  11   3  -1   14.35    8.11   0
  12   1  -1   29.16    9.51   0
  -8  -4  10   11.24    8.46   0
  -8   0  11    0.40   10.03   0
  -7 -10   9    6.85    8.84   0
  -7  -8   8   24.06    8.08   0
  -7  -7   8   12.71    8.32   0
  -7   0   8    4.89    9.13   0
  -7   3   9    7.00   11.47   0
  -6 -13   8    1.39    8.01   0
  -6 -11   7   23.35    8.45   0
  -6  -7   6   91.53    9.11   0
  -6   0   6   68.58    9.88   0
  -3 -16   5    2.17    8.25   0
  -3 -14   4   70.14    7.99   0
  -3 -11   3   77.30    7.55   0
  -3  12   7   20.09   11.70   0
  -3  13   8    8.97   11.44   0
  -2 -16   4   33.17    8.50   0
  -2   7   3   63.05   14.40   0
  -2  11   5  151.71   11.71   0
  -1 -13   2   40.74    7.94   0
  -1   9   3  139.63   11.94   0
   0 -19   4   -1.38    8.68   0
   0 -15   2   12.10    8.51   0
   0 -12   1   66.43    8.96   0
   0  -7   0   29.85    9.85   0
   1 -14   1   14.56    9.15   0
   2   0  -1 3665.86   42.29   0
   2  14   4   11.73    8.12   0
   4 -19   2    6.63    9.27   0
   4 -17   1    4.43    9.66   0
   4  15   4   11.29    7.53   0
   5  -1  -2   44.33   10.94   0
   5   5  -1  358.23    8.92   0
   5  14   3   48.45    7.01   0
   6  11   1   20.62    7.22   0
   6  13   2   15.31    7.12   0
   7   1  -2   25.93    8.17   0
   7   6  -1   25.08    7.66   0
   7   9   0   35.13    7.99   0
   7  11   1   13.02    6.83   0
   7  13   2    8.37    6.80   0
   8   1  -2  179.64    9.57   0
   8   6  -1  271.36    9.63   0
   8   9   0   19.17    7.61   0
   8  11   1   20.36    7.36   0
   8  14   3   13.36    6.24   0
  10  -1  -2    6.67    8.60   0
  10   5  -1   44.28    8.22   0
  10   8   0   -0.04    7.92   0
  10  10   1   -3.93    6.31   0
  11   4  -1   45.72    9.07   0
  11   7   0   17.95    8.09   0
  12   2  -1   48.68    9.66   0
  -8  -2  11   11.58    9.09   0
  -8  -1  11    7.19    9.45   0
  -7  -9   9   -6.57    8.37   0
  -7  -6   8   26.23    8.24   0
  -7  -5   8   35.98    9.55   0
  -7  -1   8   53.94    9.47   0
  -6 -12   8   33.10    8.71   0
  -6 -10   7   14.09    8.28   0
  -6  -6   6   28.85    8.77   0
  -6  -5   6   50.06    8.52   0
  -6  -4   6    4.32    9.03   0
  -6  -2   6   38.20    9.22   0
  -6  -1   6   71.04    9.73   0
  -5 -14   7    1.65    6.18   0
  -5 -12   6   28.57    6.38   0
  -5  -9   5    6.14    6.08   0
  -5   2   5   51.07   12.14   0
  -5   5   6   61.39   16.89   0
  -4 -15   6    9.33    6.17   0
  -4 -13   5    8.26    5.64   0
  -4 -10   4    7.77    6.80   0
  -3 -17   6   17.81    7.91   0
  -3 -13   4    6.55    7.60   0
  -3 -10   3  120.23    8.88   0
  -3  14   9   18.69   11.79   0
  -2 -13   3   -0.69    7.52   0
  -2 -10   2   28.71    6.26   0
  -1 -19   5    1.60    6.77   0
  -1  -9   1  207.91    8.67   0
  -1  11   4  112.09   10.29   0
  -1  15   7    2.20   10.01   0
   0 -17   3   10.09    8.11   0
   0  -6   0 1633.47   20.58   0
   0  15   6   -0.87    8.66   0
   0  16   7    2.08    8.54   0
   1 -18   3    2.10    7.86   0
   1 -16   2    3.74    7.95   0
   1 -10   0   78.82   10.20   0
   1  10   2   39.64    8.34   0
   1  12   3  104.80    9.77   0
   2 -19   3   -6.09    7.96   0
   2 -15   1    4.00    8.26   0
   2 -12   0    3.32    8.38   0
   2  -6  -1  104.90   13.33   0
   2  11   2    5.06    7.69   0
   2  13   3  119.20   10.98   0
   3 -18   2    6.88    9.44   0
   3 -16   1   14.06    7.75   0
   3  -9  -1    9.90   11.57   0
   3   3  -1    5.93    8.60   0
   3   7   0  267.97    9.12   0
   3  10   1  370.41   10.02   0
   3  12   2   70.72    7.97   0
   3  15   4   -3.25    7.43   0
   3  16   5    4.30    7.66   0
   3  17   6   -1.41    7.73   0
   4   8   0  257.85    8.96   0
   4  14   3   10.48    7.27   0
   5 -15   0   22.57    9.51   0
   5  11   1   33.70    6.23   0
   5  13   2   12.75    7.91   0
   6   1  -2   82.25    9.47   0
   6   6  -1  246.26    8.36   0
   6   9   0  151.41    7.69   0
   6  16   4    8.58    7.55   0
   7   2  -2   43.83    9.38   0
   8   2  -2   28.90    9.35   0
   8  13   2   22.18    6.06   0
   9   1  -2   46.65    8.29   0
   9   6  -1  120.64    8.44   0
   9   9   0   22.47    7.95   0
   9  11   1   12.80    5.86   0
   9  13   2    0.25    6.83   0
  10  -7  -2   34.69   14.77   0
  10   0  -2    6.85    8.30   0
  11   8   0   19.42    8.33   0
  12   3  -1    8.17    9.20   0
  -8  -3  11   15.84    8.21   0
  -7  -8   9   15.57    8.12   0
  -7  -4   8   18.33    8.21   0
  -7  -3   8   54.00    8.51   0
  -7  -2   8    8.97    7.65   0
  -7   2   9   31.33   10.64   0
  -7   4  10   48.13   11.60   0
  -6 -11   8    2.09    8.53   0
  -6  -9   7   66.90    8.94   0
  -6  -3   6   16.95    7.82   0
  -6   3   7   24.27   10.27   0
  -6   9  10    0.17    7.27   0
  -5 -13   7    4.92    7.69   0
  -5 -11   6   -0.23    7.70   0
  -5  -8   5   24.74    6.77   0
  -4 -16   7    0.51    5.61   0
  -4 -14   6    7.30    7.10   0
  -4 -12   5    2.53    6.91   0
  -4  -9   4    9.70    8.23   0
  -4   3   4   28.78   15.00   0
  -3 -15   5   40.97    7.21   0
  -3  11   6   30.85   12.29   0
  -2 -18   6    5.22    8.01   0
  -2 -17   5    3.37    7.19   0
  -2 -15   4    0.68    7.97   0
  -2  -9   2   55.21    7.71   0
  -1 -17   4   22.40    7.37   0
  -1 -15   3    8.39    6.45   0
  -1 -12   2   33.71    8.42   0
  -1  -8   1  363.95   11.18   0
  -1  14   6   42.58    9.21   0
  -1  16   8    1.01    9.38   0
   0 -18   4    1.89    8.12   0
   0  11   3   19.46    9.07   0
   0  14   5   74.08    9.40   0
   1   4   0  272.32   12.60   0
   1  15   5   19.60    7.25   0
   1  16   6    3.40    7.67   0
   1  17   7   -2.31    8.53   0
   2 -17   2    5.74    8.32   0
   2   6   0   90.55    7.67   0
   2   9   1  221.48    8.13   0
   3 -13   0   31.67    9.94   0
   3  14   3   58.52    8.68   0
   4 -14   0   15.39   10.02   0
   4   5  -1   18.18    7.62   0
   4  11   1   30.45    6.89   0
   4  13   2   10.60    7.68   0
   4  17   5    0.14    8.58   0
   5 -17   1   10.18    9.32   0
   5   0  -2  371.76   13.36   0
   5   6  -1   48.03    7.19   0
   5   9   0   59.95    7.01   0
   5  15   3    6.00    7.60   0
   5  16   4    9.45    7.68   0
   6 -15   0   13.42   10.58   0
   6 -12  -1    2.70   12.06   0
   6   2  -2  127.47   10.73   0
   6  12   1   19.03    6.58   0
   6  15   3    3.30    7.83   0
   7   7  -1   26.77    7.30   0
   7  10   0   14.10    6.68   0
   7  12   1    6.98    6.49   0
   7  15   3    6.75    7.19   0
   8   7  -1    2.33    7.91   0
   8  10   0   35.34    7.63   0
   8  12   1    2.52    6.82   0
   9   2  -2  193.62    9.75   0
  10   1  -2   11.75    8.86   0
  10   6  -1   16.09    7.68   0
  10   9   0   28.14    8.06   0
  10  11   1   -2.98    6.09   0
  11  -5  -2   38.82   11.59   0
  11  -4  -2   -0.35   10.24   0
  11  -3  -2    8.25    9.11   0
  11  -2  -2    7.36    8.77   0
  11  -1  -2   21.63    9.12   0
  11   5  -1    1.61    7.65   0
  12   4  -1   13.59    9.25   0
  -7  -9  10    5.17    8.58   0
  -7  -7   9   19.23    8.76   0
  -6 -12   9   10.09    8.19   0
  -6  -8   7   94.01    9.24   0
  -5 -14   8    6.65    7.59   0
  -5 -10   6   47.48    8.88   0
  -5  -7   5  153.69    7.96   0
  -5  -6   5   18.93    7.95   0
  -5   1   5  876.47   18.54   0
  -4 -15   7    0.18    7.36   0
  -4  -8   4   14.28    7.68   0
  -4   9   6   59.20   20.89   0
  -3 -17   7    9.84    8.25   0
  -3 -16   6    9.33    6.47   0
  -3 -14   5   71.56    8.23   0
  -3 -12   4   68.34    8.27   0
  -3  -9   3  140.32    7.71   0
  -2 -12   3   54.67    8.00   0
  -2  13   6    7.85   10.97   0
  -2  14   7    4.25   10.18   0
  -2  15   8   12.88    9.93   0
  -1 -18   5    9.50    6.56   0
  -1   7   2  211.62   14.14   0
  -1  13   5   -2.45    8.35   0
   0 -19   5    4.57    8.27   0
   0 -16   3    5.18    7.62   0
   0 -14   2   12.13    7.39   0
   0 -11   1   33.71    6.24   0
   0  -5   0   21.93    9.46   0
   0   6   1   95.23   10.22   0
   0   9   2   15.65   10.00   0
   0  13   4  182.29   11.00   0
   1 -19   4    6.83    7.97   0
   1 -13   1   35.08    8.18   0
   1  -9   0  827.92   16.52   0
   1   8   1   37.76    9.02   0
   1  14   4    5.48    8.02   0
   2   1  -1 1109.13   22.75   0
   2  15   4    0.97    8.78   0
   2  16   5    0.98    7.20   0
   2  17   6    5.17    7.49   0
   3 -19   3    5.22    8.41   0
   3   4  -1  405.05   11.39   0
   3   8   0  223.32    9.72   0
   4 -18   2    6.74    9.34   0
   4 -16   1   11.80    9.45   0
   4 -10  -1  138.67   13.29   0
   4   9   0    5.04    7.34   0
   4  16   4   10.36    8.00   0
   5 -11  -1    4.55   11.44   0
   5   1  -2  220.57   11.77   0
   5  12   1    8.67    7.53   0
   6 -17   1   -0.02    9.56   0
   6   7  -1  355.85   10.26   0
   6  10   0   20.68    7.26   0
   6  14   2    5.46    7.63   0
   7 -15   0   -2.46   11.04   0
   7 -12  -1    8.91   14.91   0
   7   3  -2  558.34   11.59   0
   7  14   2   -5.52    6.97   0
   8 -15   0   -1.06   11.50   0
   8 -12  -1   32.73   17.47   0
   8   3  -2  121.31    8.77   0
   8  14   2    3.55    6.26   0
   9   3  -2   20.28    8.18   0
   9   7  -1    7.11    6.23   0
   9  10   0    8.44    7.84   0
   9  12   1   15.46    7.10   0
  10   2  -2   34.64    7.21   0
  10   7  -1   45.24    8.00   0
  11  -6  -2    0.70   11.88   0
  11   0  -2   11.06    9.56   0
  11   6  -1   52.48    8.06   0
  11   9   0   20.85    8.09   0
  -7  -8  10    7.15    8.24   0
  -7  -6   9    5.05    8.01   0
  -7  -5   9   30.41    8.18   0
  -7   1   9    9.23    8.66   0
  -7   5  11   28.91   12.12   0
  -6 -10   8   35.34    6.79   0
  -6  -7   7   70.41    9.61   0
  -6   2   7  255.98   12.52   0
  -6   5   8   18.47   13.19   0
  -5 -12   7   10.52    6.79   0
  -5  -5   5  146.19    9.03   0
  -4 -13   6   -2.07    6.83   0
  -4 -11   5   55.86    6.71   0
  -4  -7   4    8.36    7.21   0
  -3  -8   3   88.15    8.38   0
  -2 -17   6   -0.82    8.01   0
  -2 -16   5    2.32    6.52   0
  -2 -14   4   30.94    8.31   0
  -2  -8   2  475.68   10.92   0
  -2   4   2  146.78   25.90   0
  -1 -16   4   -1.63    6.25   0
  -1 -14   3    0.09    6.43   0
  -1 -11   2   56.70    7.92   0
  -1  -7   1  190.39    9.83   0
   0  -4   0  509.63   16.48   0
   1 -17   3    1.22    8.00   0
   1 -15   2   32.45    8.50   0
   2 -18   3   10.46    7.77   0
   2 -16   2   33.85    9.42   0
   2 -14   1   27.41    8.22   0
   2 -11   0   32.68    8.62   0
   2  -5  -1  851.23   24.79   0
   2  12   2   55.06    7.91   0
   3 -17   2   -4.26    9.64   0
   3 -15   1    9.35    8.71   0
   3  -8  -1  643.18   19.86   0
   3  11   1   37.72    7.76   0
   3  13   2    3.09    7.68   0
   3  16   4    0.44    8.25   0
   3  17   5    4.37    7.08   0
   4   6  -1   11.92    7.33   0
   4  15   3    0.46    7.38   0
   5 -14   0   48.61   11.57   0
   5   7  -1   33.97    7.23   0
   5  10   0   34.69    8.07   0
   5  14   2   53.33    7.84   0
   6   3  -2   38.06    8.01   0
   7   4  -2  140.28   10.19   0
   7   8  -1   43.96    7.50   0
   7  13   1    3.74    6.67   0
   8   4  -2   58.45    8.11   0
   8   8  -1   48.47    7.81   0
   8  13   1   19.57    7.09   0
   9   4  -2   87.04    9.88   0
   9   8  -1   24.19    7.67   0
  10  -8  -2    1.43   15.76   0
  10   3  -2   31.96    7.57   0
  10  10   0    6.81    7.73   0
  11   1  -2   23.16    7.91   0
  12   5  -1    7.90    7.68   0
  -7  -7  10    5.44    7.79   0
  -7  -4   9   45.65    8.33   0
  -7  -3   9   11.94    8.02   0
  -7  -2   9   28.57    9.28   0
  -7  -1   9   25.44    9.09   0
  -7   0   9    9.01    7.69   0
  -7   3  10    8.28   10.50   0
  -6 -11   9    0.19    6.84   0
  -6  -9   8   -4.78    6.51   0
  -6  -6   7   73.34    9.08   0
  -6  -5   7   41.99    9.07   0
  -5 -13   8   12.22    5.95   0
  -5 -11   7   31.27    7.58   0
  -5  -9   6   14.92    6.93   0
  -5  -4   5   58.78    7.97   0
  -5  -3   5  225.67   10.11   0
  -5  -2   5   33.36   10.27   0
  -5  -1   5  810.84   15.89   0
  -5   0   5  136.22   10.19   0
  -4 -15   8    2.78    7.20   0
  -4 -14   7   -8.62    7.65   0
  -4 -10   5  149.48    9.20   0
  -4  -6   4  130.85    8.33   0
  -3 -16   7   -2.59    7.44   0
  -3 -15   6   20.19    6.66   0
  -3 -13   5   31.72    7.60   0
  -3 -11   4   13.22    6.72   0
  -3  -7   3  286.54    9.84   0
  -2 -11   3    4.59    7.38   0
  -2  -7   2    8.08    7.65   0
  -2  10   4    4.52   10.17   0
  -1 -17   5    6.09    8.47   0
  -1   3   1  201.31   18.99   0
  -1  10   3   52.26   10.32   0
  -1  12   4   15.36    9.46   0
   0 -17   4    0.63    8.06   0
   0 -15   3    6.18    7.98   0
   0 -13   2  112.29    8.43   0
   0 -10   1   11.36    7.90   0
   0  -3   0    2.70   13.72   0
   0  16   6    6.89    8.70   0
   1 -18   4    0.75    8.00   0
   1 -12   1   18.52    7.98   0
   1  11   2  140.77    9.14   0
   1  13   3   68.61    8.61   0
   1  17   6    4.89    8.58   0
   2 -19   4    3.18    8.25   0
   2   7   0    4.65    7.52   0
   2  10   1   24.04    6.91   0
   2  14   3   19.27    8.43   0
   3 -12   0   95.77   10.18   0
   3  15   3    7.18    8.52   0
   4 -13   0   32.87   10.15   0
   4  12   1   -4.32    6.37   0
   4  14   2    9.68    7.74   0
   5 -18   2    0.26    9.16   0
   5 -16   1    2.03   10.44   0
   5   2  -2 1230.03   16.07   0
   5  16   3    6.97    7.69   0
   5  17   4   -3.44    7.72   0
   6   8  -1   21.06    6.75   0
   6  11   0  127.07    8.01   0
   6  13   1    7.52    6.83   0
   6  16   3    3.73    6.04   0
   7  11   0    8.70    5.33   0
   7  15   2    5.62    7.47   0
   8  11   0   11.42    6.50   0
   9  11   0   13.15    7.71   0
   9  13   1   -6.14    6.80   0
  10   4  -2   69.35    8.06   0
  10   8  -1    2.79    7.85   0
  11  -7  -2   25.25   13.92   0
  11   2  -2    3.96    7.78   0
  11   3  -2    4.36    8.83   0
  11   7  -1   31.34    8.34   0
  12  -4  -2    4.33   10.33   0
  12  -3  -2   10.58    9.33   0
  12  -2  -2   21.74    9.43   0
  12  -1  -2   29.95    9.57   0
  12   0  -2    6.78    8.81   0
  -7  -6  10    6.93    8.02   0
  -7  -5  10   15.10    8.96   0
  -7   2  10   50.68   11.17   0
  -7   4  11   19.88   11.81   0
  -6 -10   9   32.22    8.85   0
  -6  -8   8   56.29    8.43   0
  -6  -4   7  185.13    9.93   0
  -6  -3   7   22.69   10.06   0
  -6   0   7  311.08   12.20   0
  -6   1   7   47.88   10.03   0
  -5 -13   9    8.16    8.13   0
  -5 -12   8   -3.53    7.69   0
  -5 -10   7   14.51    8.33   0
  -5  -8   6    4.65    7.76   0
  -4 -12   6    2.33    5.55   0
  -4   2   4  132.23   14.63   0
  -4  12   8    1.80   14.60   0
  -4  13   9    2.13   15.65   0
  -3 -10   4   20.62    8.36   0
  -3  14   8   12.12   11.93   0
  -2 -16   6    2.43    7.63   0
  -2 -15   5    9.67    6.59   0
  -2 -13   4   44.96    7.81   0
  -2  12   5   10.07    9.72   0
  -1 -18   6    2.31    6.78   0
  -1 -15   4    6.10    8.18   0
  -1 -13   3  127.03    8.81   0
  -1  -6   1   64.68    7.50   0
  -1  15   6    1.48    8.75   0
  -1  16   7    8.08    8.60   0
   0 -18   5    6.23    8.53   0
   0  12   3    6.67    8.59   0
   0  15   5    0.62    7.82   0
   0  17   7    3.11    8.89   0
   1 -16   3    5.25    7.59   0
   1 -14   2   24.20   10.39   0
   1  -8   0  329.19   12.21   0
   1   5   0  417.31   12.83   0
   1  16   5   16.66    7.50   0
   2   2  -1 1285.34   20.51   0
   2  17   5    9.06    6.73   0
   3 -18   3    0.95    9.16   0
   3   5  -1  309.96   10.19   0
   3   9   0   55.01    7.23   0
   4  -2  -2   66.08   13.45   0
   4  -1  -2  287.21   14.57   0
   4  10   0  132.30    8.64   0
   4  17   4   -1.51    7.28   0
   5   3  -2  306.84   10.22   0
   5   8  -1   81.55    8.08   0
   5  11   0   13.49    7.23   0
   5  13   1    1.12    6.82   0
   6 -14   0    7.75   11.17   0
   6   4  -2   19.09    7.28   0
   6  15   2   -0.45    6.11   0
   7   5  -2   24.84    7.77   0
   7   9  -1   14.36    7.04   0
   8   5  -2    1.32    7.72   0
   8   9  -1   13.14    7.62   0
   9   5  -2   62.66    8.34   0
   9   9  -1   23.07    7.91   0
  10   5  -2    7.36    8.65   0
  10  11   0   17.76    6.20   0
  11   4  -2    9.94    8.29   0
  11   8  -1   14.70    7.85   0
  12  -5  -2   17.46   10.41   0
  12   1  -2   39.98    8.43   0
  12   2  -2   29.23    9.23   0
  -7  -6  11    9.21    9.34   0
  -7  -4  10   51.21    8.57   0
  -7  -3  10   16.43    9.15   0
  -7   1  10    1.22   10.51   0
  -6 -10  10   24.03    8.25   0
  -6  -9   9   13.61    8.37   0
  -6  -7   8   11.53    7.76   0
  -6  -2   7  256.54   10.24   0
  -6  -1   7   40.72    8.63   0
  -6   4   8   65.17   12.69   0
  -6   6   9   19.30   13.74   0
  -5 -11   8    1.34    7.76   0
  -5  -7   6  104.33    8.95   0
  -5   4   6   45.43   13.30   0
  -4 -14   8   -0.61    7.34   0
  -4 -13   7   20.26    6.21   0
  -4 -11   6   16.09    7.12   0
  -4  -9   5   18.89    6.45   0
  -4  -5   4   43.56    6.83   0
  -4  -4   4  125.82    9.07   0
  -3 -16   8    6.92    7.46   0
  -3 -15   7    8.58    7.49   0
  -3 -14   6   12.04    6.38   0
  -3 -12   5   18.68    7.40   0
  -3  -6   3  112.79    8.61   0
  -3  10   5   67.81   12.90   0
  -3  13   7   19.11   11.25   0
  -2 -17   7    9.98    7.90   0
  -2 -10   3   12.15    7.53   0
  -2  -6   2  155.89    9.31   0
  -2   8   3   53.66   13.05   0
  -1 -16   5    4.61    7.89   0
  -1 -10   2   84.48    6.96   0
  -1  -5   1  166.05   10.55   0
  -1  14   5  104.94    9.08   0
   0 -16   4    0.25    7.35   0
   0 -12   2   12.94    8.09   0
   0  -9   1    9.79    7.71   0
   0   7   1   58.78   10.86   0
   0  10   2   14.21    8.04   0
   1   9   1  177.07    9.70   0
   1  15   4    5.15    7.44   0
   2 -17   3    8.71    7.67   0
   2 -15   2   -0.52    9.30   0
   2 -13   1    5.44    8.19   0
   2 -10   0    1.07    8.66   0
   2  13   2   27.15    7.89   0
   2  16   4   11.97    7.50   0
   3 -16   2    2.48    9.17   0
   3 -14   1   12.61    9.11   0
   3  12   1   80.05    7.99   0
   3  14   2   55.85    7.88   0
   4 -17   2    7.38    8.01   0
   4 -15   1   16.72    9.07   0
   4  -3  -2 1832.23   36.59   0
   4   0  -2  664.51   15.87   0
   4   7  -1   75.66    6.27   0
   4  16   3    6.81    6.04   0
   5  15   2   24.42    6.41   0
   6 -16   1    7.71   10.33   0
   6 -11  -1  274.40   17.21   0
   6   5  -2   58.44    7.66   0
   6   9  -1  136.57    8.48   0
   6  14   1   21.77    7.16   0
   7  12   0   12.26    6.33   0
   7  14   1   19.84    5.99   0
   8   6  -2  164.90    8.91   0
   8  12   0   14.35    6.22   0
   8  14   1   -1.40    5.39   0
   9   6  -2  112.28    8.53   0
   9  12   0    9.54    7.25   0
  10   9  -1   18.35    6.80   0
  12   3  -2   10.51    7.57   0
  -7  -5  11   34.63    8.09   0
  -7  -2  10   37.10    8.34   0
  -7  -1  10    0.10    9.49   0
  -7   0  10   43.98    9.78   0
  -7   3  11    3.20   10.08   0
  -6  -8   9   25.17    7.93   0
  -6  -6   8   48.09    8.43   0
  -5 -12   9    5.45    7.84   0
  -5  -9   7   44.22    8.30   0
  -5  -6   6   14.21    7.88   0
  -4 -12   7    0.63    7.29   0
  -4  -8   5   62.28    7.47   0
  -4  -3   4   16.49    7.98   0
  -4   1   4   62.43   12.01   0
  -3 -13   6   36.19    7.06   0
  -3  -9   4  104.57    8.92   0
  -3  -5   3  223.85    9.66   0
  -2 -14   5   29.07    6.98   0
  -2 -12   4   19.84    7.33   0
  -2  15   7   11.97   10.41   0
  -1 -17   6   -4.83    8.09   0
  -1 -14   4   53.83    8.70   0
  -1 -12   3    8.63    7.75   0
  -1   8   2  158.57   12.03   0
   0 -17   5    6.17    8.10   0
   0 -14   3   21.35    8.03   0
   0  14   4   75.88    8.06   0
   1 -17   4    2.64    7.72   0
   1 -11   1   28.30    8.44   0
   1  12   2   25.49    7.62   0
   2 -18   4    8.48    7.66   0
   2  -4  -1   61.13   19.18   0
   2   3  -1   53.23    9.88   0
   2   8   0   13.81    6.15   0
   2  11   1   11.35    7.43   0
   2  15   3   22.00    7.77   0
   3   6  -1   62.37    7.89   0
   3  16   3    4.42    7.40   0
   3  17   4   23.80    7.39   0
   4 -18   3    0.62    9.44   0
   4  -9  -1   18.74   12.58   0
   4   1  -2  190.88   10.37   0
   4  11   0   18.82    6.93   0
   4  13   1   38.13    6.67   0
   4  15   2   23.12    7.32   0
   5   4  -2   95.86    8.27   0
   5   9  -1   22.22    7.58   0
   5  14   1    3.22    7.46   0
   5  17   3    9.48    7.62   0
   6  12   0    4.86    5.33   0
   6  16   2   14.67    7.45   0
   7 -16   1   20.21   11.79   0
   7 -14   0   21.68   12.77   0
   7   6  -2   15.13    6.32   0
   7  10  -1    9.85    6.96   0
   7  16   2   12.37    5.91   0
   8   7  -2   92.35    8.35   0
   8  10  -1   53.48    6.61   0
   9 -14   0    3.05   13.91   0
   9   7  -2   26.09    7.46   0
   9  10  -1   29.42    6.57   0
  10   6  -2    8.15    7.25   0
  10  10  -1    5.60    7.54   0
  11   5  -2   29.37    7.35   0
  11   9  -1    5.84    6.70   0
  12   4  -2    1.31    8.04   0
  -7  -4  11   22.29    7.80   0
  -7  -3  11    9.31    9.14   0
  -7   2  11   14.37    9.43   0
  -6  -9  10   25.73    8.39   0
  -6  -7   9    7.69    7.78   0
  -6  -5   8   38.76    8.49   0
  -6   3   8    8.33   10.27   0
  -5 -12  10   10.58    7.96   0
  -5 -11   9   -2.87    7.91   0
  -5 -10   8    5.86    8.09   0
  -5  -8   7    2.25    7.65   0
  -5  -5   6   51.09    8.36   0
  -4 -14   9    6.22    7.55   0
  -4 -13   8    1.98    7.19   0
  -4 -10   6   57.99    8.11   0
  -4  -2   4  132.49    9.50   0
  -4  -1   4   41.53    9.92   0
  -4   0   4  272.84   12.98   0
  -4  11   7    3.66   15.35   0
  -3 -15   8    3.54    7.52   0
  -3 -14   7   15.36    7.37   0
  -3 -11   5   48.64    7.92   0
  -3   3   3  733.17   29.11   0
  -3   8   4  227.13   19.03   0
  -3  12   6    5.87   12.58   0
  -2 -16   7  -17.06    7.77   0
  -2 -15   6   23.83    6.78   0
  -2  -9   3   14.13    7.48   0
  -2  -5   2   88.34    8.79   0
  -2  14   6   -4.02    9.29   0
  -2  16   8    1.58   10.00   0
  -1  -9   2   36.14    7.63   0
  -1  -4   1  138.71   10.92   0
   0 -18   6    1.07    6.70   0
   0  17   6   -0.21    8.35   0
   1 -18   5    7.34    8.01   0
   1 -15   3   23.04    8.29   0
   1 -13   2   19.53    9.21   0
   1  -7   0   90.72   10.32   0
   1   6   0  297.47   11.02   0
   1  14   3    3.52    8.07   0
   1  17   5    4.31    8.26   0
   1  18   6    8.30    8.43   0
   2  18   5   -2.76    8.35   0
   3 -17   3    5.03    8.80   0
   3 -11   0   98.89   10.40   0
   3  -7  -1  756.48   22.86   0
   3  10   0  136.28    7.08   0
   4 -12   0   17.01   10.01   0
   4   2  -2  112.40    9.95   0
   4   8  -1   27.42    6.18   0
   4  17   3   14.14    7.84   0
   4  18   4    4.97    7.52   0
   5 -17   2   -4.83    8.98   0
   5 -13   0    7.89   10.14   0
   5 -10  -1   51.78   12.77   0
   5   5  -2   76.35    8.27   0
   5  12   0   20.86    5.71   0
   5  16   2    7.75    7.88   0
   6   6  -2  322.69    8.85   0
   6  10  -1    8.00    5.89   0
   7   7  -2   27.12    7.43   0
   7  13   0    7.51    5.50   0
   7  15   1    5.50    6.92   0
   8 -14   0    6.96   12.27   0
   8  11  -1    4.95    7.30   0
   8  13   0   10.87    5.60   0
   8  15   1   12.45    5.38   0
   9  11  -1   14.57    7.42   0
   9  13   0   -2.49    5.89   0
  10   7  -2   27.73    7.45   0
  11  -8  -2    9.42   16.04   0
  11   6  -2    7.71    7.51   0
  12   5  -2   22.89    7.74   0
  -7  -2  11   10.75    7.93   0
  -7  -1  11   -0.13    8.82   0
  -7   0  11    7.53    9.03   0
  -7   1  11    7.82    9.05   0
  -6  -8  10    8.36    8.45   0
  -6  -6   9   22.17    7.81   0
  -6  -4   8   55.26    8.91   0
  -6  -3   8   10.14    9.22   0
  -6   7  10   45.80   14.61   0
  -5  -4   6   40.84    8.12   0
  -4 -11   7   -0.90    7.50   0
  -4  -7   5   22.96    7.66   0
  -3  -8   4  233.32    9.57   0
  -3  -4   3  265.76    9.05   0
  -2 -13   5   10.09    7.86   0
  -2 -11   4  104.95    8.02   0
  -2  11   4  100.54   10.96   0
  -1 -17   7   -2.93    7.79   0
  -1 -16   6   -6.85    8.18   0
  -1 -15   5    8.88    6.39   0
  -1  11   3   22.79    9.40   0
  -1  13   4   41.77    9.13   0
  -1  16   6    9.99    9.61   0
  -1  17   7    4.15    9.22   0
   0 -15   4    7.98    7.69   0
   0 -11   2  132.73    8.75   0
   0  -8   1   22.71    8.27   0
   0  13   3   31.93    7.95   0
   0  16   5   18.31    7.37   0
   1  10   1   23.47    8.03   0
   1  16   4   15.48    7.16   0
   2 -16   3   13.70    7.82   0
   2 -12   1   29.16    9.05   0
   2  -9   0  101.21   11.40   0
   2   4  -1   46.91    9.11   0
   2   9   0   89.86    8.11   0
   2  14   2   38.66    8.41   0
   2  17   4    6.52    7.38   0
   3 -18   4    4.85    8.99   0
   3   7  -1  710.71   12.43   0
   3  13   1    7.84    6.97   0
   3  15   2   -0.91    7.27   0
   3  18   4    1.70    7.13   0
   4 -16   2    1.99    8.97   0
   4   3  -2 1638.62   17.71   0
   4  14   1   31.71    7.88   0
   5 -15   1    9.69    8.76   0
   5  10  -1   29.01    8.08   0
   6 -17   2    8.79   10.66   0
   6   7  -2  137.01    8.41   0
   6  13   0   11.41    5.28   0
   6  15   1   -4.75    5.88   0
   6  17   2   14.94    7.19   0
   7  11  -1   21.89    6.20   0
   8  -2  -3    8.78    9.56   0
   8  -1  -3  227.22   10.80   0
   8   0  -3   21.24    9.41   0
   8   1  -3  231.13   10.64   0
   8   8  -2   37.35    8.14   0
   9  -2  -3  220.50   10.76   0
   9  -1  -3   54.45    9.04   0
   9   0  -3  243.03    9.79   0
   9   1  -3   79.04    8.20   0
   9   2  -3  236.31   10.25   0
   9   8  -2   24.58    7.60   0
  10 -11  -1    0.04    5.09   0
  10  -1  -3   21.41    8.46   0
  10   0  -3   21.89    8.63   0
  10   1  -3    4.12    8.16   0
  10   8  -2   10.52    7.49   0
  10  11  -1   17.57    6.27   0
  11   7  -2   32.21    7.54   0
  -6  -8  11   14.83    8.33   0
  -6  -7  10   45.98    8.19   0
  -6  -5   9   13.05    8.98   0
  -6  -2   8   45.08    8.08   0
  -6  -1   8   -0.20    8.90   0
  -6   0   8   20.25    9.01   0
  -6   1   8   10.06    8.49   0
  -6   2   8   55.95    9.57   0
  -6   8  11    6.11   14.17   0
  -5 -11  10    8.01    8.00   0
  -5 -10   9   -1.05    8.01   0
  -5  -9   8   10.23    6.25   0
  -5  -7   7   28.44    6.51   0
  -5  -3   6   23.20    7.49   0
  -5   3   6   20.73   10.24   0
  -4 -13   9    2.81    6.86   0
  -4 -12   8   -5.52    6.71   0
  -4  -9   6   54.29    6.62   0
  -4  -6   5  514.98   10.51   0
  -3 -14   8   19.47    7.07   0
  -3 -13   7   14.82    7.08   0
  -3 -12   6    5.04    5.51   0
  -3 -10   5   56.35    8.30   0
  -3  -3   3  678.06   13.28   0
  -2 -16   8    6.55    7.36   0
  -2 -15   7   24.93    7.62   0
  -2 -14   6    8.69    7.56   0
  -2  -8   3   93.66    8.06   0
  -2  -4   2  148.27    8.48   0
  -2  13   5   12.41    9.36   0
  -1 -13   4   42.98    7.72   0
  -1 -11   3   24.21    7.32   0
  -1  -8   2  111.68    8.49   0
  -1   4   1  116.26   14.57   0
  -1  15   5    7.26    9.53   0
   0 -17   6   -0.83    8.08   0
   0 -16   5    2.95    7.44   0
   0 -13   3   37.30    7.90   0
   0   8   1   87.59    9.17   0
   0  11   2  138.46    9.19   0
   0  15   4   10.36    8.27   0
   1 -17   5    7.37    8.19   0
   1 -16   4   15.15    7.63   0
   1 -10   1   17.99    7.88   0
   1   7   0   59.87    8.57   0
   1  13   2   51.72    8.33   0
   2 -18   5    8.78    9.04   0
   2 -17   4    2.74    7.56   0
   2 -14   2   29.13    8.34   0
   2  12   1   24.14    6.29   0
   2  16   3   12.88    7.46   0
   3 -15   2    5.43    7.59   0
   3 -13   1   29.59    9.57   0
   3  11   0   97.98    8.53   0
   3  17   3   19.27    7.21   0
   4 -14   1    4.50    8.30   0
   4   4  -2  105.94    8.52   0
   4   9  -1   11.16    6.01   0
   4  12   0   18.49    5.92   0
   4  16   2    1.87    5.69   0
   5   6  -2  262.12    7.59   0
   5  13   0   27.69    7.30   0
   5  15   1   16.23    6.44   0
   5  17   2   -1.52    7.48   0
   6  11  -1  215.48    7.54   0
   7 -11  -1   19.41   15.27   0
   7  -1  -3   97.28   10.71   0
   7   0  -3  102.66    9.78   0
   7   1  -3   83.72    9.61   0
   7   8  -2    2.49    5.95   0
   7  14   0   10.89    5.86   0
   7  16   1   27.32    6.75   0
   8  -3  -3  210.60   12.41   0
   8   2  -3   35.06    7.87   0
   8   3  -3  231.86   10.39   0
   8   9  -2   36.74    7.60   0
   8  12  -1   35.14    7.31   0
   8  14   0    6.81    5.47   0
   9  -3  -3    3.34    9.98   0
   9   3  -3   15.41    7.86   0
   9   9  -2    9.62    6.89   0
   9  12  -1   23.46    7.28   0
  10  -3  -3    2.59    9.87   0
  10  -2  -3   66.17    9.48   0
  10   2  -3   71.88    7.92   0
  10   3  -3   10.88    8.46   0
  10   9  -2    8.35    7.83   0
  10  12  -1   18.90    7.08   0
  11  -1  -3   74.38    9.38   0
  11   0  -3   52.23    9.05   0
  11   1  -3   78.32    9.94   0
  11   8  -2   15.06    7.51   0
  -6  -6  10   15.07    7.50   0
  -6  -4   9   11.11    7.79   0
  -6   5   9   12.84   11.42   0
  -5  -8   8   10.47    7.76   0
  -5  -6   7   30.23    8.03   0
  -5  -2   6   23.53    8.01   0
  -5  -1   6  197.55   10.86   0
  -5   2   6   30.12   10.35   0
  -4 -10   7   17.98    7.74   0
  -4  -8   6    6.69    6.81   0
  -3  -7   4   70.79    7.93   0
  -3  -2   3  580.57   13.15   0
  -3  15   8    5.61   12.01   0
  -2 -12   5   -5.20    7.19   0
  -2 -10   4    6.50    7.78   0
  -2  -3   2  437.07   12.86   0
  -2   9   3   18.31   12.04   0
  -1 -14   5   90.32    9.31   0
  -1  -3   1  311.09   12.30   0
  -1   9   2  119.59   11.35   0
   1 -18   6    0.87    8.29   0
   1 -14   3   10.04    8.12   0
   1 -12   2   16.60    9.34   0
   1  -6   0  272.69   13.25   0
   1  11   1   40.41    8.54   0
   1  15   3   39.12    7.69   0
   2   5  -1  859.85   14.58   0
   3   8  -1  593.84   11.86   0
   3  14   1   17.23    7.72   0
   4 -17   3    9.16    9.27   0
   4  15   1   16.70    7.32   0
   4  18   3   10.18    7.38   0
   5   7  -2   22.89    6.95   0
   5  11  -1    9.00    7.19   0
   6 -15   1    6.01   10.18   0
   6 -13   0    6.02   10.22   0
   6   8  -2  109.72    6.81   0
   6  14   0    1.02    5.43   0
   6  16   1    0.61    5.69   0
   7  -2  -3  153.66   11.44   0
   7   2  -3  160.71    8.79   0
   7   3  -3  354.87   10.90   0
   7   9  -2   14.06    7.21   0
   7  12  -1    5.36    5.25   0
   8   4  -3   18.66    7.73   0
   8  15   0    2.61    6.58   0
   9  -4  -3   72.54   12.71   0
   9   4  -3   78.98    8.38   0
  10  -4  -3   99.01   12.56   0
  10   4  -3  110.19    8.73   0
  11  -3  -3   30.84   11.09   0
  11  -2  -3   13.59    9.09   0
  11   2  -3   12.96    7.59   0
  11   3  -3   31.43    7.74   0
  11   9  -2   -3.46    8.07   0
  -6  -7  11   13.96    6.84   0
  -6  -5  10   41.23    7.91   0
  -6  -3   9    4.14    7.75   0
  -6   4   9   16.49   11.31   0
  -5 -10  10   14.58    7.08   0
  -5  -9   9   16.00    6.26   0
  -5  -7   8    0.85    7.61   0
  -5  -5   7   11.53    7.77   0
  -5   0   6  112.99    9.17   0
  -5   1   6  196.37   10.98   0
  -4 -12   9    4.10    5.88   0
  -4 -11   8   15.83    6.13   0
  -4  -5   5   42.97    6.41   0
  -3 -14   9   17.34    7.38   0
  -3 -13   8   -0.78    7.37   0
  -3 -12   7   12.57    6.84   0
  -3 -11   6   23.97    6.01   0
  -3  -9   5   72.42    8.38   0
  -3  -1   3  321.48   12.10   0
  -3   2   3  622.83   21.53   0
  -3  11   5   56.38   12.21   0
  -3  14   7    7.85   10.82   0
  -2 -15   8   -1.82    7.52   0
  -2 -13   6   10.94    7.52   0
  -2  -7   3   81.52    7.99   0
  -2  16   7    9.91    9.44   0
  -1 -16   7   11.33    7.96   0
  -1 -15   6    2.08    6.36   0
  -1 -12   4   14.79    7.59   0
  -1 -10   3   38.87    7.34   0
  -1  12   3   13.05    8.91   0
   0 -14   4   64.63    6.90   0
   0 -12   3   86.78    8.49   0
   0 -10   2   21.19    7.31   0
   0  -7   1   55.52    8.18   0
   0  14   3  107.81    9.38   0
   0  17   5    4.83    8.45   0
   0  18   6   -3.20    8.40   0
   1  17   4    4.14    8.12   0
   1  18   5    3.31    7.33   0
   2 -15   3   16.74    8.00   0
   2  10   0    7.25    7.01   0
   2  13   1   11.99    7.32   0
   2  15   2   -0.78    7.70   0
   2  18   4   -1.02    7.10   0
   3 -16   3    1.95    7.77   0
   3 -10   0  161.01   11.11   0
   3  12   0   76.37    7.80   0
   3  16   2    8.45    6.85   0
   4 -18   4    3.55    8.16   0
   4   5  -2  639.36   10.92   0
   4  10  -1  105.21    7.36   0
   4  13   0   20.80    6.88   0
   4  17   2   11.88    7.75   0
   5 -16   2    6.54    9.23   0
   5  14   0   39.72    7.32   0
   5  16   1   12.10    7.28   0
   6   9  -2   22.61    7.42   0
   6  12  -1   -0.72    5.22   0
   7  -3  -3  254.14   13.76   0
   7   4  -3  215.55    8.87   0
   7  13  -1    4.40    6.47   0
   7  15   0   18.38    6.91   0
   8  -4  -3   12.68   11.17   0
   8   5  -3  210.80    9.70   0
   8  10  -2   34.62    7.53   0
   8  13  -1    8.36    6.83   0
   9   5  -3   56.06    7.90   0
   9   6  -3   46.19    8.80   0
   9  10  -2   51.86    6.55   0
   9  13  -1    5.99    5.41   0
  10   5  -3   14.64    7.44   0
  10  10  -2    6.43    7.70   0
  11   4  -3   16.18    7.33   0
  11   5  -3   66.52    9.42   0
  12  -2  -3   26.13   10.23   0
  12  -1  -3   57.00    9.79   0
  12   0  -3    6.41    8.82   0
  12   1  -3   36.52    9.31   0
  12   2  -3   13.45    8.96   0
  12   3  -3   26.26    9.30   0
  -6  -6  11    2.81    7.60   0
  -6  -4  10   -0.44    9.01   0
  -6  -2   9    8.33    7.47   0
  -6  -1   9   31.50    8.62   0
  -6   3   9    0.02   10.62   0
  -6   6  10   21.15   11.78   0
  -5  -9  10   13.34    8.26   0
  -5  -8   9    0.52    7.58   0
  -5  -4   7   62.59    8.08   0
  -5   6   7   33.33   14.61   0
  -4 -12  10   11.88    7.87   0
  -4 -11   9   16.53    7.67   0
  -4 -10   8    9.13    7.54   0
  -4  -9   7   47.99    8.14   0
  -4  -7   6   81.80    7.88   0
  -4  -4   5  578.33   11.55   0
  -3  -6   4  239.19    9.20   0
  -3   0   3  403.43   13.46   0
  -3   1   3  350.98   16.00   0
  -2 -14   7   -5.67    5.52   0
  -2  -2   2 3870.75   31.79   0
  -2  15   6   23.94    9.16   0
  -1  -7   2  199.88    9.93   0
  -1  -2   1   32.99   11.61   0
  -1  14   4   64.74    8.78   0
   0 -17   7    0.94    6.25   0
   0 -16   6    6.28    8.10   0
   0 -15   5    2.09    6.08   0
   0   9   1   12.42    7.94   0
   0  12   2   28.13    7.57   0
   0  16   4   -1.02    8.12   0
   1 -17   6   -5.85    8.37   0
   1 -16   5   12.81    7.93   0
   1 -15   4   -6.50    7.19   0
   1   8   0  302.59   10.15   0
   1  14   2   18.82    8.12   0
   2 -17   5    7.77    7.72   0
   2 -16   4    9.43    7.84   0
   2 -13   2   24.88    8.36   0
   2 -11   1   21.11    8.22   0
   2   6  -1   78.09    8.35   0
   2  17   3   17.45    6.96   0
   3 -18   5    3.28    7.69   0
   3 -17   4    8.79    7.44   0
   3   9  -1    8.21    7.07   0
   3  18   3    0.91    6.97   0
   4 -15   2   20.50    8.97   0
   4 -11   0   17.68   10.03   0
   4   6  -2  134.93    8.09   0
   5 -17   3    6.73    9.30   0
   5 -14   1    6.35    8.79   0
   5 -12   0   24.18   10.03   0
   5   8  -2   27.46    7.48   0
   5  12  -1   17.99    6.98   0
   5  18   2    3.21    7.10   0
   6   0  -3  251.64   11.74   0
   6   1  -3   51.48    9.88   0
   6   2  -3  109.58    9.95   0
   6  13  -1    8.04    6.34   0
   6  15   0    6.75    6.94   0
   6  17   1   -2.19    7.14   0
   7 -15   1    1.14    9.82   0
   7   5  -3   17.94    7.34   0
   7  10  -2   25.18    6.14   0
   8   6  -3  106.36    9.15   0
   8  11  -2    3.29    7.44   0
   9   7  -3   49.21    8.49   0
   9  11  -2   -4.60    7.58   0
   9  14  -1   11.46    6.86   0
  10   6  -3    5.51    7.39   0
  10  11  -2    4.05    7.39   0
  11  -4  -3   21.01   10.78   0
  11   6  -3   13.71    7.52   0
  12  -3  -3   34.13   11.49   0
  12   4  -3    4.77    7.71   0
  -6  -5  11   19.39    7.64   0
  -6  -3  10   31.75    9.35   0
  -6   0   9   19.01    8.46   0
  -6   1   9   41.62    8.70   0
  -6   2   9   11.01    9.62   0
  -6   7  11    8.00   12.32   0
  -5  -9  11    0.67    8.25   0
  -5  -6   8   45.84    8.64   0
  -5  -3   7    3.19    8.51   0
  -4  -3   5   15.31    9.29   0
  -4  13   8    5.61   16.24   0
  -3 -13   9    3.45    7.07   0
  -3 -11   7   61.28    7.06   0
  -3 -10   6   36.88    6.21   0
  -3  -8   5  251.62    9.55   0
  -3  13   6   43.89   11.98   0
  -2 -15   9    7.64    7.62   0
  -2 -11   5  131.70    7.39   0
  -2  -9   4   41.51    7.75   0
  -2   5   2  104.62   17.21   0
  -2  12   4   19.68    9.14   0
  -1 -16   8   -3.07    6.24   0
  -1 -15   7   13.29    6.83   0
  -1 -14   6   45.52    8.05   0
  -1 -13   5    4.07    5.91   0
  -1   5   1  100.31   13.27   0
  -1  16   5    8.47    8.51   0
  -1  17   6    3.77    8.00   0
   0 -13   4  190.44    8.84   0
   1 -13   3   53.14    8.76   0
   1  -9   1  169.21    9.71   0
   1  12   1   23.93    7.83   0
   1  16   3    6.64    7.08   0
   2  -8   0    8.34    8.76   0
   2  11   0   34.28    7.58   0
   3 -14   2   62.21    8.51   0
   3 -12   1   86.76    9.41   0
   3  15   1    7.98    7.27   0
   3  17   2    2.15    7.01   0
   4 -13   1   51.88    9.26   0
   4  -8  -1   63.96   13.59   0
   4   7  -2  447.72   10.23   0
   4  11  -1   23.11    5.93   0
   4  14   0    8.30    7.37   0
   4  16   1    7.02    7.18   0
   5   9  -2    6.78    7.35   0
   5  15   0   21.68    7.24   0
   5  17   1    7.79    7.75   0
   6 -16   2   -5.40    8.62   0
   6  -1  -3   32.26    9.80   0
   6   3  -3    9.29    7.88   0
   6   4  -3   26.93    7.14   0
   6  10  -2   62.08    7.37   0
   7 -13   0   15.12   10.98   0
   7   6  -3   62.20    7.64   0
   7  11  -2   19.94    7.55   0
   7  14  -1    4.39    6.71   0
   7  16   0    8.61    6.91   0
   8 -15   1   17.84   10.56   0
   8 -11  -1   -0.43   14.41   0
   8   7  -3  120.60    8.19   0
   8  14  -1   17.68    6.02   0
   9  -5  -3   46.47   13.42   0
  10 -11  -1    8.58   18.38   0
  10  -5  -3   12.57   11.91   0
  10   7  -3    4.36    7.41   0
  11   7  -3   38.46    7.78   0
  -6  -4  11   -1.81    7.09   0
  -6  -2  10    7.61    8.86   0
  -6   5  10   50.22   11.58   0
  -5  -8  10   16.45    8.06   0
  -5  -7   9    7.04    7.40   0
  -5  -5   8   -3.31    7.71   0
  -4 -11  10   -8.33    7.70   0
  -4 -10   9    4.13    7.51   0
  -4  -9   8   36.50    8.05   0
  -4  -8   7   -6.18    5.67   0
  -4  -6   6  158.94    9.20   0
  -4  14   9    4.51   16.47   0
  -3 -13  10    1.34    7.88   0
  -3 -12   8   12.65    6.21   0
  -3  -5   4  154.83    8.52   0
  -2 -14   8    4.93    5.96   0
  -2 -13   7   12.10    6.93   0
  -2 -12   6   -1.55    5.61   0
  -2  -6   3  249.12    9.44   0
  -2  -1   2  744.68   18.04   0
  -2  14   5   31.26    9.33   0
  -1 -11   4  113.69    8.34   0
  -1  -9   3  118.20    7.69   0
  -1  10   2   81.70   10.53   0
   0 -16   7    6.51    7.84   0
   0 -15   6    4.72    7.64   0
   0 -14   5   58.78    8.63   0
   0 -11   3   11.66    7.19   0
   0  -9   2    7.33    7.40   0
   0  -6   1  399.68   11.86   0
   0  10   1    6.44    8.92   0
   1 -11   2  137.18    8.59   0
   1   9   0  801.76   13.60   0
   1  18   4    4.70    8.30   0
   2 -14   3   18.94    8.09   0
   2   7  -1   21.16    6.16   0
   2  14   1    8.28    7.72   0
   2  16   2   24.04    7.19   0
   2  19   4    4.40    7.31   0
   3 -15   3   -2.55    8.78   0
   3   1  -2  878.69   16.81   0
   3   2  -2  642.50   13.65   0
   3   3  -2  158.35    9.31   0
   3  10  -1  122.91    8.11   0
   3  13   0   44.00    6.20   0
   4 -17   4    1.84    8.88   0
   4 -16   3    8.96    7.93   0
   4  18   2   -2.73    6.30   0
   5  13  -1   35.44    6.91   0
   6 -10  -1   20.86   11.77   0
   6  -2  -3  103.68   11.71   0
   6   5  -3   48.89    7.70   0
   6  11  -2   62.55    7.25   0
   6  14  -1   -1.12    6.21   0
   6  16   0    2.23    6.86   0
   7 -16   2   -1.13    9.94   0
   7  -4  -3  214.12   15.68   0
   7   7  -3   30.88    7.19   0
   8   8  -3    8.68    7.30   0
   8  12  -2    0.25    7.36   0
   8  15  -1    4.86    6.47   0
   9 -11  -1   15.84   15.19   0
   9   8  -3   19.03    7.22   0
   9  12  -2   15.41    6.03   0
  10   8  -3   49.39    7.92   0
  10  12  -2   -2.60    7.07   0
  11  -5  -3   83.70   13.20   0
  11   8  -3   25.24    7.95   0
  12  -4  -3    2.18    9.68   0
  -6  -4  12    6.12    8.14   0
  -6  -3  11    6.06    7.83   0
  -6  -1  10  113.42    9.53   0
  -6   0  10   17.61    9.09   0
  -6   4  10   10.30   10.76   0
  -6   6  11    3.93   11.97   0
  -5  -8  11   16.28    8.14   0
  -5  -7  10   -3.81    7.76   0
  -5  -6   9   19.37    7.38   0
  -5  -2   7   14.85    7.64   0
  -5   5   7   18.69   11.94   0
  -5   8   8    9.77   16.48   0
  -4  -7   7   88.28    7.93   0
  -4  -5   6   24.96    7.80   0
  -4  -2   5  485.26   12.17   0
  -3 -12   9    2.69    6.71   0
  -3  -9   6   46.49    7.75   0
  -3  -7   5  218.97    8.80   0
  -3   9   4  118.03   15.58   0
  -2 -14   9    7.81    7.19   0
  -2 -10   5  139.76    8.63   0
  -2  -8   4   11.81    7.41   0
  -2  10   3   18.21   10.22   0
  -2  17   7    4.39   10.26   0
  -1 -15   8   15.71    7.27   0
  -1 -12   5   18.68    7.14   0
  -1  -6   2  552.17   12.43   0
  -1  13   3  131.91   10.18   0
  -1  15   4    1.54    8.26   0
   0   4   0  458.51   15.46   0
   0  13   2  101.57    8.31   0
   0  15   3    6.77    7.26   0
   0  18   5   17.02    8.75   0
   1 -17   7   -6.88    6.25   0
   1 -16   6   -0.92    8.04   0
   1 -15   5   22.11    7.56   0
   1 -14   4   11.54    7.74   0
   1  -5   0  383.33   14.13   0
   1  15   2   27.33    7.89   0
   2 -17   6   16.71    8.06   0
   2 -16   5   -0.34    8.35   0
   2 -15   4    7.10    7.46   0
   2   8  -1   13.11    7.29   0
   2  12   0    8.18    7.37   0
   2  18   3    8.38    7.02   0
   3 -17   5   -3.77    7.45   0
   3 -16   4    5.92    7.19   0
   3  -6  -1   88.09   14.43   0
   3   0  -2  620.09   16.99   0
   3   4  -2  133.38    8.73   0
   3  16   1   32.83    7.62   0
   3  19   3    0.36    7.17   0
   4   8  -2   58.49    7.88   0
   4  12  -1    6.28    5.09   0
   4  15   0    2.16    7.18   0
   4  17   1   10.05    7.54   0
   5 -15   2   28.06    9.35   0
   5  -9  -1   31.23   12.12   0
   5  10  -2   10.55    7.43   0
   5  16   0   13.04    7.16   0
   6 -14   1   19.00   10.05   0
   6   6  -3  187.36    8.51   0
   7   8  -3   85.85    7.81   0
   7  12  -2    2.22    6.66   0
   7  15  -1   11.85    6.83   0
   8 -13   0    7.13   10.46   0
   8  -5  -3  210.13   16.97   0
   8   9  -3   37.24    7.54   0
   9 -13   0    0.03   12.86   0
   9   9  -3   38.14    7.54   0
   9  13  -2    9.28    6.89   0
  10   9  -3    5.18    7.85   0
  11   9  -3   10.32    7.73   0
  -6  -3  12    7.92    7.85   0
  -6  -2  11    6.30    7.83   0
  -6  -2  12    6.66    9.07   0
  -6  -1  11   11.89    8.79   0
  -6   1  10  109.25    9.99   0
  -6   2  10    4.84    8.81   0
  -6   3  10   29.50    9.96   0
  -5  -7  11   -3.07    7.64   0
  -5  -4   8   42.20    8.70   0
  -5  -1   7  133.43    8.56   0
  -5   0   7  103.44    9.73   0
  -4 -10  10    4.11    6.70   0
  -4  -9   9   10.28    7.73   0
  -4  -8   8   10.11    8.04   0
  -4  -1   5   57.87   10.52   0
  -4  12   7    4.31   16.06   0
  -3 -12  10   14.41    7.78   0
  -3 -11   8   31.14    6.29   0
  -3 -10   7    7.81    5.52   0
  -3  -4   4   90.23    8.17   0
  -3  15   7    0.40   11.13   0
  -2 -13   8   17.32    6.88   0
  -2 -12   7   -3.01    6.32   0
  -2 -11   6   40.93    7.37   0
  -2  -5   3   19.73    7.69   0
  -2   0   2 1043.09   22.29   0
  -2  16   6    2.66    9.40   0
  -1 -15   9   16.59    7.05   0
  -1 -14   7   11.86    6.34   0
  -1 -13   6   10.75    6.33   0
  -1   6   1   72.17   10.99   0
  -1  18   6   -0.81    9.04   0
   0 -16   8    5.67    7.26   0
   0 -12   4   23.34    7.63   0
   0   5   0   17.30    9.35   0
   0  17   4    8.43    7.28   0
   1 -12   3   81.78    8.10   0
   1  -8   1   64.90   10.15   0
   1  10   0   81.07    8.31   0
   1  13   1   31.46    7.49   0
   1  17   3   14.19    7.39   0
   2 -12   2   64.61    8.10   0
   2 -10   1   20.11    8.35   0
   2  15   1    7.71    7.39   0
   2  17   2   12.21    8.25   0
   3 -13   2   20.63    9.19   0
   3  -9   0   43.74   10.50   0
   3   5  -2   90.63    8.09   0
   3  11  -1  109.97    8.22   0
   3  14   0   14.92    7.55   0
   3  18   2    1.09    7.23   0
   4 -14   2    8.90    8.33   0
   4   9  -2   67.82    7.81   0
   4  13  -1    2.47    6.64   0
   5 -17   4    0.03    8.47   0
   5 -16   3    1.30    8.77   0
   5   1  -3  104.21   10.94   0
   5   2  -3  635.30   13.04   0
   5   3  -3  156.65    8.72   0
   5   4  -3  314.86    9.74   0
   5  11  -2    8.17    7.05   0
   5  14  -1   66.45    7.72   0
   5  18   1   -0.58    5.91   0
   6 -12   0    3.70   10.27   0
   6   7  -3   85.80    8.16   0
   6  12  -2   27.62    6.46   0
   6  15  -1   21.58    7.17   0
   6  17   0    3.00    6.87   0
   7   9  -3    8.89    6.91   0
   7  13  -2    9.34    7.11   0
   8  13  -2   22.94    5.69   0
   9  10  -3   19.24    7.25   0
  10  10  -3    9.59    7.61   0
  -6  -1  12   13.52    9.00   0
  -6   0  11    1.60    8.70   0
  -6   5  11   16.01   10.21   0
  -5  -6  10   -0.61    7.42   0
  -5  -5   9    1.80    7.57   0
  -5  -3   8   15.71    8.19   0
  -5   1   7  108.90    9.75   0
  -5   4   7   59.77   11.07   0
  -4 -10  11    1.82    6.21   0
  -4  -9  10    7.50    7.83   0
  -4  -6   7   15.44    7.52   0
  -4  -4   6  138.14    8.62   0
  -4   0   5   77.48   10.73   0
  -3 -11   9    5.08    7.30   0
  -3  -8   6   34.12    7.67   0
  -3  -6   5  238.73    8.59   0
  -3  12   5   28.26   11.54   0
  -2 -13   9    3.48    6.66   0
  -2  -9   5   25.01    7.98   0
  -2   6   2  113.85   14.85   0
  -2  13   4   41.50    9.73   0
  -2  15   5   20.44    9.36   0
  -1 -14   8    9.18    7.16   0
  -1 -10   4    4.27    6.07   0
  -1  -8   3  371.13   10.01   0
  -1  11   2   54.44    9.50   0
  -1  17   5    2.69    8.43   0
   0 -15   7   14.24    7.83   0
   0 -14   6    4.06    7.38   0
   0 -13   5   63.69    8.22   0
   0 -10   3   17.80    6.90   0
   0  -8   2    5.90    7.30   0
   0  11   1   38.29    8.25   0
   1 -16   7  -10.65    8.12   0
   1 -10   2   41.34    7.66   0
   1  19   4   14.10    8.52   0
   2   9  -1   60.74    7.46   0
   2  13   0   84.93    7.74   0
   3 -11   1   34.32    9.24   0
   3  -1  -2  951.09   23.23   0
   3   6  -2   63.07    7.72   0
   4 -15   3    4.93    8.76   0
   4  16   0    8.23    7.51   0
   4  18   1   10.59    7.41   0
   5 -13   1   15.47    8.62   0
   5   0  -3  474.15   14.25   0
   5   5  -3   30.05    7.40   0
   5  17   0    9.32    7.71   0
   6 -15   2    0.45    8.97   0
   6  -3  -3    9.71   12.22   0
   6   8  -3  220.06    8.92   0
   7 -14   1   18.26   10.08   0
   7  16  -1    3.98    6.69   0
   8  10  -3    3.86    5.75   0
   8  14  -2    7.17    6.84   0
   9   2  -4   24.77    8.70   0
   9   3  -4   39.55    8.94   0
   9  11  -3   13.03    7.19   0
   9  14  -2    3.50    5.62   0
  10  -6  -3   14.00   14.48   0
  10   1  -4   15.65    7.81   0
  10   2  -4    9.82    8.45   0
  10   3  -4   10.23    7.03   0
  10   4  -4   25.58    8.74   0
  10  11  -3    6.69    7.36   0
  11   2  -4   12.11    8.60   0
  11   3  -4    5.37    8.30   0
  -6   0  12    8.31    9.09   0
  -6   1  11   13.17    7.76   0
  -6   2  11   16.73    8.64   0
  -6   3  11    6.37    8.62   0
  -6   4  11   -1.84    8.69   0
  -5  -6  11   15.98    7.99   0
  -5  -6  12    3.87    7.97   0
  -5  -5  10    9.87    7.51   0
  -5  -4   9    2.23    7.53   0
  -5  -2   8  149.61   10.10   0
  -5   2   7   19.08    8.91   0
  -5   3   7   13.03    9.64   0
  -4  -9  11    5.86    7.89   0
  -4  -8   9   36.70    7.62   0
  -4  -7   8   73.81    7.88   0
  -4   1   5   33.46   11.76   0
  -4   5   5   18.29   14.73   0
  -3 -11  10   16.72    7.10   0
  -3 -10   8   20.18    7.56   0
  -3  -9   7   51.21    6.43   0
  -3  -3   4   30.02    7.86   0
  -3  14   6    8.28   11.49   0
  -2 -13  10   10.90    7.24   0
  -2 -12   8   -3.55    6.45   0
  -2 -11   7    2.90    6.52   0
  -2 -10   6    6.33    7.46   0
  -2  -7   4   18.18    7.19   0
  -2   1   2  298.92   18.06   0
  -2  11   3    0.34    9.64   0
  -1 -13   7   17.14    7.80   0
  -1 -12   6    9.35    6.94   0
  -1 -11   5  153.93    8.51   0
  -1  -5   2 1617.86   18.50   0
  -1   7   1  186.05   12.13   0
  -1  14   3    2.49    8.19   0
   0 -15   8   15.52    7.63   0
   0  -5   1   59.97    9.47   0
   0   6   0 1449.60   19.19   0
   0  14   2   14.76    7.71   0
   0  16   3    4.17    6.83   0
   1 -15   6   16.46    7.86   0
   1 -14   5    3.33    7.36   0
   1 -13   4   19.32    7.62   0
   1  11   0   12.65    6.84   0
   1  14   1    9.66    7.87   0
   1  16   2    7.74    7.16   0
   2 -16   6   33.35    8.12   0
   2 -13   3  117.68    9.40   0
   2  -7   0    9.19   10.16   0
   2  19   3    5.70    7.28   0
   3 -17   6   14.56    8.20   0
   3 -16   5    6.00    7.26   0
   3 -14   3   74.98    8.69   0
   3   7  -2  319.30    9.82   0
   3  12  -1   18.35    7.11   0
   3  15   0   42.57    7.88   0
   3  17   1   16.59    7.20   0
   3  19   2    3.80    8.39   0
   4 -17   5   -0.37    7.57   0
   4 -16   4   25.23    7.70   0
   4 -12   1    7.51    8.92   0
   4 -10   0  138.65   10.68   0
   4  10  -2   28.48    8.07   0
   4  14  -1    8.62    7.31   0
   5 -11   0   19.44    9.82   0
   5   6  -3  229.87    8.36   0
   5  12  -2   23.64    6.76   0
   5  15  -1   12.65    7.40   0
   6 -16   3    4.01    8.85   0
   6   9  -3   21.49    6.84   0
   6  13  -2    0.40    5.06   0
   6  16  -1   -5.46    6.41   0
   7  10  -3   10.95    5.75   0
   7  14  -2    1.95    6.75   0
   8   2  -4    5.42    8.57   0
   8   3  -4   15.51    8.99   0
   8   4  -4   10.16    8.70   0
   8  11  -3   11.26    7.32   0
   9  -6  -3   39.72   16.78   0
   9   0  -4   58.68    9.21   0
   9   1  -4   51.49    8.14   0
   9   4  -4   -3.25    7.47   0
   9   5  -4   59.83    7.81   0
   9   6  -4   12.52    7.30   0
   9  12  -3   15.30    7.43   0
  10   0  -4    7.63    8.22   0
  10   5  -4   15.90    7.43   0
  10   6  -4    1.88    7.28   0
  11  -6  -3    7.83   14.24   0
  11   0  -4   30.05    8.98   0
  11   1  -4   11.63    8.76   0
  11   4  -4   17.76    6.86   0
  11   5  -4   13.46    7.49   0
  11   6  -4    6.07    7.14   0
  12   1  -4   24.06    9.88   0
  12   2  -4    2.74    8.36   0
  12   3  -4    8.33    8.60   0
  12   4  -4    4.43    8.25   0
  -6   1  12    7.00    7.73   0
  -6   2  12    6.12    8.92   0
  -6   3  12    5.10    8.78   0
  -6   4  12    7.65    9.56   0
  -5  -5  11    5.82    7.53   0
  -5  -3   9  113.19    9.77   0
  -5  -1   8   20.65    9.06   0
  -4  -8  10   24.73    7.58   0
  -4  -5   7   84.27    8.08   0
  -4  -3   6   11.38    7.38   0
  -4   2   5  509.42   16.47   0
  -4   4   5  611.75   21.65   0
  -3 -11  11    4.01    7.84   0
  -3 -10   9   12.30    7.57   0
  -3  -7   6  140.85    8.01   0
  -2  -4   3  584.31   12.27   0
  -1 -14   9    8.44    6.21   0
  -1  -9   4  222.80    8.58   0
  -1  16   4   -5.49    7.99   0
   0 -14   7    9.44    7.47   0
   0 -11   4   96.94    7.95   0
   0   7   0   12.02    7.95   0
   0  12   1   81.68    9.15   0
   0  18   4    6.41    8.33   0
   1 -16   8    6.28    7.36   0
   1   3  -1  299.40   13.53   0
   1   4  -1  140.72   10.52   0
   1  18   3    7.62    6.87   0
   2 -15   5   22.65    7.57   0
   2 -14   4   17.62    7.93   0
   2 -11   2    4.69    8.56   0
   2  10  -1   40.22    6.64   0
   2  16   1   17.15    7.36   0
   2  18   2   17.45    7.01   0
   3 -15   4    4.39    7.46   0
   3   8  -2  140.69    8.21   0
   4  11  -2   27.99    7.59   0
   5 -14   2   56.99    8.93   0
   5  -1  -3   27.56   11.53   0
   5   7  -3   22.23    5.84   0
   5   8  -3   42.22    7.19   0
   6  10  -3  160.09    8.26   0
   6  14  -2    4.87    6.16   0
   7 -15   2   -3.81    8.44   0
   7  11  -3   16.62    7.50   0
   8 -14   1   -1.13    9.53   0
   8   1  -4    9.84    8.53   0
   8   5  -4   25.90    8.09   0
   8   6  -4   23.90    7.94   0
   8  12  -3   -3.23    7.03   0
   8  15  -2    5.04    4.89   0
   9  -1  -4   54.76   10.30   0
   9   7  -4   41.53    7.08   0
  10  -1  -4   22.15    8.78   0
  10   7  -4   -3.25    6.99   0
  10   8  -4    8.59    7.16   0
  11  -1  -4   14.77    9.91   0
  11   7  -4   -0.87    7.19   0
  12   0  -4   13.27    8.97   0
  -5  -5  12   -2.50    7.60   0
  -5  -4  10   30.48    7.93   0
  -4  -8  11   12.85    8.00   0
  -4  -7   9   11.91    7.49   0
  -4  -6   8   11.74    7.57   0
  -4   3   5    6.29   11.39   0
  -3 -10  10   15.90    7.40   0
  -3  -9   8   11.25    7.74   0
  -3  -8   7   23.47    7.39   0
  -3  -5   5   34.11    5.73   0
  -3  -2   4  580.31   13.32   0
  -3  10   4   19.68   11.98   0
  -2 -12   9    3.29    5.93   0
  -2 -11   8    8.05    6.46   0
  -2  -8   5   58.35    7.75   0
  -2   7   2   26.32   12.36   0
  -2  14   4   27.11    9.57   0
  -2  17   6   -3.09    9.30   0
  -1 -13   8   23.67    7.41   0
  -1  -7   3  239.06    9.06   0
  -1   8   1  380.71   13.84   0
  -1  12   2   34.85    8.94   0
   0 -13   6    4.97    7.61   0
   0 -12   5   80.08    7.75   0
   0  15   2    6.87    8.45   0
   1 -15   7   -0.73    8.05   0
   1 -11   3   30.08    7.63   0
   1   2  -1   29.29   11.44   0
   1   5  -1  107.69    8.30   0
   1   6  -1   57.42    8.46   0
   1  12   0   64.92    7.75   0
   1  17   2    6.61    8.47   0
   2 -16   7    6.54    8.26   0
   2  -9   1  230.20   10.99   0
   2  11  -1   21.49    7.40   0
   2  14   0   10.71    7.29   0
   3 -12   2   68.65    9.56   0
   3   9  -2  121.86    8.24   0
   3  13  -1   67.16    7.27   0
   3  16   0    5.68    7.11   0
   3  18   1    4.55    7.62   0
   4 -13   2    6.67    8.59   0
   4  15  -1   -0.11    6.92   0
   4  17   0    3.16    6.06   0
   4  19   1    3.18    7.41   0
   5 -16   4   -2.51    7.46   0
   5 -15   3   19.89    9.18   0
   5   9  -3   27.20    6.92   0
   5  13  -2   15.95    5.46   0
   5  16  -1    4.30    7.44   0
   5  18   0    1.51    5.90   0
   6 -13   1   14.04    9.65   0
   6  11  -3    2.43    6.70   0
   6  17  -1    3.10    6.92   0
   7 -12   0    6.33    9.97   0
   7 -10  -1    5.91   12.25   0
   7   3  -4   70.69    8.92   0
   7   4  -4   41.76    7.55   0
   7   5  -4   25.52    8.29   0
   7  12  -3   13.69    6.86   0
   7  15  -2   14.50    5.16   0
   8   0  -4   28.38    8.91   0
   8   7  -4   22.62    7.53   0
   8  13  -3   14.49    6.93   0
   9   8  -4   -4.98    6.94   0
   9  13  -3   17.21    6.98   0
  10  -2  -4   10.44    9.30   0
  10   9  -4    1.50    7.28   0
  11   8  -4   20.02    7.54   0
  12  -1  -4   21.69    9.84   0
  -5  -4  11    5.37    7.14   0
  -5  -4  12   15.07    7.59   0
  -5  -3  10   39.32    7.94   0
  -5  -2   9   13.30    7.67   0
  -5   0   8  145.58    9.12   0
  -5   7   8    8.88   14.06   0
  -4  -7  10    9.06    7.25   0
  -4  -4   7   14.07    7.66   0
  -4  -2   6   79.81    8.46   0
  -4  14   8    3.03   17.48   0
  -3 -10  11   11.49    7.64   0
  -3  -9   9   10.29    7.54   0
  -3  -6   6   70.75    8.05   0
  -2 -12  10   -5.10    5.43   0
  -2 -10   7   18.57    6.79   0
  -2  -9   6    2.93    7.83   0
  -2  -6   4   13.63    6.38   0
  -2  16   5   -1.28    8.92   0
  -1 -13   9   -0.27    6.82   0
  -1 -12   7   22.18    6.43   0
  -1 -11   6    9.17    7.02   0
  -1 -10   5    9.83    5.73   0
  -1  15   3   10.25    8.02   0
  -1  18   5   -0.76    8.06   0
   0 -14   8   -5.92    7.01   0
   0  -9   3  321.84    9.16   0
   0  -7   2   91.60    8.40   0
   0   8   0  515.77   12.72   0
   0  17   3   14.45    7.61   0
   1 -14   6   11.90    7.40   0
   1 -13   5    6.91    7.27   0
   1 -12   4   72.19    8.02   0
   1  -9   2  366.21   10.67   0
   1  -7   1   66.77    9.33   0
   1  -4   0  245.94   13.95   0
   1   7  -1  182.92    9.03   0
   1  15   1   15.12    7.87   0
   1  19   3   10.68    8.29   0
   2 -15   6   23.29    7.43   0
   2 -12   3  124.87    8.89   0
   2  17   1   16.21    7.32   0
   3 -16   6    0.31    7.60   0
   3  14  -1   17.02    6.83   0
   4 -16   5   12.42    7.17   0
   4 -15   4    3.14    8.86   0
   4 -14   3   -1.90    8.69   0
   4   3  -3  535.21   11.96   0
   4   4  -3   16.86    7.87   0
   4   5  -3  261.32    9.08   0
   4  12  -2    5.21    6.90   0
   5  14  -2   22.37    6.73   0
   6  15  -2    2.07    6.42   0
   7  -5  -3   24.67   17.20   0
   7   1  -4  154.34    9.93   0
   7   2  -4   88.81    8.05   0
   7   6  -4   42.65    7.52   0
   7   7  -4    2.04    7.35   0
   7  13  -3   25.97    7.16   0
   7  16  -2    7.70    6.37   0
   8  -1  -4   12.85    9.19   0
   8   8  -4   15.88    7.25   0
   8   9  -4   13.13    7.21   0
   9  -2  -4   18.85   10.05   0
   9   9  -4   19.40    5.88   0
   9  10  -4    8.64    7.33   0
  10  10  -4    7.68    7.47   0
  11  -2  -4   13.69    9.42   0
  -5  -3  11    8.55    7.30   0
  -5  -3  12   -5.90    7.29   0
  -5  -2  10    5.62    8.66   0
  -5  -1   9   13.51    7.70   0
  -5   1   8   25.34    8.00   0
  -5   2   8  129.60   11.11   0
  -5   6   8   38.10   13.07   0
  -5   9   9   10.13   14.84   0
  -4  -7  11    2.20    7.81   0
  -4  -7  12   17.31    7.79   0
  -4  -6   9   99.43    8.15   0
  -4  -5   8  108.07    8.40   0
  -4  -1   6   23.50    9.51   0
  -3  -9  10    1.07    6.97   0
  -3  -8   8   33.96    7.99   0
  -3  -7   7   32.46    6.96   0
  -3  -4   5   47.35    7.76   0
  -3  -1   4  116.88   10.91   0
  -3  13   5   35.26   12.12   0
  -3  16   7    5.17   10.75   0
  -2 -11   9   11.16    5.96   0
  -2  -3   3   29.15    8.21   0
  -2   2   2 4050.30   64.00   0
  -2  12   3   57.15    9.14   0
  -1 -13  10    5.42    6.61   0
  -1 -12   8    7.73    6.94   0
  -1  -8   4   77.02    7.84   0
  -1  -4   2  400.86   11.41   0
  -1   9   1  302.30   13.30   0
  -1  13   2   47.51    9.04   0
  -1  17   4   29.75    8.91   0
   0 -14   9    4.11    7.13   0
   0 -13   7   28.29    7.78   0
   0 -10   4   22.49    7.30   0
   0   9   0   13.71    8.09   0
   0  13   1   28.05    7.30   0
   0  19   4  -10.28    8.45   0
   1 -15   8    6.22    6.39   0
   1   8  -1  344.18   10.32   0
   1  13   0   17.06    7.28   0
   2 -14   5   20.97    7.51   0
   2 -13   4  132.85    9.40   0
   2  12  -1    9.07    7.60   0
   2  15   0   35.93    8.07   0
   2  19   2    4.06    6.63   0
   3 -15   5    1.36    7.27   0
   3 -14   4   37.10    7.79   0
   3 -13   3   75.39    8.69   0
   3 -10   1  371.72   12.39   0
   3  -8   0  234.05   12.87   0
   3  10  -2   67.09    6.51   0
   3  17   0    1.04    6.87   0
   3  19   1    3.26    6.77   0
   4  -7  -1   88.06   14.29   0
   4   2  -3   24.98    8.27   0
   4   6  -3   77.59    7.28   0
   4   7  -3  335.40    8.98   0
   4  13  -2    3.76    6.59   0
   4  16  -1    6.20    6.98   0
   4  18   0    2.97    6.14   0
   5 -12   1    3.01    8.41   0
   5  -2  -3  604.57   18.40   0
   5  10  -3   32.06    5.78   0
   5  17  -1    3.90    5.72   0
   6 -16   4    1.40    9.00   0
   6 -15   3   -1.82    8.59   0
   6 -14   2    3.16    9.00   0
   6  12  -3   36.29    5.43   0
   6  18  -1   10.14    7.12   0
   7   8  -4    8.63    6.99   0
   8 -12   0   13.84   10.76   0
   8  10  -4   12.04    6.98   0
   8  14  -3    2.82    5.55   0
   9  11  -4    7.05    7.42   0
  10  11  -4    7.38    7.43   0
  12  -2  -4    6.25    9.65   0
  -5  -2  11    8.99    7.50   0
  -5  -2  12   22.94    8.42   0
  -5   0   9   34.70    8.39   0
  -5   3   8   22.84    9.86   0
  -5   4   8   40.62   11.05   0
  -5   5   8    4.98   10.57   0
  -5  10  10   19.64   15.88   0
  -4  -6  10   32.57    7.65   0
  -4  -6  11   19.68    8.06   0
  -4  -5   9   21.71    7.96   0
  -4  -3   7  150.83    8.51   0
  -3  -9  11   15.90    7.67   0
  -3  -8   9   29.41    8.00   0
  -3  15   6   29.69   10.90   0
  -2 -11  10    4.65    5.80   0
  -2 -11  11   11.89    7.38   0
  -2 -10   8    6.75    5.13   0
  -2  -9   7    6.68    7.32   0
  -2  -8   6    1.03    7.15   0
  -2  -7   5   41.39    6.17   0
  -2  -5   4  292.39   10.28   0
  -2   8   2  447.54   16.37   0
  -1 -11   7   18.11    6.81   0
  -1  -6   3  180.20    9.31   0
   0 -12   6   82.62    8.44   0
   0 -11   5   30.36    7.12   0
   0  -4   1  520.88   14.72   0
   0  16   2   13.37    6.97   0
   0  18   3   10.01    8.08   0
   1 -14   7   18.42    7.57   0
   1  16   1   11.04    7.25   0
   1  18   2   10.27    7.32   0
   2 -15   7    7.90    8.19   0
   2   4  -2  142.32    9.35   0
   2   5  -2   77.95    8.34   0
   2  18   1    8.61    7.10   0
   3 -16   7   23.33    8.02   0
   3  11  -2  207.57    8.99   0
   3  15  -1   44.15    7.81   0
   4 -16   6   -0.40    7.22   0
   4 -11   1   27.80    8.99   0
   4   1  -3  340.49   12.52   0
   4   8  -3   64.95    7.26   0
   5 -16   5    0.27    7.64   0
   5  11  -3   18.44    5.66   0
   5  15  -2    8.27    6.77   0
   6 -11   0  133.49   12.01   0
   6  -9  -1  196.07   15.04   0
   6  -4  -3   29.00   15.34   0
   6   3  -4  250.01   10.45   0
   6   4  -4   49.15    7.44   0
   6   5  -4   85.11    7.83   0
   6   6  -4  145.93    8.54   0
   6  13  -3    1.10    5.97   0
   6  16  -2    8.31    5.14   0
   7 -13   1    8.40    9.72   0
   7   0  -4  187.00   10.22   0
   7   9  -4    4.52    6.90   0
   7  14  -3    3.61    5.32   0
   8  11  -4   19.19    7.30   0
   8  15  -3    5.79    6.84   0
   9  12  -4    8.55    7.01   0
  10  -3  -4    9.46   10.18   0
  11  -3  -4   12.46   10.47   0
  -5  -1  10    4.21    6.90   0
  -5  -1  11   15.37    8.64   0
  -5   1   9   21.37    8.33   0
  -4  -6  12   13.88    7.49   0
  -4  -4   8   30.58    7.91   0
  -4   0   6   -0.66    9.42   0
  -4  13   7   26.04   17.40   0
  -3  -8  10   16.33    7.86   0
  -3  -7   8   31.96    7.43   0
  -3  -6   7   46.93    7.63   0
  -3  -5   6   36.41    7.29   0
  -3  -3   5   12.43    7.54   0
  -3  11   4   25.09   11.13   0
  -2 -10   9   14.21    7.48   0
  -2  15   4    2.96    7.95   0
  -2  18   6    9.84    9.59   0
  -1 -12   9    4.62    5.63   0
  -1 -12  10    2.78    6.73   0
  -1 -10   6   60.90    6.42   0
  -1  -9   5   72.08    6.35   0
  -1  10   1  276.38   12.47   0
  -1  16   3    4.93    7.96   0
   0 -13   8   22.17    5.98   0
   0  -8   3   17.45    7.07   0
   0  10   0  239.83    9.60   0
   0  14   1   23.50    7.92   0
   1 -14   8   -8.75    7.64   0
   1 -13   6   26.36    7.70   0
   1 -12   5   36.71    7.74   0
   1 -11   4   91.52    8.35   0
   1 -10   3   49.06    6.25   0
   1   9  -1  173.53    7.89   0
   1  14   0   62.37    8.74   0
   2 -15   8   15.27    7.81   0
   2 -14   6   27.92    7.47   0
   2 -10   2   46.09    8.22   0
   2  -6   0   81.91   11.01   0
   2   3  -2  446.94   12.88   0
   2   6  -2  103.54    7.12   0
   2   7  -2    4.65    7.05   0
   2  13  -1   33.72    7.22   0
   2  16   0   25.30    7.35   0
   3 -15   6    1.10    7.28   0
   3  -2  -2  707.45   26.21   0
   3  12  -2   50.65    7.12   0
   3  18   0   -3.96    7.26   0
   4 -15   5    0.28    8.46   0
   4  -9   0   12.88   10.14   0
   4   9  -3   61.48    7.41   0
   4  14  -2   14.74    6.63   0
   4  17  -1   -8.69    7.32   0
   4  19   0    0.31    7.27   0
   5 -15   4    5.36    7.81   0
   5 -14   3   54.30    8.65   0
   5 -13   2    7.84    8.39   0
   5 -10   0   38.48    9.97   0
   5  -8  -1   76.06   13.03   0
   5  12  -3    9.94    6.51   0
   5  16  -2    2.70    6.69   0
   5  18  -1   -0.60    5.57   0
   6   2  -4  129.85    8.91   0
   6   7  -4   84.65    6.67   0
   6   8  -4  151.58    8.21   0
   6  14  -3   14.46    6.24   0
   6  17  -2   -0.14    6.63   0
   7 -15   3   -7.85    8.78   0
   7 -14   2    2.11    8.64   0
   7  10  -4    7.81    5.85   0
   7  15  -3    4.50    6.42   0
   8 -10  -1   55.64   14.80   0
   8  -2  -4    1.84    9.23   0
   8  12  -4   11.79    6.69   0
   9 -12   0    3.73   10.95   0
   9  -3  -4   46.26   11.82   0
   9  13  -4    0.90    6.79   0
  12  -3  -4    9.57   10.46   0
  -5  -1  12   14.32    7.52   0
  -5   0  10   21.15    7.64   0
  -5   2   9    7.90    9.26   0
  -5   8   9    4.82   13.53   0
  -4  -5  10    6.24    7.19   0
  -4  -5  11   49.40    8.05   0
  -4  -5  12   31.22    7.73   0
  -4  -4   9   25.49    8.01   0
  -4  -3   8   91.37    9.43   0
  -4  -2   7   10.41    7.40   0
  -3  -8  11    5.74    7.84   0
  -3  -8  12    3.26    7.39   0
  -3   0   4   52.34   10.20   0
  -2 -10  10    9.18    7.00   0
  -2 -10  11   16.67    7.45   0
  -2  -9   8   11.82    6.77   0
  -2  -6   5   36.02    7.45   0
  -2  -2   3   72.22    9.05   0
  -2   9   2   51.65   10.55   0
  -2  13   3    6.42    8.66   0
  -2  17   5    5.74    9.22   0
  -1 -11   8   16.03    6.61   0
  -1  14   2   19.36    8.67   0
  -1  18   4    4.93    8.09   0
   0 -13   9   -2.27    5.64   0
   0 -13  10   -5.33    7.10   0
   0 -12   7   10.42    7.63   0
   0  -6   2  133.63    9.04   0
   0  11   0    5.95    8.45   0
   0  17   2   23.53    8.67   0
   1 -14   9   -1.00    7.59   0
   1  -8   2  293.59   10.43   0
   1  10  -1  243.12    9.25   0
   1  17   1    7.40    7.16   0
   1  19   2    8.07    7.91   0
   2 -13   5   20.58    7.39   0
   2 -12   4    5.07    7.76   0
   2 -11   3   54.23    7.81   0
   2  -8   1    1.47    8.12   0
   2   8  -2  378.88    8.95   0
   2  14  -1   14.58    7.22   0
   3 -14   5    2.99    7.04   0
   3 -11   2   18.13    7.79   0
   3  16  -1    5.35    7.01   0
   4 -14   4    6.36    7.37   0
   4 -13   3   13.11    8.75   0
   4 -12   2   17.07    7.56   0
   4  10  -3   15.50    6.22   0
   4  15  -2   10.25    6.78   0
   5  13  -3   41.71    6.63   0
   6   1  -4  350.48   11.74   0
   6   9  -4    6.75    7.10   0
   7  -1  -4  148.93   10.11   0
   7  11  -4    3.46    5.88   0
   8 -13   1   12.51    9.96   0
   8  13  -4    3.08    7.01   0
   9   4  -5   49.51    8.68   0
   9   5  -5   62.23    7.68   0
   9   6  -5   15.35    7.19   0
  10   3  -5   38.35    8.83   0
  10   4  -5   12.07    7.06   0
  10   5  -5   36.31    7.59   0
  10   6  -5    2.41    6.93   0
  10   7  -5   10.98    6.63   0
  10   8  -5    0.29    7.08   0
  11   2  -5    8.69    8.30   0
  11   3  -5   -5.80    7.39   0
  11   4  -5   17.12    7.28   0
  11   5  -5    2.30    7.38   0
  11   6  -5    7.16    7.23   0
  11   7  -5    5.46    7.28   0
  11   8  -5    8.79    7.45   0
  -5   0  11   24.38    7.70   0
  -5   0  12   19.57    7.53   0
  -5   1  10   12.89    8.41   0
  -5   3   9   83.77   10.35   0
  -4  -4  10   49.34    8.78   0
  -4   1   6   29.19    9.71   0
  -3  -7   9   13.52    6.02   0
  -3  -7  10    6.09    7.66   0
  -3  -6   8   21.07    7.50   0
  -3  -4   6   25.82    7.12   0
  -3  14   5   84.41   12.26   0
  -2  -9   9    6.07    7.21   0
  -2  -8   7   93.25    7.51   0
  -2  -7   6   53.53    7.44   0
  -2  -4   4  143.28    9.09   0
  -1 -11   9   14.70    7.22   0
  -1 -10   7   63.77    7.39   0
  -1  -7   4  182.68    7.64   0
  -1  -3   2 3737.68   29.73   0
  -1  11   1   -3.29    9.07   0
   0 -12   8    6.24    6.95   0
   0 -11   6   32.94    6.99   0
   0 -10   5   26.54    7.18   0
   0  -9   4   12.61    6.59   0
   0  15   1   24.32    7.79   0
   0  19   3   -3.41    8.39   0
   1 -13   7    0.21    7.69   0
   1  -6   1  290.55   10.72   0
   1  11  -1    5.90    6.95   0
   1  15   0    5.33    7.94   0
   2 -14   7    9.12    7.71   0
   2   2  -2 3541.37   29.34   0
   2   9  -2   37.10    5.87   0
   2  17   0   12.53    6.90   0
   2  19   1   -6.37    6.72   0
   3 -15   7    8.77    7.34   0
   3 -13   4  131.38    9.36   0
   3 -12   3   16.44    7.96   0
   3  13  -2   14.23    5.50   0
   3  19   0    5.83    7.14   0
   4   0  -3   40.06    9.99   0
   4  11  -3   29.26    6.02   0
   4  18  -1   10.66    7.45   0
   5   6  -4   19.41    6.99   0
   5  14  -3    9.02    6.23   0
   5  17  -2   -9.00    6.59   0
   6 -15   4    4.43    8.48   0
   6 -12   1   16.16    8.28   0
   6  10  -4   75.41    6.88   0
   6  11  -4   -0.38    6.85   0
   6  15  -3   -1.58    5.47   0
   7  12  -4    6.43    5.57   0
   7  16  -3   -3.20    5.22   0
   8 -14   2   -0.74    8.43   0
   8  14  -4    7.82    6.87   0
   9 -13   1    7.25   10.83   0
   9   3  -5   92.14    8.24   0
   9   7  -5   26.38    7.47   0
   9   8  -5   13.47    7.16   0
   9   9  -5   29.21    7.31   0
  10   2  -5    5.22    7.14   0
  10   9  -5    3.86    7.54   0
  10  10  -5    3.11    7.18   0
  11  -4  -4   12.45   12.06   0
  11   1  -5   16.11    8.25   0
  12   2  -5   13.90    8.47   0
  -5   1  11   16.62    8.97   0
  -5   1  12    8.04    8.86   0
  -5   2  10   -3.51    8.47   0
  -5   4   9   13.46   10.19   0
  -5   5   9    5.14   10.75   0
  -5   6   9   24.58   11.26   0
  -5   7   9   13.52   12.23   0
  -5   9  10    7.51   13.01   0
  -4  -4  11   13.61    7.43   0
  -4  -4  12    7.74    7.38   0
  -4  -3   9   98.79    9.04   0
  -4  -2   8   10.10    8.84   0
  -4  -1   7   26.10    7.72   0
  -3  -7  11    7.71    7.66   0
  -3  -7  12    9.46    7.57   0
  -3  -5   7   98.80    8.53   0
  -3  -2   5  248.51   10.09   0
  -3  12   4   70.39   12.79   0
  -3  16   6    1.24   10.26   0
  -2  -9  10   32.61    7.84   0
  -2  -9  11    9.69    7.39   0
  -2  10   2   28.46    9.69   0
  -2  16   4   21.58    8.47   0
  -1 -11  10   16.22    5.96   0
  -1 -11  11   -6.09    7.30   0
  -1 -10   8   61.66    6.71   0
  -1  -9   6   20.28    6.17   0
  -1  -8   5   15.94    5.95   0
  -1  -5   3   14.67    7.64   0
  -1  15   2    5.01    8.25   0
  -1  17   3   19.06    8.70   0
   0 -12   9   11.06    6.96   0
   0  12   0   40.26    7.72   0
   1 -13   8    1.29    7.42   0
   1 -12   6   20.78    7.50   0
   1  -9   3   63.31    7.92   0
   1  12  -1   59.98    7.94   0
   1  18   1    9.32    6.90   0
   2 -14   8    7.30    8.13   0
   2  10  -2   22.20    5.70   0
   2  15  -1   40.28    7.46   0
   3 -14   6    0.64    7.05   0
   3  -9   1   32.18    9.80   0
   3  -5  -1  271.39   17.86   0
   3   5  -3  220.65    9.12   0
   3   6  -3   70.81    7.58   0
   3   7  -3  258.83    9.02   0
   3  14  -2   23.20    7.31   0
   3  17  -1   -3.43    6.75   0
   4 -15   6   -1.02    7.37   0
   4  12  -3    8.19    7.08   0
   4  16  -2    6.74    7.13   0
   5 -15   5   -0.22    7.21   0
   5   4  -4   12.18    7.24   0
   5   5  -4   19.71    5.91   0
   5   7  -4   20.08    5.80   0
   5   8  -4    8.57    7.04   0
   6 -14   3   20.76    9.31   0
   6 -13   2   -0.02    8.32   0
   6   0  -4  122.19   10.13   0
   6  12  -4   28.27    7.18   0
   6  16  -3    7.95    6.58   0
   7 -11   0    6.42   10.18   0
   7  13  -4    6.80    5.46   0
   8  -3  -4   12.49   10.93   0
   8   3  -5   -0.13    8.13   0
   8   4  -5   32.37    7.64   0
   8   5  -5    2.36    7.48   0
   8   6  -5   54.37    7.82   0
   8   7  -5   48.15    7.60   0
   8   8  -5   45.07    7.51   0
   9   2  -5   27.60    7.05   0
   9  10  -5    6.91    7.51   0
  10  -4  -4   24.92   11.85   0
  10   1  -5   24.46    8.70   0
  12  -4  -4    6.42   12.46   0
  12   1  -5   11.74    9.07   0
  -5   2  11    5.18    9.03   0
  -5   2  12   11.35    8.74   0
  -5   3  10   35.97    8.74   0
  -4  -3  10   38.47    7.68   0
  -4   2   6   87.69   10.31   0
  -3  -6   9   75.67    8.61   0
  -3   1   4   50.53   10.43   0
  -2  -8   8   29.05    6.55   0
  -2  -5   5  402.52   10.09   0
  -2  14   3   32.79    8.63   0
  -2  18   5    3.98    9.66   0
  -1  12   1   66.75    8.18   0
  -1  19   4   12.06    8.11   0
   0 -12  10   -9.24    6.64   0
   0 -11   7   26.34    5.99   0
   0  -7   3  241.81    9.47   0
   0  16   1   22.79    8.64   0
   0  18   2   11.73    7.33   0
   1 -13   9    8.20    7.53   0
   1 -11   5   92.40    8.24   0
   1 -10   4  110.65    8.24   0
   1  16   0   23.66    7.47   0
   1  20   2   -3.32    7.21   0
   2 -14   9   -2.05    7.44   0
   2 -13   6   -1.48    5.87   0
   2  -9   2   10.04    7.72   0
   2   1  -2  766.15   18.24   0
   2  11  -2    5.77    5.55   0
   2  18   0   10.37    7.01   0
   2  20   1    9.08    6.99   0
   3   4  -3  236.95    9.44   0
   3   8  -3   64.29    6.37   0
   3   9  -3  122.91    8.14   0
   3  15  -2   34.10    7.52   0
   4 -15   7    0.54    7.55   0
   4 -14   5    6.23    7.36   0
   4 -10   1   12.11    8.96   0
   4  13  -3   27.68    6.69   0
   4  17  -2   12.69    7.12   0
   4  19  -1    3.66    5.98   0
   5 -14   4   26.83    8.00   0
   5 -11   1   34.34    9.17   0
   5   3  -4   25.77    7.41   0
   5   9  -4   20.08    5.54   0
   5  10  -4   73.80    7.06   0
   5  15  -3   12.21    5.16   0
   5  18  -2    6.66    5.70   0
   6  13  -4   -1.24    6.54   0
   7  -2  -4  104.29   10.81   0
   7  14  -4    4.77    5.42   0
   8   2  -5   75.21    8.82   0
   8   9  -5   10.93    5.82   0
   8  10  -5   26.30    7.54   0
   8  15  -4    5.55    5.57   0
   9 -10  -1   32.45   13.42   0
   9   1  -5  174.57    9.30   0
   9  11  -5   31.21    7.34   0
   9  12  -5    1.97    7.28   0
  10   0  -5    7.93    7.91   0
  11   0  -5   21.69    8.71   0
  12   0  -5   49.05   10.93   0
  -5   3  11    5.69    9.18   0
  -5   3  12    1.81    8.36   0
  -5   4  10   33.21    8.91   0
  -5   4  12   11.71   10.06   0
  -5   5  10   12.67    9.70   0
  -5   8  10   15.08   11.78   0
  -5   9  11    4.50   12.09   0
  -4  -3  11   24.49    7.71   0
  -4  -3  12   13.57    7.33   0
  -4  -2   9    8.30    8.34   0
  -4  -1   8   62.02    8.92   0
  -4   0   7  102.28    8.62   0
  -3  -6  10   57.23    7.54   0
  -3  -6  11    3.16    7.67   0
  -3  -6  12    1.56    7.94   0
  -3  -5   8   73.26    7.71   0
  -3  -4   7   80.54    8.15   0
  -3  -3   6   75.68    7.81   0
  -3  15   5   52.08   11.52   0
  -2  -8   9    4.90    7.60   0
  -2  -8  10   11.57    7.38   0
  -2  -8  12    0.47    7.38   0
  -2  -7   7    5.56    5.94   0
  -2  -6   6   68.72    7.63   0
  -2  -1   3   55.62   10.06   0
  -2  11   2    0.14    8.75   0
  -1 -10   9    4.88    5.46   0
  -1 -10  10   12.86    7.21   0
  -1 -10  11    9.54    7.05   0
  -1  -9   7    9.09    5.82   0
  -1  -6   4  215.46    8.96   0
  -1  18   3    6.13    8.31   0
   0 -11   8   14.51    6.89   0
   0 -10   6   65.40    7.74   0
   0  -9   5   29.38    7.53   0
   0  -8   4  132.83    7.69   0
   0  13   0    5.85    7.10   0
   1 -12   7   20.22    7.70   0
   1  13  -1    8.21    7.46   0
   2 -13   7    8.87    7.43   0
   2 -12   5   25.02    7.60   0
   2 -11   4   50.60    8.04   0
   2 -10   3    3.85    7.01   0
   2  12  -2    8.14    5.53   0
   2  16  -1   12.88    7.03   0
   3 -14   7    9.95    7.62   0
   3 -13   5  115.25    8.62   0
   3 -10   2   73.11    9.45   0
   3  -7   0  328.49   15.12   0
   3   3  -3  676.18   13.16   0
   3  10  -3   93.40    8.30   0
   3  18  -1   -2.83    6.02   0
   4 -13   4   -1.98    7.36   0
   4  14  -3   10.27    6.81   0
   5 -15   6   -3.12    7.91   0
   5 -13   3    5.66    7.11   0
   5 -12   2   45.79    7.56   0
   5  -3  -3  180.64   16.32   0
   5   2  -4   15.61    8.29   0
   5  11  -4   32.58    6.76   0
   5  16  -3    6.14    6.69   0
   6 -15   5   -1.10    7.78   0
   6  14  -4    3.95    6.50   0
   6  17  -3    3.74    5.39   0
   7 -14   3    1.33    8.46   0
   7 -13   2    0.02    8.41   0
   7 -12   1    1.09    8.34   0
   7   4  -5  127.70    8.36   0
   7   5  -5  114.21    8.47   0
   7   6  -5  102.05    8.53   0
   7   7  -5   23.32    6.65   0
   7   8  -5    5.46    6.92   0
   7   9  -5   24.38    7.33   0
   7  15  -4    1.88    6.49   0
   8  11  -5    6.73    7.16   0
   8  12  -5    3.32    7.65   0
   9  -4  -4   11.54   13.17   0
   9   0  -5   70.64    9.82   0
   9  13  -5   10.02    6.91   0
  -5   4  11   13.63    8.87   0
  -5   5  11    8.06    9.38   0
  -5   5  12    4.27    8.70   0
  -5   6  10    4.97    9.63   0
  -5   6  11   -2.26    9.56   0
  -5   6  12    4.11    9.90   0
  -5   7  10    6.89    9.88   0
  -5   8  11    9.51   11.04   0
  -4  -2  10    9.53    7.58   0
  -4  -2  11   -3.34    7.49   0
  -4  -2  12    5.04    7.21   0
  -4   3   6   21.26   10.58   0
  -4  12   6    7.43   18.52   0
  -4  14   7   -1.58   17.73   0
  -3  -5   9   19.00    7.60   0
  -3  -1   5  228.10   10.16   0
  -3  13   4   10.05   10.43   0
  -2  -8  11    6.55    6.29   0
  -2  -7   8    6.16    6.78   0
  -2  -3   4  140.56    8.95   0
  -2  12   2    3.16    9.50   0
  -2  15   3    3.99    8.19   0
  -2  17   4    2.57    8.15   0
  -1  -9   8    0.38    6.59   0
  -1  -8   6   49.54    6.85   0
  -1  -7   5   14.19    7.39   0
  -1  13   1   11.61    7.62   0
  -1  16   2    6.82    7.16   0
   0 -11   9    6.02    6.73   0
   0 -11  10    2.29    6.77   0
   0  -5   2  258.82   10.37   0
   0  -3   1    2.86    8.87   0
   0  14   0   17.06    7.58   0
   0  17   1   13.70    8.12   0
   0  19   2   13.68    8.47   0
   1 -12   8    3.31    7.23   0
   1 -11   6   28.85    7.76   0
   1  -7   2  348.51   11.72   0
   1  14  -1   10.56    7.60   0
   1  17   0    3.02    7.08   0
   1  19   1    3.45    6.78   0
   2 -13   8    9.68    7.66   0
   2  13  -2   16.47    6.71   0
   2  17  -1   12.53    6.97   0
   2  19   0    1.55    6.87   0
   3 -14   8   -0.90    7.56   0
   3 -12   4    3.18    8.18   0
   3 -11   3   11.22    7.45   0
   3  11  -3   64.78    6.96   0
   3  12  -3   47.80    7.38   0
   3  16  -2   11.73    7.30   0
   3  19  -1    5.59    7.43   0
   4 -14   6    1.86    7.32   0
   4 -12   3   35.47    8.14   0
   4 -11   2   98.44    8.76   0
   4  -1  -3  322.01   14.97   0
   4  15  -3   11.89    6.65   0
   4  18  -2   -2.74    6.95   0
   5  12  -4    3.50    5.18   0
   6 -14   4   -4.75    8.77   0
   6 -10   0   13.15    9.70   0
   6  -1  -4  288.79   12.91   0
   7   3  -5   60.83    7.69   0
   7  10  -5   41.48    5.99   0
   7  11  -5   25.13    7.39   0
   7  16  -4   11.50    6.76   0
   8 -14   3    9.46    8.71   0
   8 -11   0   14.85   10.73   0
   8   1  -5    3.98    8.23   0
   8  13  -5   10.34    7.35   0
  10 -10  -1    3.03   13.37   0
  10  -1  -5   38.64    9.93   0
  11  -1  -5   16.07    9.53   0
  12  -1  -5    6.67   10.18   0
  -5   7  11   -0.34    9.65   0
  -4  -1   9    0.53    8.05   0
  -4   0   8   17.67    9.05   0
  -4   1   7   28.84    7.95   0
  -4   4   6  101.25   12.60   0
  -3  -5  10   22.79    7.42   0
  -3  -5  11   17.20    7.21   0
  -3  -5  12   14.92    7.64   0
  -3  -4   8   19.08    7.46   0
  -3  -2   6  100.10    9.81   0
  -3   2   4  591.13   17.93   0
  -3  17   6   -0.63   10.79   0
  -2  -7   9    7.70    7.55   0
  -2  -7  12    2.31    7.51   0
  -2  -6   7   79.59    7.28   0
  -1  -9   9   16.39    6.73   0
  -1  -9  10   28.49    7.22   0
  -1  -9  11    7.70    7.17   0
  -1  -4   3  254.52   10.39   0
  -1  -2   2  154.31   11.52   0
  -1  14   1   16.34    8.70   0
   0 -10   7   -3.75    5.45   0
   0   7  -1   47.35    8.24   0
   0   8  -1   33.33    7.74   0
   1 -12   9    5.07    6.40   0
   1 -12  10   17.59    6.98   0
   1 -10   5   99.20    8.00   0
   1  -3   0 5089.08   51.05   0
   2 -13   9   15.50    7.75   0
   2 -12   6   31.56    8.21   0
   2  -7   1   56.58    8.89   0
   2  14  -2   15.90    7.21   0
   3 -13   6   13.07    7.22   0
   3   2  -3  528.08   12.11   0
   3  13  -3   41.14    7.51   0
   3  17  -2   12.36    7.27   0
   4  -8   0  256.04   13.61   0
   4   5  -4   44.73    7.37   0
   4   6  -4  137.40    7.49   0
   4   7  -4    7.16    5.42   0
   4   8  -4   21.12    6.84   0
   4   9  -4   11.50    7.61   0
   5 -14   5    4.57    7.07   0
   5   1  -4   79.51    9.08   0
   5  13  -4   11.37    5.10   0
   5  17  -3    5.48    5.53   0
   6   6  -5   26.81    7.49   0
   6   7  -5  232.74    8.93   0
   6   8  -5   18.01    7.20   0
   6   9  -5   94.34    7.66   0
   6  15  -4  -11.23    5.35   0
   7  -9  -1   11.23   11.49   0
   7   2  -5  143.90    9.59   0
   7  12  -5   11.30    7.07   0
   8 -13   2   16.73    9.06   0
   8 -12   1    6.23    9.81   0
   8  14  -5    8.40    6.96   0
  10   6  -6    9.24    7.73   0
  10   7  -6    9.35    7.24   0
  10   8  -6   -0.79    6.80   0
  11   5  -6    7.54    8.31   0
  11   6  -6   10.75    7.44   0
  -4  -1  10    2.91    7.61   0
  -4  -1  11    9.80    7.51   0
  -4  -1  12   26.22    7.30   0
  -3  -4   9    1.91    7.67   0
  -3  -3   7  251.09    9.23   0
  -3   7   3  232.46   22.51   0
  -3   8   3  105.90   16.60   0
  -2  -7  10   27.77    6.35   0
  -2  -7  11   12.58    5.98   0
  -2  -5   6   89.95    7.42   0
  -2  -4   5   33.00    6.23   0
  -2  13   2   17.97    9.87   0
  -2  16   3   22.57    9.15   0
  -1  -8   7  127.88    7.02   0
  -1  17   2    4.54    7.10   0
  -1  19   3    8.21    8.22   0
   0 -10   8    0.07    6.25   0
   0  -9   6   24.61    7.30   0
   0   6  -1  162.11    9.56   0
   0   9  -1    2.39    7.55   0
   0  10  -1    6.82    6.97   0
   0  15   0   14.81    7.46   0
   0  18   1    3.63    8.48   0
   1 -11   7   23.28    8.14   0
   1  -9   4    5.74    6.90   0
   1  -8   3  154.41    9.05   0
   1  -5   1 1051.47   17.38   0
   1   6  -2  537.90   11.90   0
   1   7  -2  186.81    9.16   0
   1   8  -2  112.75    8.15   0
   1   9  -2   30.94    7.10   0
   1  15  -1   10.21    7.58   0
   1  18   0    3.02    6.90   0
   1  20   1   -4.86    7.29   0
   2 -12   7   23.13    7.64   0
   2 -11   5    4.15    7.50   0
   2  15  -2    2.34    6.87   0
   2  18  -1    7.34    7.48   0
   2  20   0   -0.71    7.13   0
   3 -13   7    4.03    7.47   0
   3 -12   5   12.69    7.78   0
   4 -14   7    1.90    6.10   0
   4 -13   5    7.63    7.15   0
   4   4  -4  100.83    8.35   0
   4  10  -4   11.41    5.65   0
   4  11  -4   26.47    7.40   0
   4  16  -3    2.73    5.81   0
   4  19  -2   10.22    5.90   0
   5 -14   6   11.39    7.41   0
   5 -13   4   12.95    7.62   0
   5  -9   0   65.68    9.58   0
   5  14  -4    8.97    5.02   0
   5  18  -3   20.57    6.83   0
   6 -13   3   14.50    7.80   0
   6 -12   2   28.54    8.84   0
   6 -11   1   20.48    8.59   0
   6   4  -5   29.92    7.39   0
   6   5  -5   86.02    7.85   0
   6  10  -5   20.04    7.43   0
   6  11  -5   33.91    7.56   0
   6  16  -4    0.38    5.12   0
   7 -14   4    7.31    9.00   0
   7  13  -5    6.27    5.38   0
   8   0  -5  189.81   10.27   0
   9 -13   2    2.78    9.90   0
   9 -11   0    7.26   10.66   0
   9  -1  -5  174.24   12.20   0
   9   6  -6    7.93    7.33   0
   9   7  -6    0.70    6.92   0
   9   8  -6   39.88    7.83   0
   9   9  -6    5.91    7.38   0
  10   4  -6   16.95    8.78   0
  10   5  -6   31.95    7.94   0
  10   9  -6   18.65    7.61   0
  10  10  -6    5.18    6.80   0
  11  -5  -4   25.74   17.07   0
  11  -2  -5    8.01   10.26   0
  11   4  -6   17.60    7.64   0
  -4   0   9  169.01    9.44   0
  -4   0  12    6.85    7.62   0
  -4   1   8   65.35    9.42   0
  -4   2   7   32.27    9.22   0
  -4   5   6    4.24   11.90   0
  -3  -4  10   12.74    7.41   0
  -3  -4  11   10.95    7.14   0
  -3  -4  12    4.52    6.34   0
  -3   0   5  312.19   11.58   0
  -3   9   3  132.80   14.40   0
  -3  14   4   80.61   12.18   0
  -3  16   5    1.58   10.70   0
  -2  -6   8    6.61    6.70   0
  -2  -6  12   19.32    7.87   0
  -2  18   4    3.12    7.99   0
  -1  -8   8   11.66    6.87   0
  -1  -8  12    9.39    7.65   0
  -1  -7   6   52.90    6.38   0
  -1  -6   5  415.51   10.20   0
  -1  -5   4   81.66    8.28   0
  -1   7   0   73.33    9.78   0
  -1   8   0  314.75   11.79   0
  -1   9   0  813.18   15.72   0
  -1  15   1   20.67    8.54   0
   0 -10   9   21.10    5.59   0
   0 -10  10    8.72    5.59   0
   0 -10  11   -5.31    5.22   0
   0  -8   5   72.96    7.64   0
   0  -7   4  104.88    7.95   0
   0  -6   3   55.96    6.94   0
   0   5  -1   56.16    9.40   0
   0  11  -1   47.88    7.00   0
   0  20   2   -0.83    6.96   0
   1 -11   8    5.52    7.45   0
   1 -11   9    6.14    7.01   0
   1   5  -2 1683.25   18.28   0
   1  10  -2   71.65    5.86   0
   1  11  -2   64.77    7.55   0
   1  16  -1   38.68    7.63   0
   2 -12   8    5.54    7.42   0
   2 -10   4    9.76    7.39   0
   2  -8   2  160.71    9.13   0
   2  -5   0 2501.34   30.41   0
   2   7  -3   67.32    7.43   0
   2   8  -3   65.06    7.44   0
   3 -13   8    9.04    7.84   0
   3  -8   1   88.27   10.98   0
   3   1  -3  314.44   12.62   0
   3  14  -3   31.00    6.22   0
   3  18  -2   -7.32    7.67   0
   4 -12   4   72.10    8.17   0
   4   3  -4   13.72    7.55   0
   4  12  -4   19.07    6.71   0
   4  17  -3   11.16    6.60   0
   5 -12   3   16.65    8.92   0
   5  15  -4   26.19    5.65   0
   6 -14   5    3.88    7.27   0
   6   3  -5  172.13    9.81   0
   6  12  -5    9.73    6.99   0
   6  17  -4    0.70    6.60   0
   7  -3  -4   75.96   12.69   0
   7   1  -5   30.55    8.73   0
   7  14  -5    0.84    5.36   0
   9 -12   1    6.69    9.89   0
   9   4  -6   11.86    8.13   0
   9   5  -6    6.11    7.38   0
   9  10  -6    2.52    7.23   0
   9  11  -6    4.22    7.15   0
  10 -11   0   14.08   11.36   0
  10  -2  -5    9.40   10.51   0
  10   3  -6    7.16    8.82   0
  11   3  -6    2.42    7.13   0
  -4   0  10   29.22    7.67   0
  -4   0  11   14.83    7.79   0
  -4   1  12   28.09    9.05   0
  -3  -3   8   10.12    7.09   0
  -3  -3  12   17.75    7.40   0
  -3  -2   7   15.96    7.34   0
  -3  -1   6  298.46   11.24   0
  -3  10   3  112.84   13.43   0
  -2  -6   9    3.67    6.27   0
  -2  -6  10   14.79    7.51   0
  -2  -6  11    1.81    7.61   0
  -2  -5   7   65.33    8.07   0
  -2  -2   4   11.98    7.42   0
  -2   0   3   76.50   10.48   0
  -2  14   2    8.03    8.40   0
  -1  -8   9   -1.77    5.38   0
  -1  -8  10   11.35    7.38   0
  -1  -8  11    0.28    5.45   0
  -1   6   0  233.79   11.50   0
  -1  10   0   68.57    9.27   0
  -1  11   0   12.49    9.28   0
  -1  18   2   -3.03    8.35   0
   0  -9   7   38.30    6.10   0
   0  12  -1   82.93    8.03   0
   0  16   0   65.95    7.93   0
   0  19   1   12.98    8.50   0
   1 -11  10   14.47    5.85   0
   1 -10   6   10.37    5.82   0
   1  12  -2   31.84    7.53   0
   1  19   0    8.71    6.97   0
   2 -12   9    2.89    6.09   0
   2 -12  10   12.71    7.31   0
   2 -11   6   26.31    7.62   0
   2  -9   3   15.08    7.58   0
   2   0  -2  989.89   21.43   0
   2   6  -3  238.84    9.08   0
   2   9  -3    3.38    5.98   0
   2  10  -3   15.09    7.18   0
   2  11  -3    1.72    6.85   0
   2  16  -2   -6.38    7.16   0
   2  19  -1    3.98    7.28   0
   3 -13   9   -4.71    6.12   0
   3 -12   6   17.84    7.48   0
   3 -11   4   35.10    7.83   0
   3 -10   3    5.67    8.41   0
   3  15  -3    2.34    6.16   0
   4 -13   6    8.38    7.29   0
   4 -11   3   91.51    9.55   0
   4  -9   1  107.72   10.07   0
   4  -6  -1    7.67   12.84   0
   4  13  -4   -3.76    5.14   0
   4  14  -4   16.57    6.15   0
   4  18  -3    5.78    7.17   0
   5 -14   7    8.23    6.55   0
   5 -13   5   21.13    8.86   0
   5 -11   2   88.50    8.69   0
   5 -10   1   17.80    9.03   0
   5   0  -4  547.59   14.44   0
   5   7  -5  140.65    8.38   0
   5   8  -5   22.23    7.14   0
   5   9  -5   -3.63    6.34   0
   5  16  -4   11.94    6.14   0
   6 -14   6    0.01    7.79   0
   6  -8  -1   12.80   11.86   0
   6  13  -5   22.19    6.29   0
   6  14  -5    8.96    6.75   0
   7 -14   5  -11.66    8.93   0
   7 -13   3   10.49    7.66   0
   7 -10   0   12.49   11.23   0
   7  15  -5    0.17    5.63   0
   8  -4  -4    9.27   13.41   0
   8   5  -6    8.38    8.35   0
   8   6  -6  123.48    8.32   0
   8   7  -6   29.27    7.24   0
   8   8  -6   20.85    6.03   0
   8   9  -6    8.28    5.90   0
   8  10  -6   19.35    7.12   0
   8  11  -6    4.29    7.41   0
   9  -8  -2   16.09   17.02   0
   9   3  -6   70.52    8.54   0
   9  12  -6   12.24    5.71   0
  10  -5  -4   19.49   16.61   0
  10   2  -6    6.94    8.72   0
  11   2  -6   18.00    8.44   0
  -4   1   9    9.70    7.59   0
  -4   1  10    2.20    8.44   0
  -4   1  11   16.26    8.70   0
  -4   2   8   10.15    9.00   0
  -4   3   7  162.74   10.49   0
  -4   6   6  143.45   15.86   0
  -4  13   6    4.23   19.80   0
  -3  -3   9   57.99    8.43   0
  -3  -3  10    7.81    7.53   0
  -3  -3  11    8.91    7.35   0
  -3  -2  13    4.75    7.94   0
  -3   3   4   39.81   13.44   0
  -3  11   3   90.12   12.41   0
  -2  -5   8   11.82    6.97   0
  -2  -5  12   10.61    7.96   0
  -2  -4   6   53.88    7.00   0
  -2  -3   5  616.80   12.02   0
  -2  17   3    3.87    8.65   0
  -1  -7   7   43.84    6.81   0
  -1  -7  12   12.39    7.57   0
  -1   5   0  386.45   13.98   0
  -1  12   0   77.33    9.46   0
  -1  16   1   35.96    7.31   0
   0  -9   8    5.26    5.20   0
   0  -9   9    3.71    6.55   0
   0  -9  10   10.97    7.03   0
   0  -9  11    3.69    7.14   0
   0  -8   6    7.78    7.90   0
   0   4  -1  540.92   14.71   0
   0  13  -1   35.77    7.69   0
   0  17   0    1.76    7.11   0
   1 -10   7   21.53    7.09   0
   1  -9   5  103.93    8.08   0
   1   4  -2  341.94   10.61   0
   1  13  -2   40.96    7.55   0
   1  17  -1    6.32    7.38   0
   2   5  -3   11.95    7.39   0
   2  12  -3   56.21    7.57   0
   2  17  -2   11.38    6.96   0
   3 -12   7   32.62    7.36   0
   3  -9   2  379.89   11.40   0
   3   8  -4  185.00    8.93   0
   3   9  -4   96.28    8.12   0
   3  16  -3   20.95    7.16   0
   3  19  -2   10.59    5.95   0
   4 -13   7   26.41    7.93   0
   4 -13   8   -3.10    7.83   0
   4 -10   2   15.53    7.51   0
   4   2  -4  137.91   10.16   0
   4  15  -4   16.43    7.19   0
   5   5  -5  140.09    8.40   0
   5   6  -5   20.63    7.42   0
   5  10  -5   67.60    6.49   0
   5  11  -5   12.02    6.88   0
   5  12  -5    4.70    6.42   0
   5  17  -4   15.62    6.69   0
   6 -13   4   31.23    7.93   0
   6  -2  -4  116.27   11.51   0
   6   2  -5   49.56    8.98   0
   6  15  -5   12.48    6.65   0
   7 -12   2   15.78    8.46   0
   7 -11   1    7.72    9.62   0
   7  -7  -2   22.97   15.91   0
   7   0  -5   99.48   10.44   0
   7   8  -6   42.36    7.29   0
   7   9  -6   32.45    7.26   0
   8 -13   3    6.25    8.85   0
   8  -1  -5   11.38    9.18   0
   8   4  -6   58.98    7.82   0
   8  12  -6   15.35    7.26   0
   8  13  -6    3.75    6.84   0
   9  -2  -5   15.79   11.25   0
  11   1  -6   29.72    9.42   0
  -4   2  12    4.72    8.78   0
  -3  -2   8   26.84    7.57   0
  -3  -2  12   -3.74    7.40   0
  -3   1   5  290.03   13.48   0
  -3  15   4   43.06   10.72   0
  -3  17   5    3.88   10.24   0
  -2  -5   9   46.59    7.93   0
  -2  -5  10   12.98    7.42   0
  -2  -5  11   12.96    7.77   0
  -2  15   2   22.57    7.79   0
  -2  19   4    8.24    8.14   0
  -1  -7   8   71.60    6.27   0
  -1  -7   9   75.87    7.93   0
  -1  -7  10   65.50    7.98   0
  -1  -7  11    3.97    7.79   0
  -1  -6   6   97.56    7.65   0
  -1  -3   3   26.09    8.94   0
  -1  13   0   27.31    8.56   0
  -1  19   2    3.99    8.29   0
   0  -4   2   17.43    9.01   0
   0  14  -1   28.09    7.61   0
   0  20   1    9.50    8.29   0
   1 -10   8   54.37    7.55   0
   1 -10   9   12.25    6.92   0
   1 -10  10    2.07    6.92   0
   1 -10  11   -2.28    6.87   0
   1  -8   4   20.51    6.68   0
   1  -7   3  162.02    8.79   0
   1  -6   2   69.16    8.85   0
   1  14  -2   14.76    7.35   0
   1  18  -1    7.24    7.13   0
   1  20   0   15.10    7.39   0
   2 -11   7    5.19    6.04   0
   2 -11   8   -0.46    7.72   0
   2 -11  10   15.23    7.16   0
   2 -10   5   35.23    7.70   0
   2   4  -3  581.74   12.06   0
   2  13  -3   -1.99    6.53   0
   2  20  -1    5.17    6.94   0
   3 -12   8   11.99    7.87   0
   3 -12   9    7.94    7.62   0
   3 -11   5    9.05    7.74   0
   3   6  -4  188.51    8.43   0
   3   7  -4   64.60    7.22   0
   3  10  -4   13.86    6.51   0
   3  11  -4   19.12    7.47   0
   3  17  -3    7.77    7.06   0
   4 -12   5   19.38    7.52   0
   4  16  -4    1.99    6.64   0
   4  19  -3   10.70    6.68   0
   5 -13   6   11.58    7.79   0
   5 -12   4   26.52    8.78   0
   5  -7  -1   38.65   13.08   0
   5   4  -5   53.84    8.52   0
   5  13  -5    3.90    6.26   0
   5  18  -4    1.82    6.85   0
   6 -12   3   16.34    8.35   0
   6  16  -5   -2.53    6.27   0
   7 -13   4    9.83    8.63   0
   7   6  -6   17.45    7.78   0
   7   7  -6    6.01    7.23   0
   7  10  -6   23.08    5.88   0
   7  11  -6   11.71    7.28   0
   7  12  -6    6.78    7.36   0
   8  -9  -1    1.26   13.13   0
   8   3  -6   -0.55    8.33   0
   9   2  -6    9.16    8.16   0
  10   1  -6   14.00    8.54   0
  -4   2   9   10.16    7.69   0
  -4   2  10   10.65    8.53   0
  -4   2  11   -1.97    7.45   0
  -4   3   8   84.37    9.97   0
  -4   3  12   22.61    8.98   0
  -4   4   7    0.79    9.65   0
  -4   7   6   76.80   16.23   0
  -3  -2   9   92.93    9.16   0
  -3  -2  10   61.73    8.02   0
  -3  -2  11   11.00    7.37   0
  -3  -1   7  158.71    9.38   0
  -3  -1  13   12.12    7.82   0
  -3   0   6   23.22   10.13   0
  -3  12   3   69.89   10.96   0
  -2  -4   7   49.45    7.51   0
  -2  -4  12   41.59    8.41   0
  -2   8   1   21.09   12.03   0
  -2   9   1   84.64   11.24   0
  -2  10   1   34.75    9.92   0
  -2  18   3    5.01    9.29   0
  -1  -5   5  601.47   11.34   0
  -1  -4   4  231.04    9.48   0
  -1  14   0   82.79    9.26   0
  -1  17   1    1.39    6.82   0
   0  -8   7    4.98    7.38   0
   0  -8  12    6.41    7.45   0
   0  -7   5   12.06    6.04   0
   0  -6   4  196.95    9.59   0
   0  -5   3  219.24    9.49   0
   0  15  -1   35.52    8.19   0
   0  18   0    5.90    7.08   0
   1  -9   6   34.70    7.38   0
   1   3  -2 3749.76   29.01   0
   1  15  -2   14.86    7.35   0
   2 -11   9   21.51    6.37   0
   2  -9   4   29.75    7.30   0
   2  14  -3   35.93    5.56   0
   2  18  -2    5.34    6.07   0
   3   5  -4  152.50    8.22   0
   3  12  -4   55.10    6.18   0
   3  13  -4    0.99    6.55   0
   3  18  -3   19.42    7.45   0
   4 -12   6    7.90    7.33   0
   4 -11   4    1.43    9.34   0
   4  -2  -3   57.97   13.41   0
   5 -13   7   11.36    7.99   0
   5  14  -5    7.94    6.33   0
   6 -13   5    8.25    7.26   0
   6 -11   2   32.87    8.20   0
   6   1  -5  210.22   10.63   0
   7   5  -6   75.19    8.50   0
   7  13  -6    9.56    7.16   0
   8 -12   2    9.12    9.12   0
  10   8  -7    2.10    7.41   0
  11  -3  -5    1.36   11.21   0
  -4   3   9  101.77    9.40   0
  -4   3  11   18.49    9.09   0
  -4   4  12    6.79    8.68   0
  -3  -1  12   53.84    7.68   0
  -3   0  13   23.72    9.01   0
  -3  13   3   50.03   11.31   0
  -3  16   4    1.98   10.32   0
  -2  -4   8  117.38    7.90   0
  -2  -4  11    3.57    7.40   0
  -2  -3   6   10.00    7.32   0
  -2  -3  13   10.53    7.83   0
  -2  -1   4  107.14    8.66   0
  -2   7   1   47.36   12.20   0
  -2  11   1   29.22    9.13   0
  -2  12   1   13.67    8.69   0
  -2  16   2    4.78    7.88   0
  -1  -6   7  134.78    6.72   0
  -1  -6  11   24.08    7.62   0
  -1  -6  12   16.62    6.09   0
  -1  20   2    3.91    8.30   0
   0  -8   8   -2.80    5.48   0
   0  -8   9   31.54    6.67   0
   0  -8  10   -8.00    6.68   0
   0  -8  11    9.72    5.74   0
   1  -9   7   54.64    7.39   0
   1  -9  11    2.51    6.89   0
   1  16  -2    5.69    7.17   0
   1  19  -1    6.31    6.90   0
   2 -10   6    9.49    7.34   0
   2  -8   3    1.00    7.36   0
   2  -6   1   72.86    9.17   0
   2  15  -3    3.61    6.20   0
   2  19  -2    2.26    7.06   0
   3 -11   6    5.32    7.55   0
   3 -10   4   82.06    8.12   0
   3  -6   0  385.02   15.60   0
   3   0  -3  418.67   14.17   0
   3  14  -4   65.55    8.18   0
   4 -12   7    9.39    7.19   0
   4   1  -4   44.06   10.17   0
   4   8  -5   52.13    7.20   0
   4   9  -5   13.54    6.54   0
   4  10  -5  157.79    8.50   0
   4  11  -5   60.65    7.40   0
   4  17  -4    7.23    5.35   0
   5 -12   5   28.55    8.79   0
   5 -11   3   47.22    8.18   0
   5  -1  -4   51.52   11.60   0
   5   3  -5  213.97    9.44   0
   5  15  -5   15.63    5.54   0
   6 -13   6    7.79    6.86   0
   6 -10   1   66.04    9.50   0
   6  -9   0  167.28   11.91   0
   6   7  -6   92.02    8.13   0
   6   8  -6    1.33    7.16   0
   6   9  -6  131.40    8.51   0
   6  10  -6    9.22    7.51   0
   6  11  -6   23.42    7.25   0
   6  12  -6   -0.69    7.48   0
   7 -13   5   17.92    8.63   0
   7 -12   3    0.44    8.74   0
   7   4  -6   14.01    8.18   0
   7  14  -6   -1.74    5.60   0
   7  15  -6   11.71    7.01   0
   8 -13   4    2.65    7.46   0
   8 -11   1   22.45    9.93   0
   8 -10   0   40.31   11.63   0
   8   2  -6   22.11    8.41   0
   9 -12   2    5.10    8.78   0
   9  -5  -4   58.00   20.62   0
   9   1  -6   63.72    8.59   0
   9   8  -7   41.06    7.61   0
   9   9  -7   -2.32    7.31   0
   9  10  -7    6.88    6.91   0
   9  11  -7   -4.52    7.57   0
  10  -3  -5   40.98   12.07   0
  10   0  -6    3.37    9.37   0
  10   6  -7    6.52    6.84   0
  10   7  -7    6.62    7.04   0
  11   0  -6   16.57    8.52   0
  -4   3  10   33.62    7.40   0
  -4   4   8   37.82   10.72   0
  -4   5   7   85.69   11.46   0
  -4   8   6   14.91   16.17   0
  -4  14   6    3.09   18.05   0
  -3  -1   8   63.84    7.75   0
  -3  -1   9   14.14    8.06   0
  -3  -1  10   21.23    7.82   0
  -3  -1  11    8.17    7.41   0
  -3  18   5    5.04   10.59   0
  -2  -4   9    0.40    7.63   0
  -2  -4  10    3.99    6.03   0
  -2  -3  12   -3.41    7.78   0
  -2  -2   5  279.05   10.40   0
  -2  13   1   50.09    9.47   0
  -1  -6   8   23.17    6.07   0
  -1  -6   9   26.50    8.01   0
  -1  -6  10   12.45    7.65   0
  -1  -5   6    1.48    7.07   0
  -1  -1   2  230.77   13.50   0
  -1   4   0  249.24   13.98   0
  -1  15   0   20.95    7.88   0
  -1  18   1   11.57    7.02   0
   0  -7   6   17.62    7.95   0
   0  -7  12    0.74    7.32   0
   0   3  -1    5.09   10.59   0
   0  16  -1   21.66    7.63   0
   0  19   0    2.19    7.01   0
   1  -9   8   53.47    7.12   0
   1  -9   9    4.50    6.61   0
   1  -9  10   17.46    7.08   0
   1  -8   5  152.78    8.36   0
   1  17  -2    6.10    8.12   0
   2 -10   7    3.53    7.30   0
   2 -10   8    4.40    7.12   0
   2 -10  10   -4.98    7.03   0
   2  -7   2   16.47    8.02   0
   2   3  -3   27.56    6.78   0
   2  16  -3   19.56    7.53   0
   3 -11   7    4.13    7.43   0
   3 -11   8   17.20    7.69   0
   3 -11   9   20.30    7.89   0
   3 -11  10   15.88    7.88   0
   3  -9   3  227.85    9.65   0
   3   4  -4   89.57    8.03   0
   3  15  -4   33.14    7.21   0
   3  19  -3    7.18    7.09   0
   4 -12   8    4.73    8.05   0
   4 -12   9    7.15    7.55   0
   4 -10   3    9.70    7.62   0
   4   6  -5  541.20   10.24   0
   4   7  -5   11.71    6.21   0
   4  12  -5    8.55    5.24   0
   4  13  -5    1.53    5.98   0
   4  18  -4   15.61    7.06   0
   5 -10   2   26.22    9.04   0
   5  16  -5    9.56    5.32   0
   6 -13   7   -1.27    7.71   0
   6 -12   4   -0.43    7.64   0
   6   6  -6   15.81    7.75   0
   6  13  -6   13.04    6.94   0
   7  -1  -5    3.98    9.43   0
   7   3  -6  135.83    8.64   0
   8  -2  -5   70.69   11.45   0
   9   6  -7   19.26    7.40   0
   9   7  -7   21.19    7.09   0
  10  -8  -2    7.12   14.68   0
  10   5  -7    5.31    7.34   0
  11   4  -7    0.79    8.35   0
  -4   4   9   27.09    9.52   0
  -4   4  10   40.77    8.43   0
  -4   4  11   15.07    7.82   0
  -4   5  12   22.89    8.88   0
  -4   9   6   59.83   21.27   0
  -3   0   7   49.60    8.51   0
  -3   0  12    9.86    7.62   0
  -3   1  13   13.59    7.74   0
  -3   2   5  294.09   13.86   0
  -3  14   3   53.12   11.07   0
  -2  -3   7   10.20    7.44   0
  -2  -3  11   27.67    7.63   0
  -2  -2  13   13.23    8.05   0
  -2  14   1   20.79    8.71   0
  -2  17   2   -7.07    8.75   0
  -2  19   3    1.40    8.38   0
  -1  -5  12    7.63    7.79   0
  -1  16   0   25.09    8.52   0
  -1  19   1    8.07    8.25   0
   0  -7   7   42.05    8.26   0
   0  -7  11   -7.34    7.14   0
   0   9  -2    8.29    7.35   0
   0  10  -2   22.24    7.36   0
   0  11  -2  134.35    8.11   0
   0  17  -1   13.68    7.63   0
   0  20   0   15.49    8.66   0
   1  -7   4   17.52    7.34   0
   1  -4   1 1883.08   24.53   0
   1   8  -3  379.52   10.01   0
   1   9  -3  118.53    7.49   0
   1  10  -3   44.23    7.05   0
   1  11  -3   21.64    7.45   0
   1  12  -3   14.27    7.50   0
   1  20  -1    6.36    7.28   0
   2 -10   9    1.90    5.68   0
   2  -9   5   93.96    8.02   0
   2  17  -3    1.58    7.29   0
   2  20  -2   13.27    7.07   0
   3 -10   5   50.08    7.77   0
   3  -8   2  159.48   10.78   0
   3  -7   1   37.13   10.65   0
   3  16  -4    3.23    7.20   0
   4 -11   5   17.32    7.82   0
   4  -9   2   10.71    9.10   0
   4  -7   0  141.65   13.17   0
   4   5  -5   46.11    7.05   0
   4  14  -5    7.52    6.33   0
   4  15  -5   -2.46    6.51   0
   5 -12   6   -0.87    7.52   0
   5 -12   7   -9.54    7.88   0
   5  -9   1    3.97    8.65   0
   5  -8   0   77.21   10.96   0
   5   2  -5   26.88    9.41   0
   5  17  -5   -0.17    5.13   0
   6   5  -6    7.29    7.29   0
   6  14  -6   -0.31    5.44   0
   6  15  -6   15.28    6.78   0
   7 -11   2   10.93    8.33   0
   8 -12   3   22.65    8.88   0
   8   1  -6   21.72    8.22   0
   8   7  -7    2.30    7.02   0
   8   8  -7   15.47    7.12   0
   8   9  -7   17.48    7.54   0
   8  10  -7    0.44    7.16   0
   8  11  -7    9.14    7.44   0
   8  12  -7    1.76    7.30   0
   9 -11   1    6.66    9.01   0
   9 -10   0    6.82   11.33   0
   9  -9  -1   19.89   12.24   0
   9   0  -6   36.07    9.55   0
   9   5  -7    7.39    7.39   0
  10 -11   1    1.68   10.17   0
  10   4  -7   57.03    7.76   0
  11  -8  -2    9.08   15.93   0
  11   3  -7    1.61    8.44   0
  -4   5   8  111.40   10.92   0
  -4   5  11   48.60    9.65   0
  -4   6   7   21.07   11.77   0
  -4   6  12    0.14    8.69   0
  -4   7  12   15.32   11.00   0
  -3   0   8   31.22    8.91   0
  -3   0  10  112.36    9.64   0
  -3   0  11   -0.75    7.63   0
  -3   1   6  306.03   11.67   0
  -3   1  12   58.71    9.04   0
  -3   2  13    1.51    9.24   0
  -3   4   4   92.48   15.53   0
  -3  17   4    2.53    9.90   0
  -2  -3   8   21.22    7.75   0
  -2  -3   9  261.66    9.25   0
  -2  -3  10   59.84    8.10   0
  -2  -2  12   12.51    7.82   0
  -2   1   3   15.37   10.65   0
  -2   6   1   99.77   12.60   0
  -1  -5   7   27.25    7.23   0
  -1  -5  10   21.56    7.63   0
  -1  -5  11    8.19    7.88   0
  -1  -4   5  312.85   10.18   0
   0  -7   8   40.29    6.11   0
   0  -7   9   11.53    6.76   0
   0  -7  10    5.64    5.98   0
   0  -6   5  119.56    6.93   0
   0  -6  12    3.90    7.64   0
   0   8  -2    5.98    7.40   0
   0  12  -2   10.57    7.83   0
   0  13  -2  107.18    7.95   0
   0  18  -1   -1.61    8.04   0
   1  -8   6    6.98    5.60   0
   1  -8  11    8.61    6.98   0
   1   7  -3  256.87    9.28   0
   1  13  -3  128.67    8.33   0
   1  18  -2   14.84    7.29   0
   2  -9   6    7.38    7.09   0
   2  -9  11    1.02    6.92   0
   2   8  -4   15.85    7.14   0
   2   9  -4   41.90    7.49   0
   2  10  -4    2.17    5.82   0
   2  11  -4   92.13    8.14   0
   2  12  -4   23.98    6.66   0
   2  18  -3    5.07    7.84   0
   3   3  -4   27.61    8.75   0
   3  17  -4   15.30    7.32   0
   4 -11   6   13.88    7.31   0
   4  -8   1   38.13    9.84   0
   4  16  -5    1.75    6.63   0
   5 -12   8   13.21    8.06   0
   5 -11   4   17.82    7.62   0
   5   8  -6   11.26    7.08   0
   5   9  -6    5.21    6.98   0
   5  10  -6   46.15    7.59   0
   5  11  -6    3.00    6.84   0
   5  12  -6   30.62    7.09   0
   5  13  -6    2.24    6.95   0
   6 -12   5   -0.75    7.44   0
   6 -11   3   28.98    8.67   0
   6   0  -5   90.94    9.64   0
   6   4  -6    7.71    7.21   0
   6  16  -6    7.74    6.75   0
   7 -12   4    0.59    7.78   0
   7   2  -6    9.20    8.83   0
   7  10  -7   -1.67    6.74   0
   8   6  -7   29.96    7.61   0
   9 -12   3    2.83    8.79   0
   9  -3  -5  104.30   14.10   0
   9   4  -7   68.59    9.02   0
  10   3  -7    9.01    8.48   0
  11  -1  -6   21.03    9.87   0
  -4   5   9   17.72    9.86   0
  -4   5  10   10.26    8.33   0
  -4   6  11   18.04    9.97   0
  -3   0   9  302.19   10.48   0
  -3  15   3   -1.77    9.62   0
  -2  -2   6   10.02    7.67   0
  -2  -1  13    9.11    7.74   0
  -2  15   1   49.80    8.39   0
  -2  18   2    8.85    8.52   0
  -1  -5   8  116.20    6.84   0
  -1  -5   9   30.28    6.42   0
  -1  -4  12   -0.80    8.18   0
  -1  -3   4   93.99    8.88   0
  -1  -2   3  798.51   15.41   0
  -1   9  -1  160.26    9.53   0
  -1  10  -1   13.41    7.79   0
  -1  11  -1   33.56    8.19   0
  -1  12  -1   10.74    7.58   0
  -1  17   0    4.61    7.48   0
  -1  20   1   -2.51    8.51   0
   0  -6   6   34.70    7.78   0
   0  -6  11    4.47    7.22   0
   0  -5   4  130.22    8.45   0
   0   7  -2   69.25    8.18   0
   0  14  -2    6.91    8.32   0
   1  -8   7    5.31    5.89   0
   1  -8   8   31.48    7.04   0
   1  -8   9   44.40    7.03   0
   1  -8  10   15.41    5.83   0
   1  -7  12    5.66    7.32   0
   1  -6   3   84.12    7.53   0
   1  -5   2  185.48    9.81   0
   1   2  -2  151.84   11.69   0
   1   6  -3  197.59    9.15   0
   1  14  -3   -0.46    6.00   0
   1  15  -3    9.18    7.20   0
   1  19  -2   10.80    6.90   0
   2  -9   7    6.99    7.11   0
   2  -9   9   -1.13    6.67   0
   2  -9  10    3.81    6.75   0
   2  -8   4   51.78    7.44   0
   2   2  -3   82.47    9.00   0
   2   7  -4    6.58    6.98   0
   2  13  -4   33.92    5.83   0
   2  14  -4   20.62    7.37   0
   2  19  -3   11.89    7.38   0
   3 -10   6   63.30    6.59   0
   3 -10   7  119.67    8.61   0
   3 -10   9   -0.09    7.58   0
   3 -10  10    3.89    7.35   0
   3  -9   4  258.08    9.36   0
   3   9  -5   55.78    7.44   0
   3  10  -5   47.44    7.89   0
   3  11  -5   48.47    7.56   0
   3  12  -5   20.00    6.82   0
   3  18  -4   11.52    7.07   0
   4 -11   7    2.44    7.13   0
   4 -11   8   -1.59    7.96   0
   4 -11   9   -6.44    7.63   0
   4 -10   4   68.87    8.86   0
   4   4  -5  633.28   11.80   0
   4  17  -5   15.50    6.90   0
   5   6  -6    7.79    7.37   0
   5   7  -6   94.03    7.75   0
   5  14  -6    6.00    6.64   0
   6 -12   6   14.03    7.45   0
   6 -12   7   12.65    7.82   0
   7 -10   1   24.12    9.24   0
   7  -8  -1   49.10   12.31   0
   7   7  -7   11.53    7.27   0
   7   8  -7   39.96    7.40   0
   7   9  -7   16.71    6.14   0
   7  11  -7    5.71    5.77   0
   7  12  -7    3.82    7.18   0
   7  13  -7   -1.28    7.07   0
   7  14  -7   15.14    7.25   0
   8   5  -7   22.60    7.36   0
  10 -10   0   11.04   10.67   0
  10  -9  -1   25.49   12.38   0
  10  -1  -6   11.25    9.82   0
  11   2  -7   -0.33    8.16   0
  -4   6   8   18.66   11.41   0
  -4   6  10   28.19   10.01   0
  -4   7   7   86.47   13.45   0
  -4   7  11    2.44    9.73   0
  -4  15   6    2.71   17.46   0
  -3   1   7  169.20   10.51   0
  -3   1  10   23.53    9.05   0
  -3   1  11    4.03    7.71   0
  -3   2  12   -1.18    9.19   0
  -3  18   4   13.79    9.99   0
  -2  -2   7  121.81    8.05   0
  -2  -2  10   22.97    8.13   0
  -2  -2  11    8.67    7.44   0
  -2  -1   5  857.79   15.00   0
  -2  -1  12    6.91    8.87   0
  -2   0   4  130.70   11.20   0
  -2  16   1   20.27    8.19   0
  -1  -4   6   83.47    7.76   0
  -1  -4  11   62.60    8.07   0
  -1  -3  13    7.60    8.24   0
  -1   8  -1   56.66    8.67   0
  -1  13  -1   34.55    7.73   0
  -1  14  -1    5.91    7.89   0
  -1  18   0    6.39    7.33   0
   0  -6   7   15.13    8.04   0
   0  -6  10   22.83    7.43   0
   0  -4   3   91.81    9.26   0
   0  -3   2 2915.79   26.68   0
   0   6  -2  106.24    8.80   0
   0  15  -2    9.14    7.63   0
   0  19  -1   13.02    7.60   0
   1  -7   5   39.60    7.16   0
   1  -7  11   11.74    6.82   0
   1  16  -3    5.41    6.94   0
   2  -9   8   27.77    6.70   0
   2   6  -4   27.01    7.61   0
   2  15  -4    1.25    7.12   0
   3 -10   8    8.58    6.36   0
   3   8  -5  250.10    9.34   0
   3  13  -5   33.02    5.49   0
   3  14  -5   66.21    7.61   0
   4   0  -4  257.11   12.30   0
   4  18  -5    3.34    6.95   0
   5 -11   5    1.45    7.46   0
   5 -10   3    8.94    7.88   0
   5   1  -5  802.66   14.92   0
   5  15  -6    9.73    5.63   0
   5  16  -6   16.28    6.58   0
   6 -10   2  244.90   11.39   0
   6  -6  -2  349.67   24.88   0
   6  -3  -4  250.08   16.31   0
   6   3  -6    7.57    7.42   0
   7 -12   5    5.79    7.42   0
   7 -12   6    3.55    8.94   0
   7  -9   0   28.59   10.56   0
   7  -4  -4   53.15   16.63   0
   7   6  -7    3.24    7.30   0
   8 -12   4   20.70    8.15   0
   8 -11   2   21.10    9.22   0
   8   0  -6  148.26    9.88   0
   8   4  -7    5.77    7.35   0
   9   3  -7    7.84    7.52   0
  10   2  -7   27.01    8.59   0
  11  -9  -1    5.31   12.16   0
  -4   6   9   94.78   11.35   0
  -4   8  11   15.30    9.91   0
  -3   1   8   65.46    9.36   0
  -3   1   9   41.49    9.40   0
  -3   2   6   92.48   12.05   0
  -3  16   3   13.06    8.40   0
  -2  -2   8  295.10    9.34   0
  -2  -2   9   35.37    8.14   0
  -2   0  13    7.56    7.87   0
  -2  17   1   11.46    8.50   0
  -2  19   2    7.47    7.11   0
  -1  -4   7   35.21    7.34   0
  -1  -4   9   19.51    7.31   0
  -1  -4  10   13.00    7.84   0
  -1  -3  12    1.48    8.21   0
  -1   7  -1   60.75    9.47   0
  -1  15  -1    8.06    7.71   0
   0  -6   8    9.46    7.25   0
   0  -6   9   15.66    7.68   0
   0  -5  12   15.93    7.77   0
   0  16  -2   19.66    7.36   0
   0  20  -1    9.63    7.24   0
   1  -7   6   89.24    8.19   0
   1  -7  10    1.51    6.82   0
   1   5  -3   13.84    7.75   0
   1  17  -3   17.64    7.46   0
   1  20  -2    7.32    7.42   0
   2  -8   5   16.88    7.48   0
   2  -8  11    1.13    7.09   0
   2  -7   3   32.82    8.00   0
   2  16  -4   20.72    6.17   0
   2  17  -4    3.26    7.19   0
   3  -9   5   41.07    7.55   0
   3   2  -4  645.95   13.33   0
   3   7  -5  155.39    7.16   0
   3  15  -5   35.45    6.76   0
   3  16  -5    0.09    6.98   0
   4 -10   5   21.87    8.37   0
   4 -10  10    4.96    7.72   0
   4  -9   3   77.95    9.10   0
   4   3  -5    2.64    7.65   0
   4   9  -6   43.52    7.17   0
   4  10  -6   72.69    7.74   0
   4  11  -6   22.39    6.57   0
   4  12  -6   11.63    6.20   0
   4  13  -6    3.83    6.17   0
   5 -11   6   16.19    7.52   0
   5 -11   7   11.46    7.78   0
   5 -11   8  -10.54    8.07   0
   5 -11   9    0.47    7.58   0
   5   5  -6   52.22    7.95   0
   6 -11   4   35.24    7.51   0
   6   8  -7   89.63    7.87   0
   6   9  -7   71.62    7.81   0
   6  10  -7   10.01    7.11   0
   6  11  -7    8.82    7.36   0
   6  12  -7   18.24    7.27   0
   6  13  -7   12.51    6.69   0
   6  14  -7    4.31    7.04   0
   7 -11   3   21.28    7.74   0
   7  -2  -5  145.09   11.97   0
   7   1  -6   21.48    7.69   0
   7   5  -7   48.54    7.98   0
   8 -12   5    9.11    7.92   0
   9 -11   2    6.96    8.74   0
   9  -1  -6   63.20   10.41   0
   9   8  -8   26.95    7.28   0
   9   9  -8    7.59    7.52   0
  10 -11   2   -1.94   10.77   0
  11  -4  -5   22.70   15.95   0
  11   1  -7   25.56    9.97   0
  -4   7   8   76.91   11.87   0
  -4   7   9    6.26   10.98   0
  -4   7  10    0.75    9.74   0
  -4   9  11    8.44    9.76   0
  -4  13   5    2.81   17.46   0
  -3   2  11   -2.44    7.72   0
  -3   3   5   11.14   12.04   0
  -3   3  12   23.83    7.71   0
  -3  10   2   95.07   12.16   0
  -3  11   2  270.93   12.88   0
  -3  12   2   57.10   10.33   0
  -3  13   2   15.26    9.27   0
  -3  17   3   12.20    9.73   0
  -2  -1   6   57.42    9.63   0
  -2  -1  11   23.65    7.68   0
  -2   0  12   10.62    8.59   0
  -2   1  13   12.58    8.99   0
  -2  11   0   28.33    9.36   0
  -2  12   0   13.70    8.91   0
  -1  -4   8   63.82    6.46   0
  -1  -3   5   94.54    9.07   0
  -1  -3  11   22.56    7.61   0
  -1  -2  13    8.11    8.15   0
  -1  16  -1    9.63    7.23   0
  -1  19   0    4.85    6.91   0
   0  -5   5   84.40    7.86   0
   0  -5  11   11.65    7.59   0
   0   5  -2  270.91   10.54   0
   0  17  -2   13.75    7.50   0
   1  -7   7   47.43    7.77   0
   1  -7   8    0.91    6.99   0
   1  -7   9   11.92    6.49   0
   1  -6   4  229.06    9.22   0
   1  -6  12    7.86    7.33   0
   1  18  -3    7.89    7.64   0
   2  -8   6    8.34    7.04   0
   2  -8  10    2.61    7.19   0
   2  -6   2  323.14   11.45   0
   2  -4   0   18.72   11.48   0
   2   5  -4  222.12    8.41   0
   2  18  -4    1.93    7.62   0
   3  -9   6    6.18    7.28   0
   3  -9   9   23.37    7.55   0
   3  -9  10   20.36    7.62   0
   3  -8   3  155.85    8.72   0
   3   6  -5  201.51    7.15   0
   3  17  -5   -4.37    6.89   0
   4 -10   6    1.93    7.31   0
   4 -10   7    2.90    7.17   0
   4 -10   8    8.48    7.61   0
   4 -10   9    6.00    7.94   0
   4   8  -6    3.61    6.81   0
   4  14  -6   10.70    6.35   0
   4  15  -6    5.27    6.79   0
   5 -10   4    3.58    9.20   0
   5  -9   2   56.69    9.01   0
   5  -2  -4   57.23   13.36   0
   5   4  -6   43.21    7.67   0
   6 -11   5   39.03    8.01   0
   6  -9   1   69.85   10.11   0
   6  -1  -5  177.41   11.59   0
   6   2  -6   32.04    8.76   0
   6   7  -7   61.36    8.41   0
   6  15  -7   18.01    7.22   0
   8 -11   3    9.12    9.14   0
   8 -10   1    4.92    8.64   0
   8   3  -7    9.34    7.35   0
   8  10  -8    2.26    7.16   0
   8  11  -8    2.97    7.61   0
   9   2  -7   51.63    8.05   0
   9   7  -8   17.56    7.23   0
  10   1  -7    6.05    9.61   0
  10   6  -8    7.82    7.69   0
  11  -2  -6   15.65   11.65   0
  -4   8   7    3.28   12.77   0
  -4   8  10   28.17   10.29   0
  -4  10  11    7.29   10.14   0
  -4  16   6   11.80   17.80   0
  -3   2   7   16.61    9.63   0
  -3   2  10   76.89    8.11   0
  -3   3  11    6.92    8.90   0
  -3   4  12    3.83    8.76   0
  -3   9   2  123.21   14.75   0
  -3  14   2   30.46    9.71   0
  -3  19   4   -1.18   10.54   0
  -2  -1  10   19.59    7.96   0
  -2   5   1  788.99   25.08   0
  -2   9   0   92.17   11.02   0
  -2  10   0    5.67    8.38   0
  -2  13   0  100.71    8.88   0
  -2  14   0   24.75    8.75   0
  -2  18   1   13.05    9.01   0
  -1  -2  12   12.44    7.81   0
  -1   6  -1  305.49   11.00   0
  -1  17  -1   -5.39    7.52   0
  -1  20   0    5.04    7.40   0
   0  -5   6   20.29    7.31   0
   0  -5  10    3.17    7.23   0
   0  -4  12    9.07    7.80   0
   0  18  -2    2.03    6.93   0
   1  -6  11   -1.09    6.86   0
   1  11  -4   91.38    7.40   0
   1  12  -4   -1.86    6.68   0
   1  13  -4   45.16    7.39   0
   1  19  -3    9.55    7.44   0
   2  -8   7   52.75    7.26   0
   2  -8   8   23.34    7.84   0
   2  -8   9    1.77    5.32   0
   2  -5   1  134.35   10.55   0
   2  -1  -2  265.99   16.40   0
   2  19  -4    2.09    7.29   0
   3  -9   7   37.84    8.23   0
   3  -9   8   24.12    7.58   0
   3  -8  11    2.60    7.10   0
   3  -1  -3  321.57   15.57   0
   3   5  -5   38.74    7.06   0
   3  18  -5    5.71    7.05   0
   4   7  -6   74.65    7.96   0
   4  16  -6    3.19    6.49   0
   5  11  -7    7.19    7.22   0
   5  12  -7   25.54    7.58   0
   6 -11   6    9.83    7.49   0
   6 -11   7    9.11    7.89   0
   6 -11   8   -0.39    8.22   0
   6 -10   3   29.76    8.87   0
   6   6  -7   65.40    8.62   0
   7 -11   4    1.33    7.25   0
   7 -10   2   73.93    8.57   0
   7   4  -7   -1.01    7.56   0
   8  -3  -5    2.81   11.60   0
   8   8  -8    6.45    7.38   0
   8   9  -8   10.64    5.91   0
   9 -11   3    2.99    8.92   0
   9 -10   1   13.79   10.27   0
   9   6  -8   20.79    7.40   0
  10  -4  -5    7.54   13.97   0
  10  -2  -6   15.57   11.48   0
  10   5  -8    8.82    7.46   0
  -4   8   9   28.00   11.51   0
  -4   9  10    2.62    9.76   0
  -4  14   5   11.15   15.99   0
  -3   2   8   47.43    8.02   0
  -3   2   9   94.27    8.49   0
  -3  15   2   51.35    9.74   0
  -3  18   3   17.64    9.77   0
  -2  -1   7   10.42    7.68   0
  -2  -1   8   31.94    7.94   0
  -2  -1   9    5.59    8.21   0
  -2   0  11   41.58    7.61   0
  -2   2  13    9.72    8.41   0
  -2  15   0   44.49    8.85   0
  -2  19   1    8.66    8.27   0
  -1  -3   6   11.88    6.99   0
  -1  -3   9    6.83    7.66   0
  -1  -3  10   11.06    6.77   0
  -1  -2   4  552.55   12.41   0
  -1  -1  13   12.96    8.16   0
  -1   3   0 5125.83   52.55   0
  -1  18  -1    4.29    8.57   0
   0  -5   7  124.81    8.69   0
   0  -5   8    4.61    7.34   0
   0  -5   9   39.55    6.82   0
   0  -4   4   39.26    7.91   0
   0  -4  11    2.52    7.69   0
   0  10  -3   22.26    6.81   0
   0  11  -3    7.79    7.53   0
   0  12  -3   27.56    7.84   0
   0  13  -3   25.33    7.53   0
   0  14  -3   -1.07    7.36   0
   0  19  -2   13.52    7.42   0
   1  -6   5  160.21    8.05   0
   1  -6  10   41.31    7.57   0
   1  -5   3   14.00    7.84   0
   1  -5  12   17.88    7.48   0
   1   4  -3  170.96    8.39   0
   1   9  -4  221.30    8.88   0
   1  10  -4    4.73    5.97   0
   1  14  -4   58.64    8.09   0
   1  15  -4   12.55    7.26   0
   1  20  -3    6.17    7.64   0
   2  -7   4  393.70   10.24   0
   2  -7  11    0.42    5.84   0
   2   1  -3   37.67    8.88   0
   2   4  -4  147.06    8.73   0
   2   9  -5   30.64    7.69   0
   2  10  -5  149.34    9.06   0
   2  11  -5  140.60    7.19   0
   2  12  -5    1.85    5.63   0
   2  13  -5    4.80    7.32   0
   2  14  -5   33.07    7.53   0
   3  -8   4   44.42    8.07   0
   3  -7   2  575.67   12.64   0
   4  -9   4   -2.58    7.19   0
   4  -9  10    6.51    7.76   0
   4  -8   2   15.77    8.13   0
   4   2  -5  572.57   12.38   0
   4   6  -6  166.91    8.99   0
   4  17  -6   -0.98    5.50   0
   5 -10   5   29.78    8.06   0
   5 -10   6   -1.86    7.42   0
   5 -10   8   13.41    7.91   0
   5 -10   9    8.94    7.89   0
   5  -8   1   82.56    9.78   0
   5  -5  -2  134.08   22.21   0
   5   0  -5   95.06   10.93   0
   5   3  -6   28.07    8.74   0
   5   9  -7   62.38    8.15   0
   5  10  -7   17.55    5.73   0
   5  13  -7    1.88    5.50   0
   5  14  -7   14.48    6.71   0
   5  15  -7   10.34    6.85   0
   6  -8   0   85.83    9.95   0
   6  -7  -1  381.44   17.17   0
   6   5  -7   24.60    8.16   0
   7 -11   5    1.51    7.66   0
   7 -11   6    3.23    7.09   0
   7 -11   7    4.12    7.52   0
   7   0  -6   27.62    9.16   0
   7   3  -7   83.78   10.03   0
   7   9  -8   10.45    7.13   0
   7  10  -8    2.63    7.53   0
   7  11  -8    4.35    7.56   0
   7  12  -8    4.29    7.29   0
   7  13  -8    3.08    7.01   0
   8 -11   4    4.60    7.55   0
   8  -9   0   11.61    9.51   0
   8  -1  -6   27.00   10.00   0
   8   2  -7   10.89    8.22   0
   8   7  -8   17.90    7.43   0
   9   1  -7   19.14    8.37   0
   9   5  -8    7.16    7.46   0
  10 -10   1   11.77    9.99   0
  10   4  -8   26.81    8.89   0
  11   0  -7    8.04    9.51   0
  -4   8   8    9.53   11.84   0
  -4  10  10    4.01   10.01   0
  -4  15   5    4.77   14.74   0
  -3   3   6  121.63   12.73   0
  -3   3  10    8.97    7.65   0
  -3   4  11    5.86    8.94   0
  -3   5  12   12.27    9.00   0
  -3  16   2   15.47    9.47   0
  -2   0   5  114.72   10.07   0
  -2   0  10    2.62    7.90   0
  -2   1  12    6.60    7.21   0
  -2   8   0   11.80    9.95   0
  -2  16   0   34.34    8.98   0
  -1  -3   7   45.27    7.42   0
  -1  -3   8   44.95    7.67   0
  -1  -2  11   17.81    7.66   0
  -1  11  -2  138.97    8.39   0
  -1  12  -2   15.22    7.71   0
  -1  13  -2   29.17    7.82   0
  -1  19  -1    1.18    8.54   0
   0  -3  12   22.54    8.15   0
   0   9  -3  319.75    8.15   0
   0  15  -3    1.01    7.13   0
   0  16  -3   -3.35    6.88   0
   0  20  -2   -1.64    7.32   0
   1  -6   6   22.28    7.97   0
   1  -6   9   17.56    7.00   0
   1   8  -4   97.91    7.84   0
   1  16  -4   11.65    7.29   0
   2  -7   5  130.98    8.81   0
   2  -7  10    6.65    5.50   0
   2  -6  12   11.35    6.62   0
   2   8  -5   63.36    7.74   0
   2  15  -5    9.67    5.87   0
   2  16  -5   11.61    7.12   0
   3  -8  10    6.98    5.94   0
   3  -6   1  100.63   11.13   0
   3  -4  -1  394.33   22.62   0
   3   1  -4  100.67   10.82   0
   3   4  -5   37.55    7.67   0
   3  10  -6   31.62    7.56   0
   3  11  -6   21.47    6.85   0
   3  12  -6    7.01    6.32   0
   3  13  -6   45.15    6.58   0
   3  14  -6    9.33    7.23   0
   4  -9   5    4.71    7.76   0
   4  -9   9   21.30    7.67   0
   4   5  -6   21.71    7.74   0
   5 -10   7    8.34    6.25   0
   5  -9   3    8.38    9.12   0
   5   7  -7   17.38    7.47   0
   5   8  -7    2.19    5.94   0
   5  16  -7    4.34    5.40   0
   6 -10   4    0.67    7.58   0
   6   1  -6   39.88    9.12   0
   7   8  -8   15.50    7.30   0
   8 -11   5   10.61    7.79   0
   8 -10   2   -1.83    8.97   0
   8  -8  -1   52.83   12.98   0
   8  -7  -2  109.13   16.70   0
   8   6  -8   11.22    7.48   0
   9 -11   4    8.50    7.52   0
   9   4  -8   34.34    8.94   0
  10   0  -7   12.47    9.86   0
  -4   9   7   51.06   14.72   0
  -4   9   9    1.42   10.12   0
  -4  11  10    3.55   11.33   0
  -4  12  10   10.86   11.85   0
  -4  17   6    0.87   18.56   0
  -3   3   9   52.52    9.23   0
  -3   6  12    9.23    8.85   0
  -3   8   2  132.78   15.93   0
  -3  19   3   -0.11    9.72   0
  -2   0   9   62.53    8.92   0
  -2   1   4  144.06   11.81   0
  -2   1  11   37.25    8.03   0
  -2   2  12   24.68    7.94   0
  -2   3  13   13.23    7.70   0
  -2  17   0   13.34    8.84   0
  -2  20   1   -1.26    8.28   0
  -1  -2  10    7.34    7.63   0
  -1  -1   3  382.58   13.41   0
  -1  -1  12    8.19    6.59   0
  -1   0   2    6.63   11.18   0
  -1   0  13    7.53    6.73   0
  -1  10  -2   40.14    8.03   0
  -1  14  -2    9.94    8.39   0
  -1  15  -2   37.54    8.23   0
   0  -4   5   70.51    8.32   0
   0  -4  10   48.63    6.99   0
   0  -3   3  970.34   15.49   0
   0  -2  13    1.70    6.55   0
   0   4  -2    6.51    9.24   0
   0   8  -3   14.91    6.06   0
   0  17  -3   22.86    7.33   0
   1  -6   7   24.04    6.69   0
   1  -6   8    1.09    6.03   0
   1  -5  11   -9.16    5.73   0
   1  -4   2   82.71   10.12   0
   1  -4  12   12.50    7.77   0
   1   1  -2  248.70   13.75   0
   1   7  -4  212.83    9.08   0
   1  17  -4   32.33    6.18   0
   1  18  -4   -1.83    7.60   0
   2  -7   6   16.75    6.89   0
   2  -7   7    4.32    7.30   0
   2  -7   8   22.25    6.98   0
   2  -7   9   31.69    5.57   0
   2  -6   3  117.03    9.35   0
   2  -6  11   10.92    7.26   0
   2   7  -5   52.77    7.56   0
   2  17  -5   13.65    6.97   0
   3  -8   5  100.93    6.86   0
   3  -8   6   95.49    7.92   0
   3  -8   7   44.38    8.01   0
   3  -8   8    2.69    7.51   0
   3  -8   9    6.17    6.06   0
   3  -7  11    6.65    6.59   0
   3  -5   0  353.85   16.22   0
   3   8  -6   26.89    7.17   0
   3   9  -6   45.76    6.03   0
   3  15  -6   16.44    6.19   0
   3  16  -6   -0.55    6.47   0
   4  -9   6   -3.41    6.16   0
   4  -9   7   58.53    7.82   0
   4  -9   8    5.72    6.29   0
   4  -7   1   60.50    9.67   0
   4  -1  -4   50.54   11.64   0
   5  -7   0  108.35   11.92   0
   6 -10   5   20.00    7.50   0
   6 -10   7   51.84    8.06   0
   6 -10   8   22.13    8.61   0
   6  -9   2    5.67    9.08   0
   6   4  -7  188.66    9.62   0
   6  10  -8   20.77    7.36   0
   6  11  -8    5.76    7.52   0
   6  12  -8   19.92    7.14   0
   6  13  -8   -2.59    7.02   0
   6  14  -8   -2.09    7.01   0
   7 -10   3   24.27    7.77   0
   7  -9   1    1.79    8.45   0
   7   7  -8   14.44    7.57   0
   8   5  -8   10.78    7.35   0
   9  -9   0   19.71   10.29   0
   9  -2  -6   13.43   11.19   0
  10   3  -8    7.00    8.44   0
  -4   9   8   47.18   12.84   0
  -4  10   9    9.37   11.46   0
  -4  14   9    5.96   16.10   0
  -3   3   7  254.39   10.59   0
  -3   3   8   12.10    8.08   0
  -3   4   5   56.03   13.38   0
  -3   4  10   16.56    8.39   0
  -3   5  11    4.70    9.27   0
  -3  17   2    9.57    8.70   0
  -2   0   6    1.08    7.69   0
  -2   0   7  301.05    9.84   0
  -2   0   8   10.94    7.92   0
  -2   2   3   75.40   13.25   0
  -2   7   0   12.20   10.34   0
  -2  18   0   -2.01    8.55   0
  -1  -2   5  785.82   13.24   0
  -1  -2   9   20.55    7.76   0
  -1  -1  11   18.24    7.47   0
  -1   1  13   14.02    7.92   0
  -1   5  -1 1082.81   17.54   0
  -1   9  -2  369.86   10.70   0
  -1  16  -2    4.46    7.36   0
  -1  17  -2   19.98    8.73   0
  -1  20  -1   -2.25    7.65   0
   0  -4   6  141.56    8.24   0
   0  -4   8    1.80    7.26   0
   0  -4   9   20.95    6.21   0
   0  -3  11   -5.35    7.88   0
   0  -2  12   22.51    8.43   0
   0   7  -3  263.70    9.52   0
   0  18  -3    6.12    7.43   0
   1  -5   4   64.62    9.52   0
   1  -5  10    8.25    7.34   0
   1   3  -3   31.59    9.06   0
   1  19  -4    4.49    7.50   0
   2  -6  10   -4.14    6.87   0
   2  -5  12   -1.97    7.50   0
   2   3  -4  143.78    9.03   0
   2  18  -5    5.68    5.91   0
   3  -7   3  166.36    9.05   0
   3  -7  10   22.48    7.30   0
   3  17  -6    1.20    5.83   0
   4  -8   3    7.77    7.40   0
   4  -8  10    7.30    7.71   0
   4  -6   0  182.48   13.69   0
   4   4  -6  129.02    8.22   0
   4  10  -7   15.81    7.22   0
   4  11  -7    2.93    5.04   0
   4  12  -7    6.00    5.52   0
   4  13  -7   14.92    6.06   0
   4  14  -7    0.65    5.56   0
   4  15  -7    4.72    6.52   0
   4  16  -7   -3.94    6.01   0
   5  -9   4   76.98    8.23   0
   5  -9   9   19.57    8.05   0
   5  -6  -1   80.54   15.15   0
   5   2  -6   11.42    7.92   0
   5   6  -7   39.45    8.06   0
   6 -10   6   24.31    6.16   0
   6   9  -8    2.74    7.07   0
   7 -10   4    6.90    9.08   0
   7   2  -7    2.75    8.67   0
   7   6  -8   30.79    7.41   0
   8 -10   3    2.91    8.91   0
   8   1  -7   48.77    8.57   0
   8   4  -8    4.00    8.52   0
   9 -10   2   35.65    9.30   0
   9   3  -8    4.39    9.00   0
  10 -10   2   26.15   10.67   0
  10  -9   0   26.82   11.12   0
  11  -9   0    0.47   10.74   0
  -4  10   7   24.98   15.92   0
  -4  10   8    9.98   13.52   0
  -4  11   9   11.00   11.63   0
  -4  12   9    2.98   13.39   0
  -4  13   9    3.36   14.93   0
  -4  16   5    4.78   13.36   0
  -3   4   9   -1.67    8.60   0
  -3   5   4  138.37   16.86   0
  -3   7  12   11.81    7.36   0
  -3  13   1   77.98   11.00   0
  -3  18   2    8.41    9.67   0
  -2   1  10   22.67    8.13   0
  -2   2  11    9.58    7.82   0
  -2   3  12   -1.24    7.70   0
  -2  12  -1   24.06    9.10   0
  -2  13  -1   -0.91    8.71   0
  -2  14  -1   26.82    9.02   0
  -2  19   0    5.08    8.44   0
  -1  -2   6    4.60    7.15   0
  -1  -2   7   67.94    7.23   0
  -1  -2   8   21.12    7.90   0
  -1   0  12    0.59    6.42   0
  -1   8  -2  340.01   10.74   0
  -1  18  -2    3.06    7.93   0
   0  -4   7   29.53    6.74   0
   0  -3  10   18.32    7.50   0
   0  -1  13    2.99    6.88   0
   0  19  -3    5.23    6.95   0
   1  -5   9    0.53    7.06   0
   1  -4  11    8.36    6.99   0
   1  -3   1   66.73   11.47   0
   1   6  -4  191.07    7.69   0
   2   6  -5   42.90    7.10   0
   3   3  -5   12.94    8.05   0
   3   7  -6   80.56    6.31   0
   4  -8   4  132.11    9.75   0
   4  -8   9    7.18    7.65   0
   4  -5  -1   97.40   15.15   0
   4   1  -5   29.99    8.84   0
   4   8  -7   -0.08    6.75   0
   4   9  -7   35.96    6.32   0
   5  -9   5   -7.36    8.30   0
   5  -9   6   12.11    7.54   0
   5  -9   7   -7.84    7.23   0
   5  -9   8   14.09    6.74   0
   5  -8   2  106.97    9.72   0
   5   5  -7   17.17    7.48   0
   6   3  -7   11.60    7.79   0
   6   8  -8   46.31    7.58   0
   7 -10   5   -3.26    7.58   0
   7 -10   6   -4.80    7.42   0
   7 -10   7    9.09    7.64   0
   7  -8   0    7.82   10.52   0
   7   5  -8   34.45    7.80   0
   8  -9   1   78.60   10.31   0
   8   9  -9   11.68    7.47   0
   8  10  -9    4.13    7.43   0
   9 -10   3    7.50    8.86   0
   9  -8  -1   26.83   12.40   0
   9  -4  -5   38.04   15.27   0
   9   0  -7   49.41    9.19   0
   9   7  -9   17.92    7.57   0
  10   2  -8   19.07    8.91   0
  -4  11   8   22.11   14.80   0
  -4  14   8    5.58   18.15   0
  -3   4   6   13.37   11.18   0
  -3   4   8   29.51    9.56   0
  -3   5  10   17.38    8.81   0
  -3   6  11    5.02    8.02   0
  -3   8  12   11.89    9.54   0
  -3  11   1  123.93   11.49   0
  -3  12   1    7.62    8.90   0
  -3  14   1   18.94    8.24   0
  -3  15   1   55.51    9.19   0
  -2   1   9    9.85    8.13   0
  -2  11  -1   18.04    7.98   0
  -2  15  -1    8.31    7.74   0
  -2  16  -1   21.00    8.34   0
  -1  -1  10   47.28    8.11   0
  -1   0  11   15.63    7.68   0
  -1   1  12   12.14    7.50   0
  -1   2  13    8.03    7.96   0
  -1  19  -2   -4.67    8.16   0
   0  -2   2    9.13    8.75   0
   0  -2  11   25.21    7.50   0
   0   0  13   11.08    8.23   0
   0   6  -3   56.79    8.00   0
   0  12  -4   21.22    6.90   0
   0  13  -4  176.71    8.35   0
   0  14  -4   77.45    7.95   0
   0  15  -4    6.94    7.49   0
   1  -5   5   11.72    7.41   0
   1  -5   6   19.39    7.69   0
   1  -5   7  259.27    9.70   0
   1  -5   8   34.07    7.64   0
   1  -3  12   11.41    6.43   0
   1  11  -5  149.77    8.31   0
   1  12  -5    3.22    6.97   0
   1  13  -5   -0.17    6.21   0
   1  14  -5   96.33    8.90   0
   1  15  -5    0.36    7.11   0
   1  16  -5    7.83    7.25   0
   2  -6   4  135.77    8.19   0
   2  -6   8   45.34    7.31   0
   2  -6   9    9.95    5.42   0
   2  -5   2   46.46    9.48   0
   2  -5  11    5.30    5.61   0
   2  -4  12  -13.36    7.46   0
   2  11  -6   48.08    7.21   0
   2  12  -6    7.16    6.56   0
   2  13  -6    7.35    6.34   0
   2  14  -6    6.35    7.05   0
   2  15  -6   18.10    7.45   0
   3  -7   4  131.49    8.28   0
   3  -7   8   21.99    7.88   0
   3  -7   9   54.98    7.19   0
   3  -6  11    8.07    6.16   0
   3   6  -6   66.96    8.18   0
   4  -8   5   11.38    7.53   0
   4  -8   7   -4.14    7.81   0
   4  -8   8    6.20    7.73   0
   4   7  -7   94.08    7.54   0
   5  -8  10    6.13    6.51   0
   5  10  -8   -4.08    7.25   0
   5  11  -8   13.47    7.12   0
   5  12  -8   10.63    5.25   0
   5  13  -8    8.35    6.01   0
   5  14  -8   -2.99    5.94   0
   5  15  -8   -0.57    7.04   0
   6  -9   3   55.48    8.28   0
   6  -9   8   19.48    7.93   0
   6  -8   1   48.61   10.38   0
   6  -2  -5   40.84   10.43   0
   6   0  -6   68.40    9.23   0
   6   7  -8    4.05    5.88   0
   7  -9   2    5.30    8.33   0
   7  -1  -6   19.94    9.11   0
   7  11  -9    8.42    7.39   0
   8 -10   4   23.67    7.88   0
   8 -10   5   19.94    9.04   0
   8 -10   6   19.41    8.05   0
   8   8  -9   -1.64    6.95   0
   9 -10   4    2.45    8.97   0
   9   6  -9    4.52    7.36   0
  11  -3  -6    5.29   13.07   0
  11  -1  -7   20.16   10.32   0
  -4  11   7    7.78   16.37   0
  -4  12   8    0.86   14.95   0
  -4  13   4    0.75   14.45   0
  -4  13   8    6.58   16.85   0
  -4  14   4   16.02   13.58   0
  -3   4   7   95.05   10.08   0
  -3   7  11    5.65    8.55   0
  -3  16   1    0.93    8.21   0
  -3  19   2    9.15    8.67   0
  -2   1   5  837.29   16.39   0
  -2   1   8   31.10    8.00   0
  -2   2  10   26.73    7.98   0
  -2   3  11   24.39    9.24   0
  -2   4  12   41.14    7.74   0
  -2  10  -1   20.50    8.31   0
  -2  17  -1    5.04    8.44   0
  -2  20   0    0.82    7.23   0
  -1  -1   4   74.15    8.94   0
  -1  -1   9   13.32    7.87   0
  -1   7  -2  362.38   10.66   0
   0  -3   4  134.60    7.69   0
   0  -3   9   17.60    6.10   0
   0  -1  12   61.14    7.08   0
   0  10  -4   27.46    7.62   0
   0  11  -4   84.80    6.68   0
   0  16  -4    2.95    6.96   0
   0  17  -4   -0.69    7.57   0
   1  -4  10   24.00    6.17   0
   1   5  -4   78.13    8.28   0
   1   9  -5   82.57    8.36   0
   1  10  -5    7.61    5.65   0
   1  17  -5   13.20    7.66   0
   2  -6   5   -2.70    6.84   0
   2  -6   6   32.22    7.27   0
   2  -6   7  124.56    7.84   0
   2  -5  10   10.74    6.89   0
   2   5  -5  443.19   10.16   0
   2  10  -6    7.20    7.37   0
   2  16  -6   -1.19    5.51   0
   2  17  -6    1.65    7.45   0
   3  -7   5  137.25    9.06   0
   3  -7   6   10.48    7.05   0
   3  -7   7   -3.50    7.08   0
   3  -6  10    1.63    7.27   0
   3  11  -7   54.41    6.75   0
   3  12  -7   14.09    6.42   0
   3  13  -7   29.43    6.81   0
   3  14  -7    1.77    6.70   0
   3  15  -7    2.41    6.51   0
   4  -8   6   37.89    7.77   0
   4  -7   2   98.71   10.70   0
   4  -7  10   10.31    6.11   0
   4   3  -6    3.34    7.50   0
   5  -8   9    8.40    8.42   0
   5  -1  -5  831.18   16.60   0
   5   4  -7   73.37    8.04   0
   5   9  -8    9.03    7.22   0
   6  -9   4   88.93    8.85   0
   6  -9   5  110.93    9.71   0
   6  -9   6    5.46    8.66   0
   6  -9   7   -5.82    8.23   0
   6   6  -8   41.15    7.61   0
   7  -3  -5   42.97   12.16   0
   7   1  -7  144.72   10.00   0
   7   4  -8   23.14    7.54   0
   7   9  -9    5.53    7.41   0
   7  10  -9    5.96    6.38   0
   8  -2  -6   21.75   11.58   0
   8   0  -7    1.00    8.63   0
   8   3  -8   26.89    7.47   0
   8   7  -9   24.11    7.39   0
   9 -10   5   16.07    8.21   0
   9  -9   1   43.64   10.79   0
   9  -7  -2   24.08   15.47   0
   9   2  -8   41.74    7.89   0
  10  -8  -1    3.67   11.56   0
  10  -1  -7   11.52    9.61   0
  11  -8  -1   13.64   11.88   0
  -4  12   4   17.30   16.96   0
  -4  15   4    3.38   13.08   0
  -4  17   5   12.43   13.36   0
  -3   5   9    9.83    8.54   0
  -3   6  10   49.03    9.00   0
  -3  10   1  130.49   11.01   0
  -3  17   1    1.92    8.52   0
  -2   1   6   58.66    9.63   0
  -2   1   7   27.35    8.31   0
  -2   5  12    8.51    8.86   0
  -2   6   0   87.33   12.33   0
  -2   9  -1  264.50   12.36   0
  -2  18  -1    8.60    8.90   0
  -1  -1   8   57.33    8.24   0
  -1   0  10   89.43    8.50   0
  -1   2  12   12.75    8.56   0
  -1   3  13   12.00    7.82   0
  -1  11  -3   17.10    7.75   0
  -1  12  -3   94.36    8.06   0
  -1  13  -3   44.16    8.67   0
  -1  14  -3    3.70    7.69   0
  -1  15  -3   30.56    7.91   0
  -1  16  -3    5.28    7.32   0
  -1  20  -2    5.91    7.39   0
   0  -3   5  145.24    9.53   0
   0  -3   7  183.27    8.57   0
   0  -3   8    7.25    5.99   0
   0  -2  10   87.02    8.47   0
   0   1  13   15.19    8.00   0
   0   3  -2 2901.30   26.10   0
   0   9  -4    7.59    6.79   0
   0  18  -4   11.36    7.64   0
   1  -4   3  685.35   12.99   0
   1  -4   9   28.06    7.56   0
   1  -3  11   10.46    6.13   0
   1  -2  12   17.47    8.14   0
   1   8  -5   25.85    7.40   0
   1  18  -5   -0.58    6.01   0
   2  -4  11   12.37    7.40   0
   2   2  -4   10.02    7.85   0
   2   9  -6   10.58    6.21   0
   2  18  -6    7.47    7.10   0
   3  -6   2  279.30   10.65   0
   3  -5  11   16.42    7.06   0
   3   0  -4   46.10   10.14   0
   3   2  -5  281.70   10.30   0
   3   5  -6   29.68    7.27   0
   3  10  -7   12.90    6.91   0
   3  16  -7    0.55    5.50   0
   3  17  -7    3.83    7.69   0
   4  -7   9   19.62    7.80   0
   4  -6  11    5.67    7.18   0
   4  -3  -3  581.10   25.67   0
   4   6  -7   19.64    7.55   0
   4  13  -8    7.12    6.69   0
   4  14  -8    7.21    6.77   0
   5  -8   3  254.05    9.52   0
   5  -8   8   17.61    7.63   0
   5  -7  10   13.17    7.64   0
   5   1  -6  196.20    9.60   0
   5   8  -8    6.11    6.32   0
   6  -8   9    1.51    7.85   0
   6   2  -7  262.81    9.83   0
   6   5  -8   44.11    7.83   0
   6  11  -9   -0.76    7.66   0
   6  12  -9   14.55    7.35   0
   7  -9   3   19.29    8.76   0
   7  -9   7   -3.47    8.74   0
   7  -9   8   -1.76    8.34   0
   7   8  -9   20.42    7.26   0
   8  -9   2   46.69    8.78   0
   8   6  -9    2.98    7.06   0
   9   5  -9   11.70    7.48   0
  10  -9   1    7.45    9.77   0
  10  -3  -6    8.43   11.77   0
  10   1  -8   -0.06    8.37   0
  10   4  -9    5.40    7.40   0
  -4  12   7    4.06   17.52   0
  -4  16   4    3.65   11.81   0
  -3   5   8   81.68   11.14   0
  -3   7   2  304.53   20.46   0
  -3   8  11    2.57    8.82   0
  -3  18   1    0.30    8.58   0
  -2   2   9   36.50    8.33   0
  -2   3  10   67.14    9.57   0
  -2   4  11    2.34    8.84   0
  -2  19  -1   -6.17    8.31   0
  -1  -1   5   32.84    8.16   0
  -1  -1   6   60.44    8.17   0
  -1  -1   7  155.16    8.29   0
  -1   1  11   11.97    7.95   0
  -1   4  -1 1882.90   24.36   0
  -1  10  -3   67.33    7.44   0
  -1  17  -3    5.93    7.11   0
  -1  18  -3   -0.97    6.82   0
   0  -3   6   25.87    6.27   0
   0  -1  11    1.98    7.55   0
   0   0  12  101.61    8.85   0
   0   5  -3  236.58    9.70   0
   0   8  -4  145.10    7.98   0
   0  19  -4   12.04    7.78   0
   1  -4   8    8.20    7.60   0
   1  -3  10   11.26    7.68   0
   2  -5   9   50.81    5.78   0
   2  -3  12    6.84    6.07   0
   2   0  -3   73.27    9.32   0
   2   4  -5   28.60    7.62   0
   2   8  -6    6.20    6.08   0
   3  -6   9   11.32    5.66   0
   3   9  -7   47.98    6.72   0
   4  -7   8   12.42    6.85   0
   4  -6  10   20.50    7.30   0
   4   0  -5   85.03   10.94   0
   4   5  -7   89.62    7.94   0
   4  10  -8   15.27    7.36   0
   4  11  -8   26.19    7.38   0
   4  12  -8    3.70    5.71   0
   4  15  -8    9.26    5.43   0
   5  -8   4   51.27    8.24   0
   5  -8   6    7.76    7.57   0
   5  -8   7   32.05    7.80   0
   5  -7   1    2.37    9.27   0
   5   3  -7    8.83    7.16   0
   5   7  -8    5.94    6.00   0
   6   9  -9    1.93    7.49   0
   6  10  -9   20.81    7.92   0
   7  -9   4    5.36    7.71   0
   7  -9   5    8.23    9.03   0
   7  -9   6    0.95    7.51   0
   7  -7  -1   18.82   11.61   0
   7   3  -8   61.04    9.08   0
   7   7  -9   16.15    7.97   0
   8  -8   0   32.74   11.94   0
   8   2  -8    3.33    8.50   0
   8   5  -9   12.16    8.38   0
   9  -1  -7    7.61    9.70   0
   9   4  -9    0.36    8.35   0
  -4  17   4   12.82   12.83   0
  -4  18   5    3.10   13.91   0
  -3   5   5   37.69   13.86   0
  -3   6   9   71.34   10.66   0
  -3   7  10   11.95    8.84   0
  -3   9   1    6.21   11.25   0
  -3   9  11   14.19    9.81   0
  -3  19   1    4.89    8.58   0
  -2   2   4    9.52   10.89   0
  -2   2   8  327.53   11.09   0
  -2   6  12   14.94    9.41   0
  -2   8  -1   20.43    8.43   0
  -2  13  -2   35.59    9.33   0
  -2  14  -2   30.86    9.67   0
  -2  15  -2    5.24    8.64   0
  -1   0   9   95.10    8.73   0
  -1   3  12    4.98    8.70   0
  -1   6  -2   47.58    8.51   0
  -1   9  -3   72.66    8.03   0
  -1  19  -3   -0.36    6.97   0
   0  -2   9  290.23    8.38   0
   1  -4   4 1393.75   15.66   0
   1  -4   7   47.15    8.48   0
   1  -2  11    6.14    7.90   0
   1  -1  12   14.17    8.27   0
   1   2  -3  768.07   14.07   0
   1   4  -4  257.32    9.60   0
   1   7  -5   16.46    7.52   0
   1  14  -6   50.49    7.63   0
   2  -5   3  119.50    9.14   0
   2  -5   8   13.54    7.29   0
   2  -4   1  458.38   14.18   0
   2  -4  10   15.67    6.92   0
   2   7  -6   55.43    7.90   0
   3  -6   3   56.60    8.10   0
   3  -6   8   44.36    7.54   0
   3  -5  10    8.46    7.03   0
   3   4  -6   28.05    6.82   0
   3   8  -7   26.39    5.83   0
   4  -7   3   21.33    8.26   0
   4  -7   7   35.86    8.59   0
   4  -5  11    6.15    7.22   0
   4   2  -6   93.58    8.70   0
   4   9  -8   52.84    7.78   0
   5  -8   5   60.70    8.97   0
   5  -7   9   15.36    7.77   0
   5   6  -8   36.18    7.70   0
   5  13  -9   18.81    7.06   0
   6  -8   2  244.34   10.26   0
   6  -8   8   23.84    8.24   0
   6  -7   0  238.14   12.79   0
   6   4  -8   64.33    8.29   0
   6   8  -9   13.22    7.44   0
   7  -8   1    4.52    9.92   0
   7   6  -9    9.71    7.18   0
   8  -9   3    0.97    8.95   0
   8  -9   6   13.79    7.78   0
   9  -9   2   33.53    9.39   0
   9  -3  -6   71.51   14.07   0
   9   1  -8   10.79    8.69   0
  10  -9   2   -0.96    8.73   0
  10   3  -9    6.55    8.44   0
  -4  13   7   30.04   18.42   0
  -4  14   7    0.06    4.75   0
  -3   5   6   24.60   11.07   0
  -3   5   7  116.26   10.32   0
  -3  10  11    0.47   10.34   0
  -3  12   0  108.46    9.89   0
  -3  13   0   48.67    9.35   0
  -3  14   0    6.55    7.54   0
  -3  15   0   49.20    7.10   0
  -3  16   0    8.54    8.04   0
  -2   5  11    6.91    9.41   0
  -2  12  -2   77.74    8.09   0
  -2  16  -2   33.82    7.64   0
  -2  17  -2   11.41    7.60   0
  -1   0   3  630.76   16.18   0
  -1   1  10   19.28    8.12   0
  -1   2  11   14.50    7.79   0
   0  -2   3  150.46   10.61   0
   0  -2   8    7.98    7.31   0
   0  -1  10   36.46    7.93   0
   0   0  11   17.15    7.71   0
   0   1  12   45.42    8.37   0
   0   7  -4  104.18    8.08   0
   0  12  -5   90.26    7.95   0
   0  13  -5   56.83    8.00   0
   0  14  -5   65.38    8.40   0
   0  15  -5    8.93    7.10   0
   0  16  -5   -4.17    7.04   0
   1  -4   5  175.67    7.60   0
   1  -4   6   11.89    6.36   0
   1  -3   9   27.69    7.71   0
   1  11  -6    7.94    7.02   0
   1  12  -6   -1.62    7.09   0
   1  13  -6    8.33    5.93   0
   1  15  -6    8.46    6.04   0
   1  16  -6   14.06    7.02   0
   1  17  -6    6.37    7.24   0
   2  -5   4   50.50    7.83   0
   2  -5   7   11.02    7.96   0
   2  -3  11   21.86    7.33   0
   2  -2  12   -3.73    7.75   0
   2  12  -7    3.73    6.17   0
   2  13  -7    9.84    6.41   0
   2  14  -7   12.31    5.52   0
   2  15  -7   12.95    6.98   0
   2  16  -7    8.41    6.97   0
   2  17  -7  -10.37    7.04   0
   3  -6   7   54.09    7.52   0
   3  -4  11   53.62    7.42   0
   3  -3  12    9.45    8.05   0
   3   7  -7   35.51    7.02   0
   4  -7   4    4.16    7.72   0
   4  -7   5   33.65    7.96   0
   4  -7   6   10.59    7.79   0
   4  -6   1  415.30   14.23   0
   4  -6   9    8.05    7.25   0
   4   4  -7    2.17    8.78   0
   4   8  -8    6.32    7.63   0
   5  -7   8   -2.04    7.71   0
   5  -6  10    8.99    6.94   0
   5  -3  -4    8.76   14.04   0
   5  10  -9   -0.12    7.55   0
   5  11  -9    3.98    7.33   0
   5  12  -9   14.91    5.87   0
   6  -8   3  121.61    9.92   0
   6  -8   7   37.78    7.90   0
   6  -1  -6   31.10    9.95   0
   6   1  -7   24.54    9.42   0
   6   7  -9    0.19    7.28   0
   7  -8   8   16.69    8.17   0
   7   0  -7   49.42    8.73   0
   8  -9   4    2.95    7.55   0
   8  -9   5   11.57    7.45   0
   8  -4  -5   38.76   17.61   0
   8   4  -9   15.81    8.64   0
   9  -9   3   10.67    8.85   0
   9  -9   4   14.45    8.89   0
   9  -9   5   -1.31    9.15   0
   9   3  -9   -0.34    8.53   0
  10  -9   3    6.86    9.01   0
  10  -7  -2   22.69   13.42   0
  10   0  -8   10.28    9.55   0
  11  -2  -7    1.95   10.75   0
  -4  13   3   54.55   13.52   0
  -4  14   3    5.99   12.43   0
  -4  15   3    7.38   11.06   0
  -4  16   3    7.33   11.61   0
  -4  18   4    9.60   11.86   0
  -3   6   8    9.39   10.30   0
  -3   8  10   24.37    9.40   0
  -3  11   0  102.13   10.04   0
  -3  11  11    7.90   10.78   0
  -3  17   0   10.10    7.59   0
  -3  18   0    5.38    8.61   0
  -2   2   5  313.14   13.82   0
  -2   2   6   13.63   10.39   0
  -2   2   7  124.81    9.25   0
  -2   3   9  280.38    9.93   0
  -2   4   1   51.35   18.20   0
  -2   4  10    4.39    7.57   0
  -2   7  12   -2.48    8.05   0
  -2  11  -2    2.58    7.30   0
  -2  18  -2    7.79    7.77   0
  -1   0   8   30.03    8.05   0
  -1   4  12    9.11    9.00   0
  -1   8  -3  178.99    9.57   0
  -1  13  -4   14.68    7.58   0
  -1  14  -4    7.69    7.77   0
  -1  15  -4   -4.35    7.11   0
  -1  16  -4   29.45    7.35   0
   0  -2   7   15.20    7.72   0
   0  11  -5   32.48    7.02   0
   0  17  -5   -4.52    6.28   0
   0  18  -5   11.95    7.98   0
   1  -3   2  327.38   14.40   0
   1  -2  10   22.81    7.78   0
   1   0  12   37.56    8.01   0
   1   6  -5  436.41    9.28   0
   1  10  -6   63.37    7.70   0
   1  18  -6   12.60    6.27   0
   2  -5   5  126.52    7.65   0
   2  -5   6  105.00    6.78   0
   2  -4   9    8.04    5.81   0
   2   6  -6   60.17    6.31   0
   2  10  -7   16.69    6.91   0
   2  11  -7    8.45    5.34   0
   3  -6   4   63.82    6.58   0
   3  -6   5  209.54    9.19   0
   3  -6   6   58.18    6.50   0
   3  -5   1   71.89   10.82   0
   3  -5   9    3.53    5.45   0
   3   6  -7   38.17    7.56   0
   3  11  -8   27.62    7.34   0
   3  12  -8   17.74    7.26   0
   3  13  -8    5.60    5.57   0
   3  14  -8   12.89    5.18   0
   3  15  -8   11.22    5.54   0
   4  -5  10   18.54    7.39   0
   4   7  -8   68.52    8.74   0
   5  -7   2  109.11   10.04   0
   5   0  -6   84.29    9.96   0
   5   2  -7   15.49    8.80   0
   5   5  -8    0.70    7.68   0
   5   9  -9   17.97    7.47   0
   6  -8   4   67.40    8.71   0
   6  -8   5    3.44    8.04   0
   6  -8   6   40.27    6.44   0
   6  -7   9   25.68    6.55   0
   6   3  -8   -0.10    8.93   0
   7  -8   7    7.04    8.02   0
   7  -2  -6    7.91    9.59   0
   7   2  -8    4.79    7.26   0
   7   5  -9    9.33    7.52   0
   7   9 -10    0.09    7.37   0
   8  -1  -7   46.21   10.85   0
   8   1  -8   23.20    8.53   0
   9  -8   0   50.42   10.78   0
   9  -6  -3   34.75   17.43   0
  10  -2  -7   25.59   10.77   0
  11  -8   0   17.18   11.31   0
  11  -7  -2   29.68   13.76   0
  -4  12   3    4.18   13.86   0
  -4  17   3    7.94   10.46   0
  -3   7   9   10.58    8.18   0
  -3   8   1  602.14   20.01   0
  -3  19   0    3.10    8.46   0
  -2   6  11   10.37    9.44   0
  -2   7  -1   55.44    9.12   0
  -2   8  12    4.65    9.00   0
  -2  10  -2   50.32    8.14   0
  -2  19  -2   12.24    7.21   0
  -2  20  -2   -1.99    8.45   0
  -1   0   7  176.46    8.51   0
  -1   1   9   12.22    7.96   0
  -1   2  10   11.87    9.09   0
  -1   3  11   21.76    8.10   0
  -1   5  -2  188.82   10.02   0
  -1  11  -4  110.84    8.36   0
  -1  12  -4   65.75    7.81   0
  -1  17  -4    2.57    7.06   0
  -1  18  -4    4.31    7.10   0
   0  -2   4  516.24   12.03   0
   0  -2   5  871.79   13.79   0
   0  -2   6  522.95   11.11   0
   0  -1   9  350.30    8.60   0
   0   0  10   21.87    7.96   0
   0   1  11    4.03    7.30   0
   0   2  12   31.69    8.04   0
   0   4  -3    2.77    6.90   0
   0   6  -4  209.64    9.67   0
   0  10  -5   11.20    5.56   0
   1  -3   8   28.98    6.34   0
   1  -1  11    7.88    6.46   0
   1   9  -6   15.29    8.11   0
   2  -4   8    9.47    7.45   0
   2  -3  10  126.97    8.47   0
   2  -2  11    3.54    7.86   0
   2  -1  12   18.38    7.88   0
   2   1  -4  110.63    8.62   0
   2   3  -5  607.66   10.83   0
   2   9  -7   -0.81    7.09   0
   3  -5   8   41.97    7.09   0
   3  -4  10   -0.16    6.83   0
   3  -3  11   13.93    7.30   0
   3  -2  12   14.00    7.49   0
   3   1  -5  269.24   10.39   0
   3   3  -6   79.55    8.08   0
   3  10  -8   19.46    7.07   0
   4  -6   8    7.85    6.76   0
   4  -4  11   10.12    7.32   0
   4  -2  -4  127.81   14.46   0
   4  12  -9   -0.76    6.95   0
   4  13  -9    5.66    7.09   0
   4  14  -9    9.44    6.72   0
   5  -7   7   15.13    6.26   0
   5  -6   9   33.96    7.47   0
   5   8  -9   -1.05    7.01   0
   6  -7   8    0.48    8.08   0
   6   6  -9   22.78    7.37   0
   7  -8   2   32.61    7.80   0
   7  -8   6    4.44    7.40   0
   7   8 -10   15.36    7.21   0
   8  -8   1   12.21    8.68   0
   8  -8   7    9.05    8.20   0
   8   3  -9   10.43    9.05   0
   8   7 -10   14.49    7.50   0
   9   0  -8   93.48   11.44   0
  10  -8   0   10.64   10.00   0
  10   2  -9    3.40    7.53   0
  -4  14   7    2.82   18.15   0
  -4  18   3    0.64   10.73   0
  -3   9  10    6.11    9.34   0
  -3  10   0  164.11   10.97   0
  -2   3   8   19.73    8.07   0
  -2   4   9    1.55    9.15   0
  -2   5  10   10.48    8.73   0
  -2   9  -2   13.01    8.03   0
  -1   0   4  478.60   12.40   0
  -1   0   5   24.66    8.17   0
  -1   0   6   66.57    8.62   0
  -1   5  12    8.25    7.50   0
  -1   7  -3  172.24    8.89   0
  -1  10  -4  125.11    8.67   0
  -1  19  -4    8.65    7.29   0
   0  -1   8  135.11    8.50   0
   0   9  -5   32.84    6.50   0
   1  -3   7  138.04    8.42   0
   1  -2   9  104.20    8.21   0
   1   1  12    7.32    8.20   0
   1   3  -4   83.15    8.49   0
   1   5  -5  670.98   11.49   0
   1   8  -6   60.24    8.17   0
   2   5  -6   98.89    6.47   0
   2   8  -7   98.49    7.74   0
   3  -2  -3  584.66   21.24   0
   3   5  -7  110.65    8.37   0
   3   9  -8   13.85    7.76   0
   4  -6   2   50.35   10.02   0
   4  -6   7   15.25    7.69   0
   4  -5   9   13.82    7.59   0
   4   1  -6   23.83    8.49   0
   4   3  -7  175.12    8.70   0
   4   6  -8   16.73    7.53   0
   4  11  -9   16.51    7.25   0
   5  -7   3    7.35    7.49   0
   5  -7   4  191.95    9.07   0
   5  -7   5   18.59    7.93   0
   5  -7   6   18.92    6.31   0
   5  -6   0   19.11   11.34   0
   5  -5  10   17.63    7.10   0
   5   4  -8   40.42    8.37   0
   5   7  -9   -4.44    6.83   0
   6  -7   7   16.84    7.99   0
   6  -4  -4   46.68   20.93   0
   6   5  -9   17.41    7.36   0
   6  10 -10    9.81    7.44   0
   7  -8   3   -3.71    7.62   0
   7  -8   4   14.92    7.53   0
   7  -8   5   15.07    7.70   0
   7  -7   8   -3.74    7.88   0
   7  -6  -2   29.31   13.35   0
   7   4  -9   44.13    8.07   0
   8  -8   6    4.47    7.55   0
   8  -7  -1    7.01   10.99   0
   8   6 -10    4.98    7.29   0
   9  -8   1   15.76    9.52   0
   9   2  -9    9.51    8.57   0
  -4  14   2   15.74   11.71   0
  -4  15   2   19.69   11.18   0
  -4  16   2    2.00   10.67   0
  -3   6   7   21.99    9.13   0
  -3   8   9   47.86   10.35   0
  -3  10  10   17.25   10.08   0
  -3  13  -1   11.18    9.15   0
  -3  14  -1   12.92    7.72   0
  -3  15  -1    9.19    7.16   0
  -3  16  -1   32.22    7.79   0
  -3  17  -1   16.33    8.65   0
  -2   5   0 2491.15   31.56   0
  -2   7  11    6.39    9.15   0
  -2  13  -3  144.89    9.41   0
  -2  14  -3   18.02    8.20   0
  -2  15  -3   28.10    7.58   0
  -2  16  -3    9.04    7.37   0
  -2  17  -3   11.94    7.07   0
  -2  18  -3    2.30    8.28   0
  -1   1   8   62.53    8.24   0
  -1   4  11   64.87    9.30   0
   0   2  -2   23.34   10.73   0
   0   3  12   20.83    7.70   0
   0   8  -5   82.23    7.71   0
   0  13  -6    1.69    7.61   0
   0  14  -6    5.87    7.13   0
   0  15  -6    9.45    6.97   0
   0  16  -6    9.02    7.71   0
   0  17  -6    4.47    7.54   0
   1  -3   3   24.94    8.61   0
   1  -3   6    0.58    7.51   0
   1  -1  10    9.73    8.22   0
   1   0  -2   10.68   11.31   0
   1   0  11   -3.12    7.81   0
   1  13  -7   13.83    7.40   0
   1  14  -7   17.48    7.28   0
   1  15  -7    6.53    6.44   0
   1  16  -7   15.16    7.36   0
   1  17  -7    9.93    6.81   0
   2  -4   2  682.52   13.69   0
   2  -4   7  179.31    8.01   0
   2  -3   9   17.21    7.04   0
   2   0  12   19.29    7.93   0
   2  13  -8    4.04    6.70   0
   2  14  -8    5.13    6.71   0
   2  15  -8   12.56    7.00   0
   2  16  -8    2.45    7.06   0
   3  -5   2   48.43   10.21   0
   3  -5   7   15.03    6.30   0
   3  -4   9   20.44    6.64   0
   3   8  -8   33.54    7.78   0
   4  -6   6   10.32    7.40   0
   4  -4  10    9.60    7.11   0
   4  -3  11   11.93    6.99   0
   4   9  -9    5.69    7.28   0
   4  10  -9    7.44    5.70   0
   5  -6   8   24.63    8.20   0
   5  -2  -5   26.01   11.46   0
   6  -7   1   28.85    9.24   0
   6  -6   9    8.10    6.64   0
   6  -5  10    2.12    7.96   0
   6   0  -7  310.92   11.67   0
   6   2  -8   57.89    9.06   0
   6   9 -10    8.20    6.36   0
   7  -7   0  181.22   11.84   0
   7   1  -8   72.89    8.85   0
   7   7 -10    5.91    5.97   0
   8  -8   2   26.95    7.45   0
   8  -8   3   95.72    9.54   0
   8  -8   4  114.19   10.01   0
   8  -8   5   15.69    7.48   0
   8  -3  -6    3.88   13.21   0
   8   5 -10   -2.28    8.44   0
   9  -8   5   19.63    9.04   0
   9  -8   6    0.30    7.69   0
   9  -2  -7   49.90   11.46   0
  10  -8   1    0.83    8.93   0
  11  -8   1   16.19    9.54   0
  -4  11   3   37.23   15.36   0
  -4  13   2   13.61   10.67   0
  -4  17   2    4.24    9.62   0
  -3   6   6   65.75   12.05   0
  -3   7   8   32.84    9.04   0
  -3   9   0   50.95   10.69   0
  -3  12  -1  104.87    9.66   0
  -3  18  -1    6.30    7.46   0
  -3  19  -1    5.02    8.80   0
  -2   3   7    3.02    8.39   0
  -2   6  10   18.32    8.78   0
  -2   8  -2  169.27    9.29   0
  -2  11  -3   63.68    7.89   0
  -2  12  -3  136.90    8.97   0
  -2  19  -3   -9.37    7.39   0
  -1   2   9    9.89    8.33   0
  -1   3  10   27.63    8.15   0
  -1   6  12   17.74    7.90   0
  -1   9  -4    2.57    7.06   0
  -1  14  -5   -4.67    7.12   0
  -1  15  -5   24.88    7.40   0
  -1  16  -5   18.37    7.39   0
  -1  17  -5    6.32    7.63   0
   0  -1   7  284.56    9.12   0
   0   0   9   86.68    8.75   0
   0   1  10   30.03    8.40   0
   0   2  11   19.93    7.71   0
   0   5  -4  139.11    8.49   0
   0  12  -6    0.38    8.06   0
   0  18  -6   12.24    7.25   0
   1  -3   4   17.89    8.24   0
   1  -3   5   53.05    6.55   0
   1  -2   8   15.66    7.62   0
   1   7  -6   54.80    6.46   0
   1  11  -7   13.29    6.64   0
   1  12  -7   26.38    6.11   0
   2  -4   6   62.22    7.84   0
   2  -3   0  761.10   21.67   0
   2  -2  10    7.27    5.94   0
   2  -1  11   32.53    8.08   0
   2   4  -6   64.05    7.68   0
   2   7  -7    8.90    6.04   0
   2  11  -8   15.27    6.35   0
   2  12  -8    1.46    5.18   0
   3  -5   6   24.80    7.73   0
   3  -3  10   -1.98    6.04   0
   3  -2  11   15.99    7.33   0
   3  -1  -4   31.75   11.90   0
   3  -1  12   -1.41    6.34   0
   3   2  -6   88.64    8.86   0
   3   7  -8   34.10    7.59   0
   3  13  -9    7.15    6.77   0
   3  14  -9   19.67    7.58   0
   4  -6   3  109.94    8.63   0
   4  -6   4   13.61    8.12   0
   4  -6   5  116.84    8.64   0
   4  -5   8   23.85    7.65   0
   4  -1  -5   15.53   11.14   0
   4   5  -8  103.33    8.62   0
   4   8  -9   15.25    7.38   0
   5  -6   7  118.17    8.38   0
   5  -5   9   13.74    7.75   0
   5   1  -7  129.33    8.55   0
   5   3  -8   10.47    8.40   0
   5   6  -9   21.44    7.25   0
   5  10 -10   27.60    7.97   0
   5  11 -10    6.95    6.01   0
   6  -7   2   73.38    9.43   0
   6  -7   5  122.90    9.39   0
   6  -7   6   25.21    6.40   0
   6  -6  -1  276.66   15.32   0
   6  -6   8   20.14    8.10   0
   6  -3  -5  163.52   15.40   0
   6   4  -9    4.80    8.68   0
   6   8 -10    3.05    7.40   0
   7  -7   7   21.62    7.91   0
   7  -1  -7  149.28   10.33   0
   7   3  -9   -9.71    7.56   0
   7   6 -10    4.21    7.33   0
   8   0  -8    5.79    8.47   0
   8   2  -9   26.09    9.07   0
   9  -8   2   12.97    9.39   0
   9  -8   3    5.87    8.97   0
   9  -8   4   18.62    7.78   0
   9   4 -10    6.25    7.42   0
  10  -8   2   11.93    8.83   0
  10  -8   3   17.12    9.02   0
  10  -8   4    9.59    8.01   0
  10  -1  -8    5.26   10.51   0
  10   1  -9    1.46    9.36   0
  -4  18   2   -0.34    9.73   0
  -3   6   4  120.40   18.81   0
  -3   9   9    4.11    9.69   0
  -3  11  -1   31.29    9.32   0
  -3  11  10    1.68    8.90   0
  -2   3   3   24.38   14.95   0
  -2   3   6    9.60   10.28   0
  -2   4   8  128.78    9.99   0
  -2   5   9   49.94    9.46   0
  -2   6  -1   85.42   10.08   0
  -2   8  11    6.78    8.83   0
  -1   1   7  153.29    8.46   0
  -1   3  -1   56.55   11.23   0
  -1   5  11    1.71    9.12   0
  -1   6  -3   75.36    7.24   0
  -1   7  12    5.49    9.22   0
  -1   8  -4   23.52    6.76   0
  -1  12  -5   55.02    7.78   0
  -1  13  -5   21.31    8.11   0
  -1  18  -5    8.58    7.33   0
   0  -1   2  232.50   13.50   0
   0   3  -3 1011.73   15.52   0
   0   4  12    3.60    7.62   0
   0   7  -5   15.80    7.55   0
   0  11  -6   23.66    5.98   0
   1  -1   9  190.10    8.94   0
   1   1  -3  351.95   12.73   0
   1   1  11   11.81    7.74   0
   1   2  12   11.68    6.40   0
   1   4  -5  318.47   10.06   0
   1  10  -7   84.93    7.45   0
   2  -4   3  917.71   14.05   0
   2  -4   4   -3.76    8.62   0
   2  -4   5   77.52    6.72   0
   2  -3   8   36.79    6.30   0
   2   1  12   16.93    8.17   0
   2   2  -5  322.11   11.15   0
   2   6  -7   87.34    8.13   0
   2  10  -8   24.49    6.75   0
   3  -5   3   41.06    8.61   0
   3  -5   4    1.76    7.39   0
   3  -5   5  126.33    6.37   0
   3  -4   8   19.26    6.04   0
   3   4  -7  106.44    8.45   0
   3  11  -9    0.79    6.73   0
   3  12  -9    8.79    5.71   0
   4  -5   0   87.25   12.13   0
   4  -4   9   18.45    7.02   0
   4   2  -7   12.05    8.73   0
   5  -4  10   13.25    7.29   0
   5  -3  11    2.21    6.86   0
   5   9 -10   10.54    7.67   0
   6  -7   3   21.19    7.87   0
   6  -7   4   69.22    9.06   0
   6   7 -10   38.82    7.50   0
   7  -7   6    2.09    7.55   0
   7  -6   8   16.73    7.82   0
   8  -7   7   25.39    6.42   0
   8   4 -10   13.03    8.59   0
   9  -7  -1    6.95   10.36   0
   9   1  -9   12.47    8.64   0
  10  -6  -3   15.56   14.55   0
  11  -6  -3    6.30   14.44   0
  -4  12   2   22.22   10.58   0
  -4  16   1   14.28    9.92   0
  -4  19   2    2.70    9.89   0
  -3   6   5  253.52   16.45   0
  -3   7   7   38.22   11.50   0
  -3   8   8   40.43   10.68   0
  -3  12  10   16.88   10.63   0
  -3  15  -2    0.68    8.27   0
  -3  16  -2   16.19    8.48   0
  -2   3   5  664.04   17.93   0
  -2   9  11   10.17    9.05   0
  -2  10  -3    3.76    7.30   0
  -2  15  -4   10.30    7.43   0
  -2  16  -4   -0.24    7.44   0
  -1   1   2  233.27   18.23   0
  -1   2   8   19.26    7.98   0
  -1   4  -2   93.59   10.10   0
  -1   4  10    6.78    9.11   0
  -1  11  -5  102.79    8.17   0
   0  -1   6  202.89    8.76   0
   0   0   8  242.20    9.60   0
   0   3  11   -7.48    7.46   0
   0  10  -6   68.83    6.19   0
   1  -2   7    7.61    7.70   0
   1   0  10    5.35    6.49   0
   1   6  -6   80.05    6.68   0
   1   9  -7   14.93    7.14   0
   2  -2   9    2.80    7.05   0
   2  -1  10   76.33    8.05   0
   2   0  11   13.08    7.63   0
   2   9  -8    1.69    6.73   0
   3  -4   0 1348.82   24.86   0
   3  -4   7   22.81    8.04   0
   3  -3   9   38.87    6.80   0
   3  -2  10    6.10    7.39   0
   3  -1  11   11.73    7.51   0
   3   0  12   -5.66    7.18   0
   3   6  -8    3.45    7.44   0
   3  10  -9   -0.11    7.38   0
   4  -5   7   32.01    6.82   0
   4  -3  10   21.01    7.14   0
   4  -2  11   17.30    7.80   0
   4   4  -8   47.24    8.04   0
   4   7  -9    5.17    7.62   0
   4  12 -10    9.63    7.22   0
   5  -6   1   92.57   10.70   0
   5  -6   6   20.72    6.76   0
   5  -5   8    3.74    7.26   0
   5  -1  -6  189.88   10.88   0
   5   5  -9   -3.53    7.40   0
   5   8 -10   21.02    7.89   0
   6  -6   7    9.15    7.50   0
   6  -5   9    1.59    6.59   0
   6  -4  10   13.63    7.39   0
   6  -2  -6   28.92   10.88   0
   6   6 -10   10.73    7.59   0
   7  -7   1   12.17    9.20   0
   7  -7   5    6.60    7.40   0
   7   5 -10   19.11    7.73   0
   8  -7   0   23.33    9.78   0
   8  -7   6   38.75    7.72   0
   8  -2  -7    9.83   11.37   0
   9  -7   6    0.49    7.50   0
   9  -1  -8   13.63   10.71   0
   9   3 -10   15.52    8.99   0
  10  -7  -1   57.35   11.19   0
  11  -7  -1   31.12   10.27   0
  -4  14   1    9.43   10.65   0
  -4  15   1    5.13    8.80   0
  -4  17   1   -1.94    8.16   0
  -4  18   1   20.41    9.82   0
  -3   7   1  618.12   21.10   0
  -3  10  -1  428.05   11.86   0
  -3  10   9   16.12   10.35   0
  -3  13  -2   13.54    9.09   0
  -3  13  10   13.51   10.59   0
  -3  14  -2   76.72    8.65   0
  -3  17  -2    1.05    8.04   0
  -3  18  -2    7.33    7.47   0
  -3  19  -2    7.74    8.96   0
  -2   3   4  113.03   12.79   0
  -2   4   7   53.72    9.89   0
  -2   7  -2   13.41    8.33   0
  -2   7  10   36.97    8.01   0
  -2   9  -3   14.44    7.31   0
  -2  13  -4  170.58    9.75   0
  -2  14  -4   25.22    7.96   0
  -2  17  -4    3.28    6.97   0
  -2  18  -4    7.53    7.41   0
  -2  19  -4    5.24    7.48   0
  -1   1   6   77.45    8.65   0
  -1   3   9   19.31    8.79   0
  -1   6  11   23.91    9.29   0
  -1   8  12   23.26    8.11   0
  -1  10  -5  115.86    8.28   0
   0  -1   3 9999.99   46.14   0
   0  -1   4  135.66   10.01   0
   0  -1   5   66.84    7.09   0
   0   1   9  353.62   10.36   0
   0   2  10  106.01    8.81   0
   0   5  12   10.40    7.63   0
   0   6  -5  124.67    8.08   0
   0   9  -6   17.11    5.56   0
   0  14  -7   17.23    7.39   0
   0  15  -7   19.56    7.81   0
   0  16  -7   14.72    7.38   0
   0  17  -7   11.91    7.54   0
   1  -2   1   21.22   11.89   0
   1  -2   6  164.35    8.48   0
   1  -1   8    3.19    7.26   0
   1   2  -4  583.05   12.31   0
   1   3  12    7.17    6.41   0
   1   8  -7  127.89    8.34   0
   1  13  -8   20.32    7.26   0
   1  14  -8    1.08    6.81   0
   1  15  -8   13.50    6.87   0
   1  16  -8    7.34    7.17   0
   2  -3   7   17.91    6.77   0
   2   8  -8   23.56    7.38   0
   2  14  -9   -1.98    6.51   0
   3   0  -5  353.29   11.84   0
   3   9  -9    8.10    7.57   0
   4  -5   6   21.53    7.36   0
   4  -4   8    4.05    7.48   0
   4   0  -6   10.58    9.77   0
   4   6  -9   89.82    8.23   0
   4  10 -10   16.69    7.97   0
   4  11 -10   -3.37    6.10   0
   5  -6   4   29.00    7.92   0
   5  -6   5    4.75    7.66   0
   5  -4   9   69.92    7.93   0
   5  -2  11   13.34    7.53   0
   5   2  -8  164.04   10.09   0
   6   1  -8    4.40    8.53   0
   6   3  -9    6.31    7.51   0
   7  -7   2   72.42    9.71   0
   7  -7   3    5.50    8.25   0
   7  -7   4   10.81    8.20   0
   7  -6   7   12.20    7.95   0
   7  -5   9   15.35    6.57   0
   7   0  -8    3.27    8.27   0
   7   2  -9   36.00    7.60   0
   8  -7   5   -2.04    7.80   0
   8   1  -9    8.35   10.14   0
   9  -7   5    1.49    8.74   0
  -4  11   2   35.66   12.42   0
  -4  13   1    4.24    9.71   0
  -4  13   6    6.03   19.85   0
  -4  19   1    8.09    9.77   0
  -3   8   0  285.98   13.86   0
  -3  12  -2   96.28    8.57   0
  -2   5   8   15.07    9.34   0
  -2   6   9    8.64    8.98   0
  -2  10  11   13.63    9.23   0
  -2  12  -4    9.54    8.30   0
  -1   1   5    5.79    9.48   0
  -1   5  -3    9.95    8.00   0
  -1   7  -4   24.56    6.16   0
  -1  14  -6    2.16    7.60   0
  -1  15  -6   19.76    7.60   0
  -1  16  -6    3.68    7.69   0
  -1  17  -6   -1.78    7.64   0
  -1  18  -6    0.03    7.64   0
   0   0   7  219.23    9.18   0
   0   4  -4   38.00    6.63   0
   0   4  11    4.75    7.94   0
   0   6  12   16.08    8.89   0
   0   8  -6   -2.34    7.98   0
   0  12  -7    4.20    7.08   0
   0  13  -7   27.71    7.39   0
   1   0   9  142.74    8.84   0
   1   1  10    6.00    7.95   0
   1   2  11   10.42    7.81   0
   1   4  12   10.05    7.97   0
   1   5  -6    5.80    7.21   0
   1  12  -8    8.85    6.55   0
   2  -3   6   21.78    7.83   0
   2  -2   8   28.27    7.69   0
   2  -1  -3   13.36   12.08   0
   2   0  -4  138.42   10.91   0
   2   1  11   35.52    8.09   0
   2   2  12   14.13    6.77   0
   2   3  -6   13.03    6.18   0
   2   5  -7   68.90    6.68   0
   2  12  -9    6.19    6.98   0
   2  13  -9    3.09    5.50   0
   3  -4   6   15.85    7.62   0
   3  -3   8  176.65    8.54   0
   3   1  12    1.99    7.35   0
   3   3  -7  277.98    9.17   0
   3   5  -8   83.05    7.79   0
   3   8  -9   27.20    7.98   0
   4  -5   5   19.87    8.33   0
   4  -3   9   -2.18    6.75   0
   4  -1  11   30.58    7.60   0
   4   9 -10    2.02    7.66   0
   5  -6   2   53.22    8.70   0
   5  -6   3   67.66    8.15   0
   5  -5   7   86.05    8.36   0
   5  -3  10   20.31    6.49   0
   5   0  -7  101.34    9.73   0
   5   4  -9    6.23    7.58   0
   5   7 -10    4.00    7.39   0
   6  -6   6   11.73    6.29   0
   6  -5   8    3.90    6.74   0
   6  -4   9   24.65    7.79   0
   6   5 -10   38.97    7.82   0
   7   4 -10   56.76    8.11   0
   8  -7   1  115.65    9.55   0
   8  -7   4    0.69    8.06   0
   8  -6   7   11.74    8.03   0
   8   3 -10    4.02    8.72   0
   9  -7   0   17.72    8.96   0
  10  -7   0   28.68   11.03   0
  10  -7   4    8.77    8.92   0
  10   0  -9    4.05    9.71   0
  11  -7   0   10.16    9.92   0
  11  -3  -7    2.65   15.97   0
  -4  12   1    7.08   10.55   0
  -4  16   0    5.66    9.60   0
  -4  17   0    4.63    9.76   0
  -3   9  -1   34.73   10.25   0
  -3   9   8   15.94   10.70   0
  -3  11  -2   16.45    8.94   0
  -3  11   9    0.36   10.50   0
  -2   8  -3    0.77    7.07   0
  -2   8  10    6.96    9.07   0
  -2  11  -4   36.29    7.98   0
  -2  11  11    4.87    9.09   0
  -1   1   3  297.36   14.36   0
  -1   1   4   12.37    8.52   0
  -1   2   7   73.63    8.55   0
  -1   5  10   17.20    7.86   0
  -1   7  11   21.33    9.27   0
  -1   9  -5   99.72    7.19   0
  -1  13  -6   12.97    7.50   0
   0   1   8  111.96    8.75   0
   0   3  10   11.95    7.90   0
   0  11  -7   17.41    7.23   0
   1  -2   5   70.46    8.87   0
   1   3  -5   92.24    8.83   0
   1   7  -7   54.94    7.19   0
   1  11  -8   16.48    5.55   0
   2  -1   9   45.92    8.12   0
   2   0  10    3.99    7.94   0
   2   3  12   11.08    8.17   0
   2   7  -8    7.10    7.11   0
   2  11  -9   13.50    7.11   0
   3  -4   5   57.23    7.73   0
   3  -2   9   28.58    6.79   0
   3  -1  10    4.73    7.76   0
   3   0  11    2.77    6.41   0
   3   1  -6  319.73   11.05   0
   3  12 -10   -2.33    7.30   0
   3  13 -10    4.11    5.67   0
   4  -5   1   59.03    9.89   0
   4  -5   4  324.61    9.73   0
   4  -4   7  240.41    9.26   0
   4  -2  10   14.90    5.82   0
   4   1  -7   26.20    9.21   0
   4   3  -8   95.26    8.55   0
   4   5  -9   18.56    7.78   0
   4   8 -10   29.68    7.42   0
   5  -4   8    2.62    7.34   0
   5   6 -10    9.14    7.26   0
   6  -6   0  116.63   10.73   0
   6  -6   5   -3.78    8.21   0
   6  -3  10    6.45    6.50   0
   6  -1  -7   24.34    9.02   0
   6   8 -11   11.00    7.13   0
   7  -6   6   16.57    7.53   0
   7  -5   8   -4.50    6.70   0
   7  -4   9   16.01    7.84   0
   7   6 -11   -0.28    8.62   0
   8  -7   2  201.31    8.91   0
   8  -7   3   47.50    8.02   0
   8  -6  -2  208.80   15.44   0
   8  -5   8    2.07    7.82   0
   8  -1  -8   33.15    9.51   0
   9  -7   1   16.52    8.63   0
   9  -7   3   20.57    9.33   0
   9  -7   4    6.53    7.59   0
   9   0  -9    9.61    9.77   0
   9   2 -10    1.67    8.61   0
  10  -7   1   23.76   10.43   0
  10  -7   3    3.75    9.07   0
  10  -3  -7    2.47   13.47   0
  11  -7   1    2.96    8.71   0
  11  -7   2   34.15    9.32   0
  -4  10   3   10.74   18.26   0
  -4  14   0   13.92    8.31   0
  -4  15   0    8.72    8.36   0
  -4  18   0    3.75    8.72   0
  -4  19   0   -3.99    9.30   0
  -3   7   6   39.40   10.74   0
  -3   8   7   21.47   10.62   0
  -3  14  -3   91.49    9.50   0
  -3  15  -3    1.60    7.17   0
  -3  16  -3   -1.96    7.51   0
  -3  17  -3   21.47    7.42   0
  -3  18  -3    5.82    7.19   0
  -3  19  -3    9.37    8.88   0
  -2   4   6   64.41   10.53   0
  -2   5  -1  148.09   12.03   0
  -2   7   9   13.53    8.77   0
  -2  10  -4    4.90    7.74   0
  -2  14  -5   32.79    7.51   0
  -2  15  -5   28.30    7.65   0
  -2  16  -5   12.08    7.32   0
  -2  17  -5   11.80    7.45   0
  -2  18  -5    5.91    7.42   0
  -1   3   8   47.17    8.16   0
  -1   4   9    3.01    8.37   0
  -1   6  -4  228.60    9.17   0
  -1   8  -5  172.56    8.44   0
  -1  11  -6   18.00    7.95   0
  -1  12  -6   17.63    6.71   0
   0   0   6 1260.19   15.25   0
   0   2   9  385.88   11.51   0
   0   5  -5   83.93    7.68   0
   0   5  11   11.44    7.39   0
   0   7  -6   17.09    7.80   0
   0   7  12   -1.91    8.24   0
   0  10  -7    2.71    6.79   0
   1  -2   2   88.11   10.88   0
   1  -2   4  162.40    9.31   0
   1  -1   7   31.83    7.50   0
   1   3  11    3.99    7.99   0
   1   5  12   11.01    7.70   0
   1  10  -8   57.88    5.64   0
   2  -3   5  256.45    7.95   0
   2  -2   7  303.09    9.88   0
   2   1  -5  954.70   14.75   0
   2   4  -7   61.16    7.85   0
   2  10  -9    5.45    6.95   0
   3  -4   1   13.15    9.66   0
   3  -3   7  106.95    8.29   0
   3   2  12   11.63    7.72   0
   3   7  -9    6.05    6.14   0
   3  11 -10   -3.17    7.05   0
   4  -5   2  695.68   13.91   0
   4  -5   3  209.79    9.59   0
   5  -5  -1  488.08   18.59   0
   5  -5   6   91.31    7.21   0
   5  -3   9   17.30    7.73   0
   5  -2  10   11.09    7.42   0
   5  -1  11    9.63    7.16   0
   5   9 -11    1.00    7.61   0
   6  -6   1  109.23   10.22   0
   6  -6   4   18.05    7.96   0
   6  -5   7   -7.49    6.30   0
   6   2  -9    3.43    7.34   0
   6   4 -10   14.44    8.54   0
   6   7 -11    7.22    7.64   0
   7  -6  -1   27.84   10.84   0
   7  -6   5    7.13    7.70   0
   7  -3  -6  142.65   13.87   0
   7   1  -9   10.93    8.33   0
   7   3 -10    9.66    8.97   0
   8  -6   6   13.84    8.01   0
   9  -7   2   42.71    8.02   0
   9  -6   6    6.07    7.47   0
   9  -5  -4   54.83   20.94   0
  10  -7   2   15.85    8.00   0
  -4  13   0   38.54    8.87   0
  -3   6   2   51.47   20.67   0
  -3  10  -2   80.39    8.70   0
  -3  12   9    8.15   10.16   0
  -3  13  -3   87.20    8.88   0
  -2   6  -2  323.06   11.45   0
  -2   6   8   24.11    9.17   0
  -2   9  10   30.28    8.40   0
  -2  13  -5   11.27    7.63   0
  -1   2   6   21.95    9.73   0
  -1   6  10    5.08    7.69   0
  -1   8  11    3.38    7.80   0
   0   9  -7   52.62    7.46   0
   0  14  -8    8.09    6.79   0
   0  15  -8    9.96    7.36   0
   0  16  -8    4.80    7.04   0
   1  -2   3   50.39    9.50   0
   1   0   8   71.06    7.60   0
   1   1   9  190.22    9.00   0
   1   2  10   21.33    7.69   0
   1   4  -6   64.87    7.26   0
   1   6  -7  135.97    7.69   0
   1   9  -8   10.76    5.45   0
   1  14  -9    3.76    7.05   0
   2  -3   1   90.25   10.25   0
   2  -3   4  975.48   13.91   0
   2   2  11   21.03    8.03   0
   2   4  12    0.10    8.27   0
   2   6  -8   16.94    7.13   0
   2   9  -9   17.46    6.77   0
   3  -4   3   20.26    7.72   0
   3  -4   4  422.41    9.28   0
   3  -2   8   13.19    7.37   0
   3   1  11   19.77    7.94   0
   3   2  -7    8.04    7.41   0
   3   4  -8   24.24    7.56   0
   3   6  -9   69.43    8.08   0
   3  10 -10   13.73    6.39   0
   4  -4   6   10.73    7.35   0
   4  -3   8   28.62    5.76   0
   4  -2   9   79.48    7.57   0
   4  -1  10   10.47    7.10   0
   4   0  11    2.78    6.07   0
   4   7 -10   -4.12    7.09   0
   5  -5   5   36.33    7.80   0
   5  -4   7   62.57    8.39   0
   5   1  -8   19.66    8.96   0
   5   3  -9  102.12    8.58   0
   5   5 -10   10.08    7.11   0
   5   8 -11   19.21    7.52   0
   6  -6   2  373.41   11.76   0
   6  -6   3   75.17    8.23   0
   6  -5   6   31.84    7.86   0
   6  -4   8   46.16    8.13   0
   6  -3   9   29.08    7.54   0
   6  -2  10    4.25    6.94   0
   6   0  -8   29.41    8.85   0
   7  -5  -3   19.99   17.76   0
   7  -5   7    5.52    6.32   0
   7  -4  -5  138.78   20.32   0
   7  -2  -7    8.80   10.20   0
   7   5 -11   25.15    7.54   0
   8  -6   5   35.70    7.83   0
   8  -5   7   66.01    8.64   0
   8   2 -10    2.55    7.45   0
   9  -6  -2   80.16   14.41   0
   9  -6   5   27.94    8.99   0
   9  -5   7   17.01    8.28   0
  10  -6   5   -0.11    8.13   0
  10  -2  -8   19.16   12.27   0
  11  -6  -2    5.18   11.82   0
  -4  10   2   50.79   14.46   0
  -4  11   1   20.97   10.10   0
  -4  12   0   20.82   10.02   0
  -4  15  -1   16.40    8.54   0
  -4  16  -1    8.79    8.92   0
  -4  17  -1   12.53    9.00   0
  -4  18  -1    6.30    8.42   0
  -3   7   0  328.60   15.52   0
  -3   8  -1   94.87   11.27   0
  -3  10   8   27.64   10.46   0
  -3  12  -3    7.28    7.74   0
  -3  13   9    2.74   11.30   0
  -2   4   0   15.10   11.87   0
  -2   5   7   72.30    8.97   0
  -2   7  -3   26.95    8.02   0
  -2   9  -4   40.26    7.89   0
  -2  10  10    0.56    8.85   0
  -2  12  -5   10.15    7.75   0
  -1   5   9   33.16    9.56   0
  -1   7  -5   34.94    7.22   0
  -1  10  -6    0.76    5.67   0
  -1  14  -7    3.59    7.50   0
  -1  15  -7   13.24    7.53   0
  -1  16  -7   -2.61    7.72   0
  -1  17  -7    0.45    7.09   0
   0   0   5  307.01   10.52   0
   0   1   7  273.98    9.23   0
   0   2  -3   74.94    9.99   0
   0   3  -4  117.77    8.98   0
   0   3   9   11.79    8.70   0
   0   4  10   48.17    8.12   0
   0   6  -6   48.71    7.59   0
   0   6  11    3.73    7.29   0
   0  12  -8    6.68    6.99   0
   0  13  -8   20.93    6.87   0
   1  -1   6   -9.71    7.55   0
   1   4  11   11.15    7.46   0
   1   6  12    7.51    8.14   0
   1   8  -8   -2.91    6.88   0
   1  12  -9    0.47    6.75   0
   1  13  -9    5.33    5.63   0
   2  -3   2    2.22    8.99   0
   2  -3   3   29.07    8.51   0
   2  -1   8   11.78    5.67   0
   2   0   9    7.09    8.34   0
   2   1  10   69.64    6.84   0
   2   2  -6    7.18    6.14   0
   2   8  -9   11.15    7.24   0
   2  12 -10    7.76    6.95   0
   2  13 -10   -9.65    6.21   0
   3  -4   2  547.34   13.46   0
   3  -3   6   12.99    7.80   0
   3  -1   9   47.85    7.04   0
   3   0  10   19.91    6.40   0
   3   3  12   11.21    7.52   0
   3   9 -10   -1.92    5.79   0
   4   2  -8    7.86    7.41   0
   4   4  -9   25.53    8.31   0
   4  10 -11    7.90    7.27   0
   5   0  11    9.82    6.99   0
   6  -5  -2   33.91   14.66   0
   6   6 -11    0.85    7.06   0
   7  -6   4   -0.49    8.13   0
   7  -4   8    2.35    6.85   0
   7  -3   9   38.08    8.14   0
   8  -4   8    6.84    8.20   0
   8   0  -9   24.45    9.16   0
   9  -3  -7   -2.11   12.83   0
   9   1 -10   20.99   10.05   0
  10  -6  -2    5.70   11.88   0
  -4  14  -1   20.26    8.38   0
  -4  19  -1    4.74    8.46   0
  -3   9  -2  427.46   12.72   0
  -3  11  -3   14.68    7.53   0
  -3  14   9   14.69   11.46   0
  -3  15  -4   10.88    7.46   0
  -3  16  -4    2.28    7.12   0
  -3  17  -4    9.50    7.00   0
  -3  18  -4    1.38    7.34   0
  -2   4   5   26.69   11.29   0
  -2   8   9   -0.54    8.34   0
  -2  11  -5   16.93    7.62   0
  -2  16  -6   18.32    7.52   0
  -2  17  -6   -0.80    7.22   0
  -1   3  -2  107.26   11.20   0
  -1   3   7   33.38    8.37   0
  -1   4  -3  628.94   11.60   0
  -1   4   8   68.27    8.08   0
  -1   7  10   80.55    9.54   0
  -1   9  -6   27.27    6.93   0
  -1   9  11    1.97    7.86   0
  -1  12  -7   11.90    7.66   0
  -1  13  -7    5.40    7.31   0
   0   1  -2  220.48   13.27   0
   0   2   8   64.99    8.46   0
   0   4  -5   75.27    8.00   0
   0   8  -7   10.70    7.10   0
   0  11  -8   14.01    6.80   0
   1   1  -4   17.26    8.76   0
   1   2  -5  807.88   12.89   0
   1   3  10   13.08    7.74   0
   1   5  -7   33.98    7.13   0
   1  11  -9   14.40    6.89   0
   2  -2   6   -3.28    6.17   0
   2   3  -7   10.63    7.13   0
   2   3  11   20.25    8.29   0
   2   5  -8   10.17    7.18   0
   2   5  12    3.10    8.09   0
   2  11 -10   24.30    6.90   0
   3   2  11   18.93    8.07   0
   3   3  -8    8.82    7.37   0
   3   5  -9   14.76    7.52   0
   3   8 -10   21.54    7.43   0
   4  -4   5  162.29    8.93   0
   4  -3   7  173.65    8.62   0
   4  -1  -6   21.85    9.82   0
   4   1  11   43.98    7.68   0
   4   6 -10   29.79    6.15   0
   4   9 -11    3.36    7.46   0
   5  -5   4  143.79    8.95   0
   5  -3   8   11.97    5.36   0
   5  -2   9   23.23    7.60   0
   5  -1  10    6.34    5.52   0
   5   4 -10   27.48    7.75   0
   5   7 -11    9.55    7.60   0
   6  -5   5  118.08    8.77   0
   6  -4   7  113.00    8.50   0
   6   3 -10   19.90    7.72   0
   7  -6   0   58.90    9.43   0
   7  -6   1   45.02    9.85   0
   7  -6   2   77.43    9.58   0
   7  -6   3   41.63    8.42   0
   7  -5   6   25.85    7.76   0
   7  -1  -8   60.27    8.74   0
   7   2 -10   49.94    9.22   0
   7   4 -11   -1.66    8.78   0
   8  -6  -1  299.48   15.03   0
   8  -6   4   48.26    8.18   0
   8  -5   6   61.82    8.33   0
   9  -6   4   41.22    8.37   0
   9  -5   6    7.06    7.48   0
   9  -2  -8   49.98   11.34   0
  10  -6   4    8.59    7.60   0
  10  -1  -9   10.52   11.13   0
  11  -6   3    4.79    9.13   0
  11  -5  -4   24.00   17.04   0
  -4  13  -1   47.56    9.14   0
  -4  14   6    6.25   18.87   0
  -3   7   5  149.09   15.26   0
  -3   9   7   59.84   11.92   0
  -3  11   8   46.54   11.84   0
  -3  13  -4  148.70    9.26   0
  -3  14  -4   44.53    7.73   0
  -2   7   8    9.91    9.08   0
  -2   8  -4   54.87    7.42   0
  -2  10  -5    1.08    7.43   0
  -2  11  10    3.73    8.90   0
  -2  14  -6   20.84    7.60   0
  -2  15  -6    8.72    7.63   0
  -1   2   5  742.59   14.57   0
  -1   5  -4   54.21    7.56   0
  -1  10  11    6.79    9.43   0
  -1  11  -7   22.62    8.11   0
   0   0   4  733.83   14.04   0
   0   5  10    1.33    7.75   0
   0   7  11   15.37    7.78   0
   0  10  -8   -2.37    6.18   0
   1  -1   5   24.65    7.96   0
   1   0  -3  657.73   15.61   0
   1   0   7   24.92    6.12   0
   1   1   8   11.14    7.45   0
   1   2   9   86.68    8.31   0
   1   5  11    0.39    7.72   0
   1   7  -8   67.18    6.22   0
   1   7  12    5.05    7.95   0
   1  10  -9    0.78    6.51   0
   2  -1   7   77.23    9.00   0
   2   2  10   11.74    7.73   0
   2   7  -9    6.42    6.14   0
   2  10 -10    4.39    6.69   0
   3  -3   5  462.66   10.01   0
   3  -2   7   14.82    8.17   0
   3  -1  -5  277.84   13.13   0
   3   0  -6   27.38   10.71   0
   3   1  10    2.78    7.87   0
   3   7 -10   15.10    7.53   0
   3  11 -11   -1.33    7.19   0
   4  -2  -5  520.61   15.13   0
   4  -2   8   16.01    7.08   0
   4  -1   9   21.69    6.73   0
   4   0  -7  110.27    9.85   0
   4   0  10    0.34    5.93   0
   4   3  -9  109.29    9.03   0
   4   8 -11    8.98    7.55   0
   5  -5   0  757.07   17.90   0
   5  -5   3    7.04    7.64   0
   5  -4   6   47.24    6.41   0
   5  -2  -6   11.69   10.12   0
   5  -1  -7  117.03    9.82   0
   5   1  11    9.03    7.84   0
   5   2  -9    6.17    7.70   0
   5   6 -11   -3.14    7.35   0
   6  -3   8   20.78    7.54   0
   6  -2   9    0.83    7.18   0
   6  -1  10    3.02    5.89   0
   6   1  -9   26.54    7.22   0
   6   5 -11   13.45    7.39   0
   7  -4   7   34.38    8.16   0
   7   0  -9   12.38    8.72   0
   8  -6   3   20.84    8.12   0
   8  -4   7    8.65    8.42   0
   8   1 -10    3.23    8.46   0
   8   3 -11    1.99    7.64   0
   9  -6   3    9.53    8.86   0
  10  -6   3    9.73    7.95   0
  11  -6  -1   49.23   10.94   0
  11  -6   2   13.73    9.24   0
  -4  10   1  135.44   13.08   0
  -4  11   0   26.43    9.04   0
  -4  12  -1    3.44    8.94   0
  -4  15  -2   22.38    8.46   0
  -4  16  -2    3.68    7.80   0
  -4  17  -2   12.40    7.77   0
  -4  18  -2    6.77    7.31   0
  -3   8   6   42.47   11.62   0
  -3  10  -3    9.12    7.49   0
  -3  12  -4    5.49    8.31   0
  -2   5  -2   36.90    9.13   0
  -2   5   6   93.03   10.81   0
  -2   6  -3  118.37    8.38   0
  -2   6   7   90.85    9.94   0
  -2   9   9   13.57    8.98   0
  -2  12  -6   14.30    7.26   0
  -2  12  10    7.23   10.07   0
  -2  13  -6   10.43    5.98   0
  -1   6  -5  163.82    8.30   0
  -1   6   9   22.14    8.02   0
  -1   8  -6    7.33    6.26   0
  -1   8  10    5.00    8.92   0
  -1  10  -7   15.39    7.21   0
  -1  11  11   -1.74    9.13   0
  -1  15  -8    6.22    7.08   0
   0   1   6  254.00   10.28   0
   0   4   9   27.90    8.76   0
   0   5  -6   17.06    7.43   0
   0   7  -7   37.14    6.46   0
   0   9  -8    4.75    6.48   0
   0  14  -9    5.98    7.23   0
   1   3  -6    4.13    5.69   0
   1   9  -9    7.67    6.79   0
   1  13 -10    6.40    6.53   0
   2  -2   5   11.13    7.47   0
   2   0   8  461.38   10.05   0
   2   1   9   46.79    6.46   0
   2   4  -8  114.50    8.22   0
   2   4  11   16.28    8.07   0
   2   6  -9    4.50    7.45   0
   2   9 -10   23.94    7.82   0
   3  -1   8   12.27    6.24   0
   3   0   9   42.94    6.80   0
   3   1  -7  174.71    9.37   0
   3   3  11   13.00    7.93   0
   3  10 -11   15.70    7.17   0
   4  -4   4  220.28    9.17   0
   4  -3   6   15.31    7.69   0
   4   2  11   13.10    7.63   0
   4   5 -10   -0.89    5.96   0
   5  -5   1  403.43   13.86   0
   5  -5   2   60.86    9.03   0
   5  -3  -5  225.04   16.31   0
   5  -3   7   21.36    8.23   0
   5   0  -8  171.35   10.33   0
   5   0  10   24.96    7.46   0
   6  -5   4  122.73    8.38   0
   6  -4   6   35.29    8.64   0
   7  -5   5   18.80    6.30   0
   7  -3   8   17.01    6.14   0
   7  -2   9    2.84    6.32   0
   8  -6   0  188.65   10.99   0
   8  -6   1   15.32    8.90   0
   8  -6   2    5.10    7.89   0
   8  -5   5   13.88    7.67   0
   8  -3  -7   11.32   13.49   0
   8  -3   8    7.32    7.96   0
   9  -6  -1  103.40   12.20   0
   9  -6   2   22.46    9.07   0
   9  -5   5   -2.12    7.42   0
   9  -4   7   24.73    7.06   0
   9  -1  -9   13.20    9.85   0
  10  -6  -1    4.93    9.73   0
  10  -6   2   91.19   10.49   0
  10  -5  -4   19.56   16.64   0
  10  -5   5    8.82    8.27   0
  11  -6   0   33.05    9.43   0
  11  -6   1   15.57    9.24   0
  -4  14  -2    2.63    7.36   0
  -3   6   1   78.52   14.70   0
  -3   7  -1   52.49   11.23   0
  -3   8  -2  158.68   10.10   0
  -3  15  -5   -2.89    7.33   0
  -3  16  -5   -1.56    7.01   0
  -3  17  -5    1.48    7.15   0
  -2   7  -4  438.29   10.58   0
  -2   9  -5   78.20    8.03   0
  -2  11  -6   17.52    7.77   0
  -2  13  10    5.51   10.99   0
  -1   3   6    8.88    9.91   0
  -1   5   8  129.00    9.89   0
  -1  13  -8   -2.28    7.01   0
  -1  14  -8   13.48    7.31   0
   0   0   3 2555.48   25.37   0
   0   2   7   78.22    8.74   0
   0   3   8   22.53    7.98   0
   0   6  10   18.95    7.90   0
   0   8  11   14.71    7.77   0
   0  12  -9    1.62    6.74   0
   0  13  -9   10.61    5.52   0
   1   4  -7   44.51    7.40   0
   1   4  10    8.16    7.50   0
   1   6  -8   14.06    5.94   0
   1   6  11   -0.10    7.45   0
   1   8  -9    3.21    6.95   0
   1  12 -10   -5.06    6.47   0
   2  -2  -2 4063.35   64.28   0
   2   0  -5   85.92   10.77   0
   2   1  -6   28.67    7.90   0
   2   3  10  127.22    8.33   0
   3  -3   4   -0.64    7.45   0
   3  -2  -4  618.17   18.32   0
   3   4  -9   -1.37    7.63   0
   3   6 -10   47.37    7.41   0
   3   9 -11   16.35    7.63   0
   4  -4  -1  592.11   21.52   0
   4  -4   3   14.94    7.75   0
   4   1  -8   55.85    8.09   0
   4   1  10   13.82    7.51   0
   4   7 -11    0.28    6.31   0
   5  -4   5   15.98    7.97   0
   5  -2   8   -3.51    5.55   0
   5  -1   9   15.37    5.85   0
   5   2  11   -0.71    7.54   0
   5   3 -10   40.01    7.58   0
   5   5 -11    4.68    7.42   0
   6  -5   3   33.11    9.17   0
   6  -3   7   24.30    8.15   0
   6  -2  -7  240.90   11.80   0
   6  -1  -8    2.62    9.43   0
   6   0  10    1.08    7.13   0
   6   2 -10    5.10    7.49   0
   6   4 -11   11.16    7.28   0
   7  -5   4   26.78    8.75   0
   7  -4   6   51.20    7.84   0
   7   3 -11    5.33    7.45   0
   8  -2  -8    2.73   10.15   0
   9  -6   0   37.10    9.00   0
   9  -6   1    5.35    8.77   0
  10  -6   0    4.89    8.62   0
  10  -6   1   53.05    9.84   0
  -4  10   0  151.71   11.84   0
  -4  11  -1   33.82    9.14   0
  -4  13  -2    7.73    7.53   0
  -4  16  -3   -6.73    9.01   0
  -4  17  -3   36.62    8.94   0
  -4  18  -3    2.82    8.61   0
  -3   9  -3  220.28    9.61   0
  -3  10   7    5.31   12.49   0
  -3  11  -4   34.67    7.92   0
  -3  12   8   29.02   11.70   0
  -3  14  -5    3.60    7.40   0
  -2   4   4  123.37   13.77   0
  -2   8   8   33.05    9.88   0
  -2  10   9    9.11    9.79   0
  -2  14  -7   19.96    7.77   0
  -2  15  -7    1.55    7.85   0
  -2  16  -7   -0.42    7.87   0
  -1   2  -1   17.64   11.63   0
  -1   2   4  607.47   15.44   0
  -1   4  -4 1423.09   15.55   0
  -1   4   7   49.21    8.45   0
  -1   7  -6   89.90    7.04   0
  -1   9  -7   52.89    7.36   0
  -1   9  10   29.33    9.43   0
  -1  12  -8    0.80    7.23   0
   0   2  -4  502.66   11.77   0
   0   3  -5  159.23    9.62   0
   0   6  -7   20.62    6.84   0
   0   8  -8    3.28    6.80   0
   0   9  11    5.83    9.28   0
   0  11  -9   14.72    6.90   0
   1  -1   4   64.11    7.38   0
   1   0   6  593.27   10.05   0
   1   1   7   28.22    7.60   0
   1   2   8   20.32    7.80   0
   1   3   9   17.59    8.14   0
   1  11 -10   14.96    7.05   0
   2  -2   4   -7.00    7.87   0
   2  -1   6   11.79    7.58   0
   2   2  -7  128.99    7.97   0
   2   5  11    7.57    7.83   0
   2   8 -10   -2.98    6.25   0
   2  11 -11    2.65    6.67   0
   3  -2   6   32.64    6.28   0
   3   1   9   55.80    8.83   0
   3   2  -8   26.35    7.84   0
   3   2  10    1.04    6.26   0
   3   4  11   56.20    8.49   0
   3   8 -11   -7.82    7.50   0
   4  -2   7   51.13    6.40   0
   4  -1   8    6.28    7.04   0
   4   0   9   14.74    6.79   0
   4   2  -9   12.98    9.56   0
   4   3  11    6.71    8.14   0
   4   4 -10   38.15    7.75   0
   4   6 -11    9.25    7.95   0
   5   1  -9   14.02    9.05   0
   6  -3  -6   10.91   11.96   0
   6  -2   8    6.21    7.75   0
   6  -1   9   18.57    6.11   0
   7  -3   7    6.41    7.93   0
   7  -1   9   15.42    8.05   0
   7   1 -10   -0.59    7.99   0
   8  -5   4    5.90    7.75   0
   8  -4   6   11.17    7.77   0
   8  -1  -9    8.50    9.84   0
   8   2 -11    2.70    8.65   0
   9  -5   4    6.11    7.74   0
   9  -4   6   10.36    7.85   0
   9   0 -10   12.00    8.99   0
  10  -5   4   32.39    7.96   0
  -4  12  -2   17.77    7.68   0
  -4  14  -3   10.50    8.39   0
  -4  15  -3    1.89    7.66   0
  -4  15   6    3.27   17.56   0
  -3  10  -4   97.13    7.96   0
  -3  13  -5  109.86    8.39   0
  -3  13   8    5.15   12.61   0
  -2   4  -1  404.31   13.01   0
  -2   8  -5   15.63    6.25   0
  -2  10  -6   19.73    7.24   0
  -2  13  -7    8.07    7.45   0
  -1   3  -3   28.14    8.54   0
  -1   5  -5   22.38    7.04   0
  -1   7   9   78.57    8.63   0
  -1  11  -8    2.33    7.05   0
   0   0   2  132.34   13.09   0
   0   1   5    5.28    9.21   0
   0   4  -6  151.39    8.15   0
   0   5   9   38.12    8.81   0
   0   7  10    1.91    9.36   0
   0  10  -9   13.48    6.64   0
   1   5  -8  134.00    8.00   0
   1   5  10   18.03    7.74   0
   1   7  -9   77.20    7.68   0
   1   7  11    8.05    7.59   0
   1  10 -10    7.97    6.81   0
   2  -1  -4  139.17   11.38   0
   2   0   7  761.96   12.18   0
   2   1   8   12.63    7.02   0
   2   2   9   -0.90    6.37   0
   2   3  -8    6.74    7.86   0
   2   5  -9   39.41    6.51   0
   2   7 -10   26.54    7.70   0
   2  10 -11   10.35    7.10   0
   3  -3   3  178.51    9.22   0
   3  -1   7   14.56    7.00   0
   3   0   8  190.05    8.63   0
   3   3  -9   43.28    9.74   0
   3   5 -10   15.03    7.35   0
   4  -4   2   52.57    8.67   0
   4  -3  -4   12.17   14.82   0
   4  -3   5    6.56    7.21   0
   4   2  10   15.12    7.57   0
   5  -4   4  213.37    9.10   0
   5  -3   6    9.94    6.12   0
   5  -2   7   -2.65    7.35   0
   5   0   9   24.92    6.90   0
   5   1  10   10.23    6.12   0
   5   3  11    9.89    7.97   0
   5   4 -11    7.56    8.30   0
   6  -5  -1  564.72   17.40   0
   6  -5   2   16.19    7.98   0
   6  -4   5   42.79    6.76   0
   6   0  -9   21.90    8.41   0
   6   1  10    3.20    6.99   0
   6   3 -11   13.14    8.20   0
   7  -5   3  102.33    9.07   0
   7  -2   8    3.82    6.33   0
   8  -4  -6   56.88   21.08   0
   8  -3   7    7.32    6.67   0
   8  -2   8    9.22    7.74   0
   8   0 -10   21.43    9.92   0
   9  -3   7   40.45    7.32   0
  11  -5   3   11.16    8.25   0
  -5  17   2   -1.85   11.56   0
  -5  18   1    4.63   11.31   0
  -5  18   2    7.78   10.92   0
  -4  13  -3    5.84    8.88   0
  -3   6   0  373.04   15.07   0
  -3   8  -3  139.08    8.51   0
  -3  12  -5   10.26    6.01   0
  -3  15  -6    6.06    7.37   0
  -3  16  -6   17.36    7.74   0
  -3  17  -6    1.49    7.67   0
  -2   5  -3   71.28    9.14   0
  -2   6  -4  140.60    8.34   0
  -2   7   7   15.90   10.15   0
  -2   9  -6   -0.69    7.00   0
  -2  11   9   13.42   10.54   0
  -2  12  -7   12.65    7.70   0
  -1   6  -6   16.81    7.57   0
  -1   6   8   17.77    9.54   0
  -1   8  -7    2.21    6.20   0
  -1  10  -8   64.97    7.48   0
  -1  10  10    5.72    9.38   0
  -1  14  -9    9.73    7.33   0
   0   4   8    0.19    7.47   0
   0   5  -7  136.90    8.07   0
   0   7  -8   33.75    7.34   0
   0   9  -9    3.51    6.45   0
   0  10  11    2.86    7.91   0
   0  13 -10   -2.25    6.69   0
   1  -1   3  504.43   13.19   0
   1   1  -5   32.75    8.01   0
   1   2  -6    0.63    7.04   0
   1   3  -7   27.73    7.21   0
   1   8  11    1.04    8.69   0
   1   9 -10   28.75    7.54   0
   2   4  10    0.50    7.69   0
   2   6  11    5.43    7.83   0
   2   9 -11   17.72    7.43   0
   3  -2   5  150.13    8.36   0
   3   3  10   -2.29    7.64   0
   3   5  11   -0.76    8.45   0
   3   7 -11  -11.09    7.86   0
   4  -4   0 1533.74   23.74   0
   4  -4   1  717.54   15.35   0
   4  -2   6   22.80    7.77   0
   4   3 -10   25.31    8.86   0
   4   4  11   10.14    7.87   0
   4   5 -11   52.73    7.78   0
   5  -1   8   23.98    5.45   0
   5   2 -10    1.59    7.31   0
   5   6 -12   -0.05    7.45   0
   6  -5   0  341.79   13.13   0
   6  -5   1   31.30    8.43   0
   6  -3   6    6.90    7.71   0
   6   0   9    2.88    7.27   0
   6   1 -10  127.11    9.66   0
   7  -4   5   21.57    8.24   0
   7  -2  -8    1.83   10.23   0
   7  -1  -9    9.05    9.70   0
   7   2 -11   10.49    8.81   0
   8  -5   3   19.68    8.08   0
   8  -4   5   15.53    7.53   0
   9  -5   3   10.20    7.47   0
   9  -4   5   12.59    7.91   0
  10  -5   3   -1.71    8.15   0
  10  -4   5   10.12    7.71   0
  11  -5   2    6.07    9.47   0
  12  -5  -2   14.57   11.48   0
  -5  16   1   14.47   10.48   0
  -5  16   2    3.95   11.00   0
  -5  17   0   14.56    9.97   0
  -5  17   1    3.43    9.66   0
  -5  17   3   10.25   14.29   0
  -5  18   0   12.48    9.95   0
  -5  18   3    9.39   14.76   0
  -4   9   1   12.25   11.84   0
  -4   9   2   80.43   16.02   0
  -4  10  -1    8.44    8.15   0
  -4  11  -2  123.22    8.91   0
  -4  15  -4    9.45    7.65   0
  -4  16  -4   28.82    7.66   0
  -4  17  -4    9.58    6.94   0
  -3   7  -2  556.79   12.89   0
  -3   7   4   88.74   17.57   0
  -3   9  -4  273.66    9.49   0
  -3   9   6   59.27   12.70   0
  -3  11  -5   14.40    7.75   0
  -3  14  -6    8.31    7.43   0
  -2   5   5  468.45   16.38   0
  -2   6   6   84.77   11.38   0
  -2   7  -5  137.22    8.10   0
  -2   9   8   11.77    9.71   0
  -2  11  -7   -2.62    7.91   0
  -2  15  -8   12.74    7.55   0
  -1   3   5  100.34   11.19   0
  -1   7  -7   47.39    7.66   0
  -1   8   9    5.25    8.86   0
  -1  13  -9    9.86    7.28   0
   0   1  -3 8902.13   42.89   0
   0   2   6  650.01   13.13   0
   0   3   7  198.14    8.93   0
   0   8  10    6.08    9.38   0
   0  12 -10   11.88    6.34   0
   1   0   5  312.56   10.17   0
   1   4   9   41.76    8.83   0
   1   6  -9   28.06    7.83   0
   1   6  10   47.87    8.27   0
   1   8 -10    7.49    7.66   0
   2  -2   3    1.30    6.42   0
   2  -1   5  804.82   12.78   0
   2   3   9   19.39    7.77   0
   2   4  -9   -4.19    7.52   0
   2   6 -10   17.95    7.59   0
   3  -3   2  581.93   13.17   0
   3   0  -7   52.10    9.79   0
   3   2   9   34.77    8.19   0
   3   4 -10    8.71    7.40   0
   4  -3   4  254.03    9.68   0
   4  -1  -7   36.16    9.28   0
   4  -1   7   29.56    7.73   0
   4   0  -8   15.30    9.30   0
   4   0   8   40.96    7.38   0
   4   1   9   15.32    6.19   0
   4   7 -12    2.94    7.79   0
   5  -4   3    5.78    7.59   0
   5  -3   5  112.65    8.45   0
   5   2  10   10.54    7.63   0
   6  -4   4   15.05    7.85   0
   6  -2   7    9.07    8.14   0
   6  -1   8   -4.03    7.31   0
   7  -5  -2   13.06   12.10   0
   7  -5   2   57.79    8.67   0
   7  -3  -7   70.95   13.07   0
   7  -3   6   27.54    8.25   0
   7  -1   8   28.07    7.95   0
   7   0   9    8.67    7.49   0
   8  -5  -3  208.88   17.65   0
   8  -3   6   18.43    7.92   0
   8   1 -11   -6.77    8.48   0
   9  -3   6   29.44    8.55   0
  10  -5   2   11.88    9.31   0
  10  -2  -9    7.11   12.22   0
  11  -5  -3   69.90   13.61   0
  11  -5   1    7.17    9.27   0
  12  -5  -1    0.74    9.86   0
  -5  15   0   27.46   10.18   0
  -5  15   1   24.82   10.07   0
  -5  15   2    4.73   12.26   0
  -5  16   0    5.14    8.87   0
  -5  16   3    7.90   14.02   0
  -5  18  -1   -0.32    9.82   0
  -4   9   0    7.71   10.58   0
  -4  12  -3   42.59    8.34   0
  -4  14  -4    8.97    7.57   0
  -3   6  -1  108.61   11.55   0
  -3  10  -5   54.87    7.89   0
  -3  11   7   76.36   12.98   0
  -3  13  -6    8.31    5.95   0
  -3  14   8   27.05   11.52   0
  -2   4  -2  688.80   13.68   0
  -2   8  -6    4.96    6.86   0
  -2  10  -7    8.62    7.65   0
  -2  12   9    5.73   10.20   0
  -2  13  -8   12.35    7.74   0
  -2  14  -8   10.82    6.22   0
  -1   2  -2   86.40   10.75   0
  -1   2   3  808.33   18.89   0
  -1   4  -5  192.03    8.59   0
  -1   4   6    1.36    9.71   0
  -1   5   7   22.13    8.19   0
  -1   9  -8   53.91    5.82   0
  -1  11  10   19.84    8.08   0
  -1  12  -9   -4.01    5.55   0
   0   6  -8    4.18    7.10   0
   0   6   9   17.13    8.27   0
   0   8  -9   34.03    6.68   0
   0  11 -10    7.85    6.96   0
   1   0  -4  486.80   12.23   0
   1   1   6   -3.53    7.16   0
   1   2   7   17.27    8.07   0
   1   3   8   30.70    8.12   0
   1   4  -8   67.60    6.76   0
   1   9  11   12.25    7.93   0
   1  11 -11   12.23    5.59   0
   2   0   6   12.09    7.37   0
   2   1  -7   36.49    7.57   0
   2   2   8   48.89    8.09   0
   2   5  10   14.08    7.67   0
   2   7  11    1.21    7.99   0
   2   8 -11   13.95    6.08   0
   3  -1  -6  304.41   12.72   0
   3  -1   6   20.46    7.49   0
   3   0   7  284.72    9.69   0
   3   1  -8   67.43    8.03   0
   3   1   8   41.94    7.74   0
   3   4  10    1.77    8.04   0
   3   6 -11    9.77    6.44   0
   3   6  11   11.67    7.90   0
   4  -2  -6   85.67   11.55   0
   4   1  -9   11.97    7.99   0
   4   3  10   14.62    8.08   0
   4   5  11  -10.23    8.00   0
   5  -2  -7   16.88    9.90   0
   5  -1  -8   21.74    9.26   0
   5   0  -9   39.32    8.83   0
   5   1   9   14.16    7.23   0
   5   3 -11   17.90    7.66   0
   5   5 -12    5.99    7.55   0
   6   2 -11    3.94    8.78   0
   6   2  10   10.31    6.05   0
   6   4 -12   10.08    7.50   0
   7  -5   1    7.13    8.80   0
   7  -4   4   61.62    9.15   0
   7  -2   7   36.14    7.29   0
   7   0 -10   49.97    9.74   0
   8  -5   2   51.91    7.84   0
   8  -4   4   47.83    8.36   0
   8  -2   7   26.10    8.47   0
   8  -1   8    2.73    6.46   0
   9  -5   2   43.76    8.21   0
   9  -4   4   68.04    8.58   0
   9  -2  -9    7.06   11.81   0
   9  -2   7   39.82    6.99   0
  10  -4   4   -8.42    7.12   0
  10  -3  -8    0.15   16.00   0
  11  -5   0   18.60    9.36   0
  -5  14   1  102.86   13.24   0
  -5  14   2   32.07   14.00   0
  -5  15   3   14.70   16.68   0
  -5  16  -1    7.92    9.00   0
  -5  17  -1   14.93    8.80   0
  -4  10  -2   16.41    7.73   0
  -4  11  -3  117.55    8.68   0
  -4  13  -4    7.77    7.57   0
  -4  16  -5   11.06    6.99   0
  -4  17  -5    9.83    7.81   0
  -3   7  -3  166.35    9.22   0
  -3   8  -4   47.94    8.06   0
  -3   8   5  249.33   16.04   0
  -3  12  -6   12.11    6.31   0
  -3  15  -7    7.53    7.86   0
  -3  15   8   12.34   12.67   0
  -3  16  -7   13.00    7.80   0
  -2   4   3  637.50   23.04   0
  -2  12  -8    6.58    7.39   0
  -1   3  -4   17.37    8.26   0
  -1   5  -6   31.54    6.34   0
  -1   8  -8   40.20    7.01   0
  -1   9   9   17.69    8.54   0
  -1  11  -9    8.44    5.94   0
  -1  12  10    7.66    9.23   0
   0   1   4  171.00    9.91   0
   0   2  -5 1005.78   14.02   0
   0   3  -6   24.47    6.31   0
   0   4  -7   17.70    7.50   0
   0   5   8    7.91    8.98   0
   0   9  10    9.59    9.36   0
   0  10 -10   10.18    6.67   0
   1  -1   2  268.35   13.11   0
   1   5  -9   36.93    7.94   0
   1   5   9   10.66    8.24   0
   1   7 -10   74.51    8.05   0
   1   7  10   19.67    8.03   0
   1  10 -11   10.15    5.63   0
   2  -2   2 1047.98   17.14   0
   2   0  -6    5.35    8.32   0
   2   1   7   41.38    8.03   0
   2   2  -8  331.42    9.44   0
   2   5 -10    3.92    7.72   0
   2   7 -11    8.53    7.58   0
   2   8  11    2.73    7.53   0
   3  -3  -1    4.42   15.75   0
   3  -3   1  151.66   10.66   0
   3  -2   4   66.33    8.01   0
   3   2  -9  100.58    8.91   0
   3   8 -12    2.39    6.18   0
   4   2   9   80.28    7.69   0
   4   4 -11   15.74    7.45   0
   4   6 -12    5.63    7.55   0
   5  -4   2  229.47   10.48   0
   5  -2   6    0.24    5.94   0
   5  -1   7  244.22    8.89   0
   5   0   8   19.46    5.91   0
   5   3  10   19.56    7.99   0
   6  -4   3   15.61    7.83   0
   6  -3   5  105.38    8.47   0
   6   1   9    7.97    7.24   0
   7  -5  -1   17.03   10.22   0
   7  -5   0   99.31   10.05   0
   7   1 -11   13.96    8.56   0
   7   1   9   29.94    7.91   0
   8  -5   1   25.45    9.21   0
   9  -5  -3   49.09   14.79   0
   9  -5   1   65.06    9.37   0
   9  -1 -10   30.45   10.51   0
  10  -5  -3    7.26   12.33   0
  10  -5   1    6.80    8.41   0
  10  -3   5   19.96    7.72   0
  11  -5  -2   22.61   10.45   0
  11  -5  -1   10.64    9.37   0
  11  -4   3   10.81    8.04   0
  -5  14   0   54.07    9.83   0
  -5  15  -1   22.26    8.70   0
  -5  16  -2    0.77    9.00   0
  -5  17  -2   -3.40    8.62   0
  -5  18  -2    4.50    8.80   0
  -4   9  -1   91.71    9.17   0
  -4  12  -4   83.95    8.50   0
  -4  14  -5   11.43    7.58   0
  -4  15  -5   11.98    7.15   0
  -4  16   6   12.27   17.63   0
  -3   9  -5   56.57    7.94   0
  -3  11  -6   12.36    7.51   0
  -3  13  -7    3.37    7.52   0
  -3  14  -7   17.76    7.50   0
  -2   5  -4   39.47    7.71   0
  -2   6  -5    4.15    5.66   0
  -2   7  -6    5.35    7.34   0
  -2   8   7  112.96   11.41   0
  -2   9  -7    1.46    5.60   0
  -2  10   8   14.50    9.93   0
  -2  11  -8    7.13    7.92   0
  -2  13   9    5.70    8.86   0
  -1   6  -7   19.20    6.78   0
  -1   7   8   83.43    8.59   0
  -1  10  -9   14.34    5.86   0
  -1  13  10    5.57    8.79   0
   0   5  -8    2.31    6.94   0
   0   7  -9    6.64    5.63   0
   0   7   9    1.60    8.23   0
   0   9 -10    3.95    6.80   0
   1  -1  -2  202.05   15.89   0
   1   1  -6   69.86    8.29   0
   1   2  -7   58.85    7.41   0
   1   9 -11    3.94    6.97   0
   1  10  11  -10.45    8.32   0
   2  -1   4 1260.81   15.55   0
   2   3  -9  274.26    9.18   0
   2   4   9    8.19    7.63   0
   2   6  10   10.55    7.61   0
   3  -3   0   14.91   12.09   0
   3   3 -10   17.23    7.67   0
   3   3   9   37.95    8.50   0
   3   5 -11    2.91    5.98   0
   3   5  10    8.83    7.86   0
   3   7 -12    7.52    7.55   0
   3   7  11    7.44    8.57   0
   4  -3   3  272.02    9.94   0
   4  -2   5   13.21    6.03   0
   4   1   8    4.68    7.12   0
   4   2 -10   10.72    7.78   0
   4   4  10   16.52    8.17   0
   4   6  11   -7.76    8.00   0
   5  -3   4  193.76    9.10   0
   5   1 -10    2.09    7.23   0
   5   4 -12   14.82    7.28   0
   6  -2  -8   50.92   10.17   0
   6  -2   6   25.20    7.43   0
   6  -1  -9   30.79    8.56   0
   6  -1   7   20.62    7.56   0
   6   0   8   56.15    7.00   0
   6   3 -12   12.19    9.18   0
   6   3  10   -2.75    5.99   0
   7  -4   3   28.46    8.11   0
   7  -3   5   47.99    8.06   0
   7  -2   6   38.23    8.12   0
   7   0   8   13.12    7.77   0
   8  -5  -2    9.82   11.67   0
   8  -5   0  121.72   10.45   0
   8  -3   5    9.09    7.50   0
   8  -2  -9   21.89   11.30   0
   8   0   8   16.88    7.84   0
   9  -5   0   29.05    9.00   0
   9  -3  -8    9.78   12.81   0
   9  -3   5   23.42    7.67   0
   9  -2   6   17.92    8.12   0
   9  -1   7   27.81    8.72   0
  10  -5  -2    6.17   11.23   0
  10  -5  -1   38.29   10.83   0
  10  -5   0   53.97    9.29   0
  10  -4   3    8.73    7.35   0
  10  -2   6    5.22    8.33   0
  -5  13   0   11.03   10.39   0
  -5  13   1   63.83   12.73   0
  -5  14  -1   -4.66    8.26   0
  -5  15  -2   36.40    9.42   0
  -4   9  -2   14.10    9.24   0
  -4  10  -3    8.49    7.81   0
  -4  11  -4    1.89    8.34   0
  -4  13  -5    7.65    7.22   0
  -4  17   6    4.64   19.01   0
  -3   6  -2  254.41   10.64   0
  -3  10  -6   71.81    8.28   0
  -3  12  -7   40.61    7.40   0
  -3  12   7   20.86   12.03   0
  -2   4  -3 1041.22   14.59   0
  -2   8  -7   47.63    7.81   0
  -2  10  -8    8.37    6.82   0
  -2  13  -9   17.93    7.37   0
  -2  14  -9    0.63    7.35   0
  -2  14   9   12.37   10.37   0
  -1   7  -8    7.18    6.97   0
  -1   9  -9    0.34    6.36   0
  -1  10   9    0.05    8.82   0
  -1  12 -10   15.51    7.45   0
   0   1  -4  250.14   10.45   0
   0   2   5  895.71   15.17   0
   0   3   6   40.10    8.23   0
   0   4   7   24.96    7.96   0
   0  10  10    6.28    7.81   0
   0  11 -11   16.21    7.25   0
   1   0   4   19.28    6.64   0
   1   3  -8   44.20    6.59   0
   1   4   8    2.76    7.64   0
   1   6 -10   18.23    7.46   0
   1   8 -11    3.73    6.79   0
   1   8  10   21.14    7.98   0
   2  -1  -5  866.32   15.87   0
   2   3   8   56.46    8.01   0
   2   4 -10    5.31    7.63   0
   2   6 -11    6.25    7.49   0
   2   9  11    7.64    8.47   0
   3  -2  -5  271.03   13.32   0
   3  -1   5  140.86    8.37   0
   3   2   8   11.08    7.47   0
   3   8  11    0.40    8.36   0
   4  -1   6   43.56    6.61   0
   4   0   7   62.58    6.60   0
   4   3 -11    7.25    7.64   0
   4   5 -12   27.15    8.15   0
   5  -4   1  160.03   10.71   0
   5  -3  -6   22.14   11.12   0
   5   2 -11    9.41    7.76   0
   5   2   9   27.85    6.70   0
   5   4  10   10.73    7.71   0
   6  -4  -5   31.82   18.82   0
   6  -4   2  373.56   11.89   0
   6   0 -10   15.40    7.54   0
   6   2   9   12.11    7.02   0
   7  -1   7   35.78    6.90   0
   8  -5  -1   81.84   10.19   0
   8  -4   3   69.32    8.67   0
   8  -2   6   -3.83    6.19   0
   8  -1 -10    3.07    8.69   0
   8  -1   7   26.67    6.71   0
   9  -5  -2   60.14   12.96   0
   9  -5  -1   13.77   10.14   0
   9  -4   3    3.29    7.86   0
  11  -4   2    9.09    7.79   0
  -5  13  -1   17.46    8.76   0
  -5  13   2   33.03   14.18   0
  -5  14  -2   61.72    9.27   0
  -5  14   3   13.93   20.06   0
  -5  16  -3    6.34    8.87   0
  -5  17  -3    6.46    7.86   0
  -4  12  -5   14.55    7.72   0
  -4  15  -6   15.19    6.89   0
  -4  16  -6   11.50    7.50   0
  -3   7  -4  166.07    8.49   0
  -3   8  -5  102.24    7.96   0
  -3  10   6   40.66   13.21   0
  -2   7   6   36.02   10.83   0
  -2  12  -9    7.58    7.01   0
  -2  15   9   -4.21   10.82   0
  -1   2  -3   49.66    9.49   0
  -1   4  -6   25.33    7.80   0
  -1   5  -7  288.87    9.44   0
  -1   6   7  137.76    8.92   0
  -1   8   8    9.86    9.22   0
  -1  11 -10   16.74    7.13   0
   0   3  -7  182.28    8.55   0
   0   6  -9   15.95    5.99   0
   0   6   8    8.30    9.30   0
   0   8 -10   -0.74    5.33   0
   0   8   9   38.06    9.35   0
   0  10 -11   10.88    6.97   0
   0  11  10    0.95    9.22   0
   1  -1   1  314.76   16.55   0
   1   0  -5   22.92    8.24   0
   1   1   5   36.31    8.20   0
   1   3   7  131.79    8.80   0
   1   4  -9   10.28    5.88   0
   1   6   9   20.60    8.28   0
   2  -2   1 1239.08   21.16   0
   2   0   5   43.63    7.94   0
   2   2   7  349.97   10.14   0
   2   5   9   52.03    8.06   0
   2   7  10    7.12    7.66   0
   2   8 -12   10.03    5.89   0
   3   0  -8   23.27    7.62   0
   3   0   6  103.30    8.29   0
   3   1  -9   15.75    9.45   0
   3   1   7   34.29    7.56   0
   3   4 -11    5.48    7.32   0
   3   4   9   -0.96    7.97   0
   3   6 -12    2.29    7.89   0
   3   6  10    9.58    8.09   0
   4   0  -9  197.46   10.35   0
   4   3   9    5.36    6.07   0
   4   5  10   18.93    8.20   0
   5  -4   0   63.02   12.41   0
   5  -2   5   81.21    6.85   0
   5  -1   6  101.65    7.47   0
   5   0   7  230.04    8.90   0
   5   1   8   22.78    5.41   0
   6  -3  -7    8.44   11.07   0
   6  -3   4   85.57    8.03   0
   6   1 -11   12.09    7.67   0
   6   1   8    4.47    6.95   0
   6   4  10   12.60    6.08   0
   7  -3   4   28.61    8.94   0
   7   2   9   13.51    6.06   0
   8  -3  -8   26.04   12.64   0
   8   0 -11    1.68    8.54   0
   9  -3   4   45.77    8.09   0
  10  -4   2   29.01    8.40   0
  10  -3   4   41.76    8.34   0
  10  -2   5   11.77    8.30   0
  12  -4   0   31.92   10.70   0
  -5  12   0   20.75   10.13   0
  -5  13  -2   20.89    8.38   0
  -5  15  -3   25.43    7.98   0
  -4   8  -1   45.17   10.32   0
  -4   8   0  256.91   13.16   0
  -4   8   1   33.25   12.90   0
  -4   9  -3   72.76    8.09   0
  -4  10  -4   82.01    8.79   0
  -4  14  -6   -6.62    7.52   0
  -3   6  -3  106.35    8.64   0
  -3   9  -6   13.79    7.65   0
  -3  11  -7    8.57    6.05   0
  -3  13  -8    3.55    7.99   0
  -3  14  -8   15.34    5.98   0
  -2   5  -5  123.99    7.57   0
  -2   6  -6   38.86    6.05   0
  -2   7  -7    3.09    7.27   0
  -2   9  -8   24.04    7.94   0
  -2  11  -9   22.73    7.43   0
  -2  11   8   11.24    9.12   0
  -1   3  -5   52.85    6.77   0
  -1   3   4   66.94    9.37   0
  -1   5   6    5.29    9.87   0
  -1   6  -8   -5.10    7.22   0
  -1   8  -9   29.45    5.73   0
  -1  10 -10   -4.17    6.86   0
  -1  11   9   24.26    9.94   0
   0   2  -6  538.35   10.62   0
   0   4  -8    2.21    6.88   0
   0   7 -10   -0.71    7.12   0
   1   2   6  172.93    8.79   0
   1   5 -10   10.38    7.50   0
   1   7 -11   15.50    7.01   0
   1   9  10    3.17    7.69   0
   2  -2  -3   65.06   13.22   0
   2   0  -7  314.77   10.43   0
   2   1  -8   46.48    7.90   0
   2   1   6   16.72    6.91   0
   2   2  -9   38.02    8.42   0
   2   5 -11    9.47    7.89   0
   2   7 -12    9.63    7.60   0
   3  -2   3  633.52   11.49   0
   3  -1  -7  180.13   10.56   0
   3   2 -10   59.91    8.11   0
   4  -3  -5   62.78   14.62   0
   4  -3   2  161.30   10.00   0
   4  -2   4   82.02    7.89   0
   4  -1  -8   54.77    8.23   0
   4   1 -10    1.29    7.63   0
   4   2   8   18.09    7.25   0
   4   4 -12    8.72    7.34   0
   5  -4  -2   95.31   16.70   0
   5  -3   3   11.49    7.54   0
   5  -1  -9   21.59    8.67   0
   5   3 -12   -1.18    7.05   0
   5   3   9   31.45    7.87   0
   5   5  10   17.72    7.58   0
   6  -2   5   62.84    7.66   0
   6  -1   6   18.50    7.59   0
   6   0   7    8.47    7.36   0
   6   2 -12    3.49    8.95   0
   6   3   9   21.36    7.42   0
   7  -4  -6    7.34   16.90   0
   7  -4   2  158.41    9.03   0
   7  -2  -9   30.55   10.30   0
   7  -1 -10    3.00    8.95   0
   7   0 -11   -0.95    8.69   0
   7   0   7    2.91    7.53   0
   7   1   8   28.17    6.23   0
   8  -4   2   16.45    8.96   0
   8  -3   4   13.58    7.84   0
   8   0   7   -8.61    8.26   0
   8   1   8   -2.17    6.34   0
   9  -4   2   57.29    8.37   0
   9  -2   5   30.28    7.97   0
   9  -1   6   21.89    8.83   0
   9   0   7   33.68    8.31   0
  10  -1   6    5.79    6.84   0
  11  -4   1    5.49    7.89   0
  11  -3   3   23.72    8.45   0
  12  -4  -4    2.13   11.73   0
  12  -4  -1   15.96   10.95   0
  -5  12  -1    2.89    8.67   0
  -5  12   1   25.52   11.31   0
  -5  14  -3   70.53    7.90   0
  -5  16  -4   -4.23    7.37   0
  -5  17  -4   12.21    7.82   0
  -4   8  -2   17.65    9.39   0
  -4  11  -5   13.44    7.94   0
  -4  13  -6   23.05    7.33   0
  -3   7  -5  119.61    8.97   0
  -3  10  -7  105.37    8.51   0
  -3  12  -8   11.16    8.18   0
  -3  13   7   18.04   11.74   0
  -2   3  -1   86.09   11.81   0
  -2   3   0  818.66   22.82   0
  -2   4  -4  186.15   10.24   0
  -2   5   4  265.67   15.37   0
  -2   6   5   18.17   11.91   0
  -2   8  -8   21.80    7.10   0
  -2   9   7    3.40    9.28   0
  -2  10  -9  -11.98    7.05   0
  -1   4   5  286.71   11.95   0
  -1   7  -9    3.01    6.53   0
  -1   9 -10   16.91    6.82   0
   0   0  -2  132.12   13.40   0
   0   1  -5   42.92    8.31   0
   0   1   3 9279.63   48.30   0
   0   5  -9   39.39    7.78   0
   0   5   7  138.01   10.19   0
   0   9 -11    3.89    5.62   0
   0   9   9    1.54    8.94   0
   0  12  10   11.49    8.21   0
   1  -1  -3  291.89   13.01   0
   1   1  -7  145.16    8.41   0
   1   2  -8   18.69    7.86   0
   1   3  -9   13.82    7.51   0
   1   5   8   29.46    8.46   0
   1   7   9    2.95    8.16   0
   2  -1   3   23.14    8.17   0
   2   3 -10   63.54    8.17   0
   2   4   8   23.80    7.92   0
   2   8  10    7.67    8.00   0
   3   3 -11    5.70    7.29   0
   3   3   8  194.32    9.23   0
   3   5 -12   16.17    7.60   0
   3   7  10   11.68    8.24   0
   4  -2  -7   11.37    9.46   0
   4  -1   5    4.19    7.44   0
   4   0   6   34.07    8.44   0
   4   1   7   25.50    7.92   0
   4   2 -11    6.83    7.65   0
   4   4   9    2.26    7.93   0
   4   6  10   14.23    8.15   0
   5  -4  -1  119.93   12.76   0
   5  -2  -8  148.01   11.52   0
   5   0 -10   15.23    7.51   0
   5   1 -11   14.12    9.00   0
   5   2   8   12.96    6.81   0
   6  -4   1   30.15    8.58   0
   6   5  10    8.02    6.49   0
   7  -2   5  107.80    7.25   0
   7  -1   6   35.21    8.07   0
   7   3   9   18.44    6.10   0
   8  -2   5   -3.89    7.53   0
   8  -1   6   27.76    8.35   0
  10  -4   1   14.58    9.54   0
  10  -3   3    1.93    8.02   0
  11  -4   0   47.67    9.50   0
  11  -2   4    9.78    8.21   0
  12  -4  -3    7.07   11.35   0
  12  -4  -2    2.53   10.51   0
  -5  12  -2   48.13    9.19   0
  -5  13  -3   -0.19    7.16   0
  -5  14  -4   24.66    9.05   0
  -5  15  -4   -1.09    7.85   0
  -4   9  -4   -1.39    7.50   0
  -4  10  -5   14.33    8.47   0
  -4  12  -6   13.07    7.46   0
  -4  13   5    6.26   17.53   0
  -4  14  -7    7.96    7.59   0
  -4  15  -7    4.82    7.34   0
  -3   5  -1   64.37    9.47   0
  -3   5   0  380.92   15.68   0
  -3   6  -4   74.23    7.86   0
  -3   8  -6   97.27    6.79   0
  -3   9  -7   50.73    8.31   0
  -3  11  -8    8.64    7.88   0
  -2   3  -2    4.49    8.76   0
  -2  12 -10   11.62    7.19   0
  -2  12   8   -0.51    8.95   0
  -1   2  -4  150.95    7.80   0
  -1   2   2  147.22   15.74   0
  -1   4  -7   44.25    8.36   0
  -1   7   7   48.34    9.29   0
  -1   9   8    4.36    8.97   0
  -1  12   9   11.26    9.47   0
   0   6 -10   26.76    7.54   0
   0   7   8   41.88   10.38   0
   0   8 -11   14.40    7.10   0
   0  13  10    2.23    9.34   0
   1   0   3  209.59   11.03   0
   1   4 -10    8.25    7.57   0
   1   6 -11   22.27    6.32   0
   1   8 -12   14.72    7.41   0
   1  10  10    5.83    7.57   0
   2  -2   0 1254.10   27.22   0
   2  -1  -6   15.25    9.68   0
   2   4 -11   11.80    7.50   0
   2   6 -12   30.82    8.28   0
   2   6   9   -1.34    7.73   0
   3  -1   4   88.38    8.24   0
   3   2   7   26.82    7.37   0
   3   5   9    5.28    8.07   0
   4   3 -12   18.92    8.51   0
   5  -2   4  179.48    9.16   0
   5   1   7  208.50    8.77   0
   5   4   9   42.00    7.83   0
   5   6  10   -1.23    8.17   0
   6  -3   3   13.84    7.73   0
   6  -1 -10  111.07    9.96   0
   6   2   8    7.72    6.95   0
   7  -4   1   38.80    9.53   0
   7  -3  -8   53.79   12.51   0
   7  -3   3   47.22    9.38   0
   7   2   8   -8.14    7.10   0
   8  -4   1    7.89    9.13   0
   8   2   8   11.74    7.41   0
   9  -4   1    7.45    8.87   0
   9  -3   3    5.21    8.00   0
  10  -2   4    9.64    7.55   0
  10   0   6    4.71    8.28   0
  11  -4  -5   21.59   16.70   0
  11  -3   2   68.52   10.14   0
  -5  11  -1   40.83    9.52   0
  -5  11   0   28.72   10.29   0
  -5  12  -3   15.16    9.10   0
  -5  12   2   24.09   14.65   0
  -5  13  -4   24.02    8.87   0
  -5  15  -5    2.15    8.51   0
  -5  16  -5    1.39    7.65   0
  -4   8  -3   12.09    7.89   0
  -4  11  -6    8.05    7.45   0
  -4  13  -7   43.51    8.35   0
  -3   5  -2   40.78    8.77   0
  -3  13  -9  -10.28    7.25   0
  -3  14   7    8.49   11.77   0
  -2   4  -5  105.03    8.16   0
  -2   5  -6  100.41    6.99   0
  -2   6  -7  119.71    7.01   0
  -2   7  -8   18.14    6.97   0
  -2   9  -9    7.27    7.32   0
  -2  11 -10    9.28    7.15   0
  -1   3  -6    9.16    5.65   0
  -1   5  -8   24.32    6.24   0
  -1   6  -9    8.22    6.64   0
  -1   8 -10    5.59    6.93   0
  -1  10 -11    0.95    6.65   0
  -1  13   9    7.54    9.43   0
   0   0  -3 2451.90   24.79   0
   0   2  -7   34.34    7.09   0
   0   2   4  525.03   13.28   0
   0   3  -8    0.53    6.87   0
   0   4  -9   25.27    7.53   0
   0   4   6  152.75    9.24   0
   0  10   9   18.76    9.47   0
   1   0  -6   64.34    8.28   0
   1   4   7   38.05    8.16   0
   1   7 -12    1.51    7.48   0
   1   8   9   62.48    8.27   0
   1  11  10   13.91    7.84   0
   2   3   7   36.33    7.68   0
   2   9  10   10.68    7.97   0
   3  -2  -6   75.75   11.00   0
   3  -2   2 1198.07   16.53   0
   3   0   5   88.38    7.84   0
   3   1   6   19.89    7.65   0
   3   4 -12    5.27    7.49   0
   3   8  10    7.35    8.46   0
   4  -3   1  128.24   11.50   0
   4  -2   3   43.97    7.81   0
   4   3   8   36.43    8.16   0
   4   5   9   -3.27    7.94   0
   4   7  10    7.96    8.36   0
   5  -3   2   23.31    8.25   0
   5  -1   5    8.76    7.52   0
   5   0   6   99.71    8.09   0
   5   2 -12   12.12    7.60   0
   6  -4   0   34.10   10.04   0
   6  -2  -9   -1.03    8.89   0
   6  -2   4    9.93    7.67   0
   6   0 -11    8.57    7.73   0
   6   1 -12    0.36    8.94   0
   6   1   7   26.01    7.70   0
   6   4   9    9.05    6.06   0
   7   1   7   27.67    7.91   0
   7   4   9   -3.21    6.99   0
   8  -3   3   10.02    8.32   0
   8  -1 -11    3.74   10.05   0
   8   1   7   33.18    8.18   0
   9  -2 -10    8.52   11.17   0
   9  -2   4   95.81    8.73   0
   9   0   6   34.84    8.83   0
   9   1   7   39.42    7.20   0
  10  -4   0   14.33    8.80   0
  10  -1   5   24.70    8.19   0
  11  -4  -1   39.73   10.08   0
  -5  11  -2   95.84    9.97   0
  -5  14  -5    7.57    7.51   0
  -4   9  -5    5.04    7.91   0
  -4  10  -6    7.77    7.39   0
  -4  12  -7    6.57    7.38   0
  -3   5  -3   27.20    8.33   0
  -3   6  -5  205.75    9.27   0
  -3   7  -6    8.65    6.92   0
  -3   8  -7   39.52    7.69   0
  -3   9   5   65.54   13.54   0
  -3  10  -8    2.65    6.08   0
  -3  11   6   32.02   11.79   0
  -3  12  -9    9.02    7.31   0
  -2   3  -3   21.64    8.38   0
  -2   8  -9    6.91    6.76   0
  -2   8   6    5.60   10.09   0
  -2  10 -10   -2.44    6.96   0
  -2  10   7   29.89    9.33   0
  -2  13   8    5.91    9.54   0
  -1   2  -5   52.89    8.42   0
  -1  10   8   65.37    9.35   0
  -1  14   9    6.26   10.42   0
   0   3   5  198.22   10.15   0
   0   5 -10   -2.83    7.25   0
   0   7 -11    6.33    6.10   0
   1  -1  -4   45.22    8.72   0
   1   1   4   19.58    7.98   0
   1   3   6   12.61    7.50   0
   1   5 -11    0.04    6.14   0
   1   6   8   -0.11    8.59   0
   1  12  10   -2.33    9.67   0
   2  -2  -4    4.03    9.74   0
   2   0  -8   12.31    7.55   0
   2   0   4  242.44    8.85   0
   2   1  -9    5.19    7.76   0
   2   1   5  788.11   12.90   0
   2   2 -10   12.75    7.70   0
   2   2   6    3.29    7.02   0
   2   5 -12    4.76    7.91   0
   2   5   8    8.71    7.88   0
   2   7   9   39.88    8.08   0
   2  10  10   12.27    7.74   0
   3  -1  -8   68.46    9.25   0
   3   0  -9  274.65   10.28   0
   3   1 -10   13.92    8.05   0
   3   2 -11    8.87    7.62   0
   3   4   8   20.20    7.72   0
   3   6   9    8.19    7.90   0
   3   9  10   11.64    8.29   0
   4  -1  -9    4.39    9.13   0
   4   0 -10   22.24    7.57   0
   4   1 -11   20.00    8.80   0
   4   2   7   31.23    7.80   0
   4   8  10   10.43    8.32   0
   5  -3  -7    6.22    9.80   0
   5   3   8    7.53    6.59   0
   5   5   9   20.65    8.28   0
   5   7  10    7.22    6.44   0
   6  -1   5  174.33    8.54   0
   6   0   6   11.92    7.67   0
   6   3   8   -0.52    6.98   0
   7  -2   4   43.71    8.14   0
   7  -1   5   11.52    8.36   0
   7   0   6   17.08    7.91   0
   8  -2 -10   11.99   10.08   0
   8  -2   4   41.80    8.33   0
   8  -1   5    6.36    7.43   0
   8   0   6   27.25    8.14   0
   8   3   8   12.47    8.24   0
   9  -4   0   28.93    8.89   0
   9  -1   5   11.64    6.55   0
  10  -3   2    5.22    7.87   0
  11  -4  -2    4.00   10.39   0
  11  -2   3    4.12    7.78   0
  11  -1   4    9.29    7.93   0
  12  -3   0    7.82    9.14   0
  -5  11  -3   64.70    8.35   0
  -5  11   1    4.80   10.49   0
  -5  12  -4   23.14    7.66   0
  -5  13  -5   25.60    7.81   0
  -5  15  -6   20.77    7.77   0
  -4   7  -2   86.64   10.71   0
  -4   7  -1   64.46   11.36   0
  -4   8  -4  116.34    8.30   0
  -4   8   2   68.08   19.19   0
  -4  11  -7    4.32    7.42   0
  -3   5   1  290.48   18.83   0
  -3   9  -8   23.29    7.35   0
  -3  11  -9   22.33    7.62   0
  -3  15   7    5.02   11.08   0
  -2   5  -7   15.94    7.99   0
  -2   6  -8   58.26    7.35   0
  -2  14   8   14.50   10.26   0
  -1   3  -7  135.79    8.13   0
  -1   4  -8    7.82    7.24   0
  -1   6   6   85.09    9.12   0
  -1   7 -10    3.59    5.51   0
  -1   9 -11   18.33    5.65   0
   0   1  -6  159.10    8.51   0
   0   6 -11   12.81    6.30   0
   0   6   7   22.88    7.91   0
   0   8 -12   10.09    6.96   0
   0   8   8   12.03    8.43   0
   0  11   9   19.62    9.38   0
   1   1  -8   60.83    7.88   0
   1   2  -9   18.79    7.74   0
   1   2   5   42.94    8.17   0
   1   3 -10   23.34    7.26   0
   1   6 -12   12.67    7.63   0
   1   9   9    2.27    8.00   0
   2   3 -11   21.89    7.53   0
   3  -3  -3  647.54   28.38   0
   3   3 -12   15.80    7.64   0
   4  -1   4   55.79    7.51   0
   4   1   6   40.15    8.50   0
   4   2 -12    7.20    7.07   0
   4   4   8    9.86    7.19   0
   4   6   9    6.39    8.21   0
   5  -1 -10    9.87    8.56   0
   5   0 -11   14.82    9.01   0
   5   2   7   16.88    7.38   0
   6  -4  -1   43.34   11.47   0
   6  -3  -8   -0.40   10.07   0
   6  -3   2   49.15    8.59   0
   6   5   9   -6.82    5.96   0
   7  -4   0  197.37   11.11   0
   7  -1 -11    9.34    8.72   0
   7   3   8   15.85    6.12   0
   7   5   9    2.95    5.97   0
   8  -4  -7    5.46   17.83   0
   8  -4   0  227.00   11.83   0
   9  -3  -9    4.81   13.22   0
   9  -3   2  136.15    9.36   0
   9   2   7   25.50    8.25   0
  10  -4  -1   17.11    9.24   0
  10  -3  -9    5.21   15.89   0
  10  -2   3    3.95    7.73   0
  10   1   6    7.67    8.01   0
  11  -4  -4   15.85   12.27   0
  11  -4  -3   12.23   11.78   0
  11  -3   1   33.01    8.57   0
  -6  16  -1   10.91    9.78   0
  -6  17  -2    5.93    9.17   0
  -6  17  -1   -2.21   10.05   0
  -6  17   0    7.60   11.15   0
  -5  10  -2   30.86    9.32   0
  -5  10  -1   14.80    8.97   0
  -5  11  -4   11.52    7.88   0
  -5  12  -5   28.47    7.70   0
  -5  14  -6   15.53    7.54   0
  -4   7  -3   27.55    7.73   0
  -4   7   0  131.59   12.63   0
  -4   8  -5   18.10    7.52   0
  -4   9  -6    8.99    7.59   0
  -4  12  -8    7.91    7.70   0
  -4  13  -8   -2.84    6.21   0
  -3   5  -4    2.93    5.88   0
  -3   6  -6   72.30    7.75   0
  -3   7  -7    8.68    7.24   0
  -3  10  -9   -6.49    7.10   0
  -3  16   7    4.48   12.49   0
  -2   3  -4  879.24   12.60   0
  -2   4  -6   53.05    6.09   0
  -2   7  -9   34.81    6.77   0
  -2   9 -10   11.46    5.83   0
  -2  15   8    7.80   10.41   0
  -1   1  -2  270.51   12.87   0
  -1   5  -9   15.57    5.86   0
  -1   6 -10   46.45    7.72   0
  -1   8 -11   -1.08    6.63   0
  -1   8   7  144.19    9.35   0
   0   0  -4  659.01   12.34   0
   0   2  -8    5.71    7.02   0
   0   3  -9   12.08    7.36   0
   1   0  -7  167.66    8.57   0
   1   4 -11   53.27    7.78   0
   1   5   7  302.70    9.72   0
   1   7   8   12.76    8.66   0
   2  -1  -7   31.34    8.63   0
   2  -1   2  119.21   10.81   0
   2   4 -12   35.73    8.22   0
   2   4   7  198.37    9.08   0
   2   8   9   17.03    8.01   0
   2  11  10   -1.48    7.98   0
   3   3   7   95.62    6.69   0
   3   5   8   30.61    8.43   0
   3   7   9   59.73    8.44   0
   3  10  10    7.34    8.37   0
   4  -3  -6   11.49   10.78   0
   4  -2  -8    1.21    9.43   0
   4   0   5  242.01    7.96   0
   4   9  10   20.98    8.23   0
   5  -2  -9    8.05    8.40   0
   5  -2   3  103.12    8.27   0
   5   1 -12   -3.08    7.40   0
   5   1   6  102.22    8.35   0
   5   4   8   14.00    7.43   0
   5   6   9   26.91    7.76   0
   6   2   7   31.05    6.92   0
   7  -3   2  173.18    9.06   0
   7  -2 -10   38.55    9.67   0
   7   2   7   52.92    8.38   0
   8  -3  -9   10.13   11.18   0
   8  -3   2   40.86    8.79   0
   8   2   7   22.89    6.39   0
   8   4   8   14.75    7.48   0
   9  -4  -1   55.95   10.32   0
   9  -2   3   77.26    8.56   0
   9   1   6   22.89    8.52   0
  10  -3   1    3.84    9.14   0
  10  -1   4   20.46    8.21   0
  10   0   5    5.08    6.70   0
  11  -2   2   17.84    8.97   0
  12  -3  -1    3.95    9.38   0
  -6  16  -3    6.72    8.90   0
  -6  16  -2    9.08    8.81   0
  -6  16   0    4.80    9.95   0
  -5  10  -3    8.23    7.91   0
  -5  10   0   34.52   10.44   0
  -5  13  -6   14.74    7.59   0
  -4   7  -4    9.48    7.30   0
  -4  10  -7    7.14    7.26   0
  -3   5  -5  120.11    7.58   0
  -3   8  -8   24.35    6.65   0
  -2   3  -5  278.54    8.81   0
  -2   8 -10    6.84    6.97   0
  -2  11   7    8.00    9.37   0
  -2  16   8    7.27   10.86   0
  -1   1  -3  428.29   11.38   0
  -1   2  -6  137.00    6.81   0
  -1   5   5  651.17   15.82   0
  -1  11   8   15.74    8.08   0
   0   1  -7  270.04    8.93   0
   0   4 -10   35.93    6.62   0
   0   5 -11   13.82    7.32   0
   0   5   6   21.02    8.33   0
   0   7 -12    9.31    7.37   0
   0   9   8    6.55    9.54   0
   0  12   9    1.47    8.06   0
   1  -1  -5  126.09   10.59   0
   1   5 -12    9.60    7.98   0
   1  10   9   10.08    8.00   0
   2  -2  -5  351.88   14.01   0
   2   1 -10   22.87    8.05   0
   2   6   8   54.66    8.31   0
   2  12  10   12.92    8.14   0
   3  -2  -7   36.09    8.60   0
   3  -1   3   78.60    7.21   0
   3   0 -10   93.36    9.65   0
   3   1 -11    3.56    7.58   0
   3   2   6   37.17    7.76   0
   3  11  10   31.60    8.58   0
   4  -3   0   23.06   10.58   0
   4   3   7  137.21    8.76   0
   4   7   9   22.28    8.34   0
   5  -3   1  312.13   11.90   0
   5  -1   4  220.21    8.83   0
   5   0   5  140.76    8.01   0
   6  -4  -6    4.26   13.16   0
   6  -2   3   94.82    8.37   0
   6  -1 -11    3.64    8.92   0
   6   0 -12   17.59    8.71   0
   6   1   6   -2.28    7.19   0
   6   4   8   26.92    6.12   0
   6   6   9   14.99    6.70   0
   7  -4  -1  118.86   11.58   0
   7  -2   3  105.33    8.52   0
   7   1   6   19.54    7.83   0
   7   4   8    1.72    6.09   0
   8  -4  -1   16.21   10.35   0
   8  -2   3   28.70    8.62   0
   8   0   5   -4.17    7.81   0
   8   1   6   26.41    8.19   0
   9  -1   4   75.22    8.47   0
   9   0   5   18.48    8.15   0
   9   3   7   33.49    8.42   0
  10  -4  -5    7.75   15.70   0
  10  -4  -2   61.35   11.54   0
  10   2   6   -6.72    7.63   0
  11  -3   0   16.39    9.62   0
  11  -1   3   16.23    7.92   0
  11   0   4   10.36    8.13   0
  12  -2   1    6.51    8.34   0
  -6  15  -3    1.95    8.74   0
  -6  15  -2    2.26    9.08   0
  -6  15  -1   11.86    9.47   0
  -6  15   0   10.02    9.95   0
  -6  16  -4    9.30    9.01   0
  -6  17   1    5.69   12.21   0
  -5  10  -4   -3.94    8.31   0
  -5  11  -5    8.10    7.46   0
  -5  12  -6    0.77    7.48   0
  -5  14  -7    1.79    7.46   0
  -4   8  -6   43.70    7.73   0
  -4   9  -7   66.51    8.45   0
  -4  11  -8   13.16    6.36   0
  -4  14   5   10.64   16.91   0
  -3   4  -2  596.63   14.60   0
  -3   8   4  204.58   17.91   0
  -3   9  -9   25.06    6.22   0
  -3  11 -10   17.60    6.30   0
  -3  12   6    7.09   12.01   0
  -2   4  -7  184.83    9.30   0
  -2   5  -8    4.32    7.03   0
  -2   6  -9   -2.63    6.25   0
  -2   7   5   59.96   10.81   0
  -2   9   6    9.41   10.10   0
  -1   1  -4   58.53    8.48   0
  -1   3  -8   31.87    7.21   0
  -1   3   3   31.11   11.33   0
  -1   4  -9   23.74    7.41   0
  -1   4   4  235.18   12.81   0
  -1   5 -10   19.14    6.73   0
  -1   7 -11    3.80    5.47   0
  -1  12   8    9.80    9.10   0
   0   0  -5  312.59    9.07   0
   0   1   2  223.69   14.08   0
   0   7   7   39.82    7.90   0
   0  13   9   -3.85    8.03   0
   1   0   2  225.17   12.77   0
   1   1  -9    8.93    7.74   0
   1   2 -10   12.18    7.48   0
   1   3 -11   19.03    7.56   0
   1   4   6   28.22    7.44   0
   1  11   9    7.35    9.56   0
   2   0  -9   59.83    8.43   0
   2   2 -11    0.38    7.47   0
   2   3 -12   -3.83    8.17   0
   2   3   6   32.26    7.01   0
   2   9   9   -3.80    7.63   0
   3  -3  -4   18.17   12.53   0
   3  -2   1  305.17   11.61   0
   3  -1  -9   24.62    8.40   0
   3   0   4  102.33    7.02   0
   3   1   5  157.98    7.52   0
   3   2 -12   14.99    7.20   0
   3   8   9    5.98    7.68   0
   4  -2   2    3.52    8.03   0
   4  -1 -10    5.79    8.47   0
   4   0 -11   20.72    7.74   0
   4   1 -12   20.03    7.45   0
   4   5   8   17.74    6.92   0
   5   3   7   14.46    7.25   0
   5   7   9   12.90    8.40   0
   6  -4  -2   16.97   13.00   0
   6  -3   1   13.62    9.52   0
   6  -2 -10    3.07    9.16   0
   6  -1   4   66.02    8.10   0
   6   0   5   25.57    6.57   0
   6   7   9   23.46    7.91   0
   7  -4  -7    3.31   14.25   0
   7  -3  -9    2.55   10.21   0
   7  -1   4   71.11    8.24   0
   7   0   5  135.55    8.78   0
   8  -1   4    7.47    7.77   0
   8   3   7   11.59    7.56   0
   8   5   8    4.55    7.79   0
   9  -4  -2   73.79   12.39   0
   9  -3   1   85.94    8.15   0
  10  -4  -3  109.11   13.25   0
  10  -2   2   35.27    8.54   0
  10   1   5   12.22    8.60   0
  12  -3  -2   14.92   10.42   0
  -6  14  -3   23.29    9.54   0
  -6  14  -2    3.21    8.94   0
  -6  14  -1   15.44    9.03   0
  -6  15  -4    3.43    8.63   0
  -6  16   1    1.17   11.72   0
  -5   9  -3    8.93    9.10   0
  -5   9  -2   56.11    9.20   0
  -5   9  -1    8.38    8.91   0
  -5  10  -5   34.31    7.97   0
  -5  10   1   53.05   12.66   0
  -5  11  -6   24.94    7.56   0
  -5  11   2    9.63   15.26   0
  -5  13  -7    7.97    7.10   0
  -4   6  -2   30.72   10.39   0
  -4   7  -5   35.26    7.83   0
  -4   7   1   84.66   14.63   0
  -4  10  -8    3.15    7.54   0
  -4  12  -9   19.96    7.76   0
  -3   4  -3   26.49    7.82   0
  -3   4  -1   16.36    9.56   0
  -3   5  -6   27.38    7.22   0
  -3   6  -7   53.42    5.90   0
  -3   7  -8   12.96    6.03   0
  -3   8  -9   21.60    7.41   0
  -3  10 -10    9.03    7.19   0
  -2   3  -6   19.04    7.21   0
  -2   7 -10   11.23    6.67   0
  -2   9 -11   10.15    5.63   0
  -2  12   7   -1.76   10.01   0
  -1   1  -5   24.67    7.85   0
  -1   2  -7   16.00    7.32   0
  -1   6 -11    5.92    6.92   0
  -1   7   6   67.67   10.13   0
  -1   9   7   13.88    8.25   0
   0   2  -9  284.94    9.29   0
   0   3 -10   18.93    7.86   0
   0   4   5   80.67    9.07   0
   0   6 -12   16.54    6.09   0
   0  10   8   11.17    9.12   0
   0  14   9   -1.50    9.40   0
   1  -1  -6   73.94    8.36   0
   1   0  -8   22.59    7.50   0
   1   4 -12    6.32    8.04   0
   1   6   7   26.88    8.15   0
   1   8   8   48.64    8.61   0
   2  -1  -8   38.25    8.04   0
   2   0   3   16.20    8.19   0
   2   2   5    8.15    7.43   0
   2   5   7   15.77    8.06   0
   2   7   8   18.90    8.22   0
   2  10   9   11.35    7.90   0
   3   3 -13   -2.79    7.85   0
   3   4   7   29.14    6.22   0
   3   6   8   43.33    8.46   0
   3   9   9   33.53    8.25   0
   4   2   6   15.02    6.60   0
   4   8   9    5.74    8.50   0
   5  -3  -8   25.98    9.89   0
   5  -1 -11   19.62    9.43   0
   5   0 -12   11.28    8.66   0
   5   5   8    8.61    6.40   0
   6   3   7   19.50    5.75   0
   6   5   8   16.22    7.52   0
   7  -3   1   57.09    8.71   0
   7   3   7    6.44    5.65   0
   7   5   8   14.26    6.03   0
   8  -3   1    1.30    7.90   0
   8  -2 -11    0.90   10.37   0
   8   2   6   -6.45    8.04   0
   9   2   6   21.01    7.02   0
   9   4   7   21.04    8.18   0
  10  -4  -4   14.83   12.79   0
  10  -3   0   43.80    9.22   0
  10  -1   3   -6.56    7.66   0
  10   0   4   17.45    7.73   0
  11  -3  -1   14.69    9.65   0
  11  -2   1   13.27    7.94   0
  12  -2   0   24.08   10.17   0
  -6  13  -3    1.40    9.00   0
  -6  13  -2    6.44    8.35   0
  -6  14  -4    7.94    7.40   0
  -6  14   0    4.77   10.28   0
  -6  15  -5    2.63    7.73   0
  -5   9  -4   76.24    8.58   0
  -5  12  -7    1.51    7.63   0
  -4   6  -4    2.25    7.36   0
  -4   6  -3   93.52    8.72   0
  -4   6  -1  411.44   14.90   0
  -4   7  -6    9.03    7.47   0
  -4   8  -7   -6.95    7.72   0
  -4   9  -8   15.26    7.61   0
  -4  11  -9   20.91    7.51   0
  -3   4  -4  420.54    9.17   0
  -3   9 -10   12.19    7.39   0
  -3  10   5   61.27   13.02   0
  -2   2  -3    3.69    7.87   0
  -2   2  -2 1034.17   16.81   0
  -2   4  -8   14.88    7.30   0
  -2   5  -9   51.57    6.98   0
  -2   8 -11    3.26    6.90   0
  -1  13   8   20.75    9.70   0
   0   0  -6 1409.51   15.84   0
   0   1  -8  122.88    8.53   0
   0   4 -11    0.47    6.18   0
   1   3   5   56.54    7.98   0
   1  12   9    9.25    7.63   0
   2  -2  -6   14.82    8.82   0
   2  -2  -1 1108.35   44.48   0
   2   1   4 1283.50   14.90   0
   3  -3  -5   10.56   12.13   0
   3  -2  -8   40.70    9.06   0
   3   3   6   26.48    7.71   0
   4  -3  -7  150.71   10.41   0
   4  -2  -9   13.10    7.66   0
   4  -1   3   61.63    6.73   0
   4   0   4  128.52    8.01   0
   4   1   5    2.84    6.01   0
   4   4   7  210.93    9.00   0
   4   6   8   15.41    8.08   0
   4   9   9    9.08    8.76   0
   5  -4  -5   45.62   16.47   0
   5  -2 -10   11.05    8.39   0
   5  -2   2  269.02   10.06   0
   5   2   6    5.33    6.21   0
   5   8   9   -3.46    6.51   0
   6  -3  -9    3.73   10.11   0
   6   2   6   23.62    7.36   0
   6   8   9    2.26    6.58   0
   7  -4  -2  149.15   13.14   0
   7  -2 -11    1.91   10.18   0
   7   2   6   44.65    8.38   0
   8  -4  -2   71.71   10.47   0
   8   4   7   14.66    7.65   0
   9  -2   2   97.70    8.91   0
   9  -1   3   14.71    7.85   0
   9   0   4  108.23    8.88   0
   9   1   5   12.54    6.94   0
  11  -1   2   26.93    8.23   0
  11   0   3   14.31    7.95   0
  11   1   4   16.63    8.08   0
  12  -3  -3   31.71   11.05   0
  -6  13  -4   35.05    8.04   0
  -6  13  -1    1.37    8.69   0
  -6  14  -5    8.37    7.37   0
  -6  15   1    8.35   12.04   0
  -5   9  -5    6.91    7.91   0
  -5   9   0   82.14   11.08   0
  -5  10  -6   22.43    7.45   0
  -5  11  -7    6.02    7.72   0
  -4   6  -5  128.58    8.66   0
  -4  10  -9    8.18    7.59   0
  -3   4  -5   81.28    8.29   0
  -3   5  -7   21.28    7.38   0
  -3   6  -8   33.45    5.68   0
  -3   7  -9   56.02    7.79   0
  -3  13   6   40.23   12.64   0
  -2   2  -4  281.45    8.88   0
  -2   3  -7   14.19    8.61   0
  -2   6 -10    9.55    5.42   0
  -2   6   4   19.85   12.54   0
  -2  13   7    4.03    9.96   0
  -1   1  -6   60.27    8.08   0
  -1   2  -8   24.26    7.47   0
  -1   3  -9   17.14    6.26   0
  -1   4 -10   18.53    6.43   0
  -1   5 -11   -0.18    7.21   0
  -1   7 -12    2.58    6.44   0
  -1  10   7   89.56   10.06   0
  -1  14   8    6.99    8.93   0
   0   2   3  617.81   16.68   0
   0   3   4  127.74    8.93   0
   0   5 -12   12.73    6.33   0
   0   6   6   67.27   10.26   0
   0   8   7   12.19    8.23   0
   0  11   8   13.69    9.00   0
   1  -1  -7  146.60    8.41   0
   1   1 -10   31.22    8.22   0
   1   1   3  462.35   12.71   0
   1   2 -11    9.69    7.25   0
   1   2   4  158.92    9.34   0
   1   9   8   60.51    8.69   0
   1  13   9   12.04    8.33   0
   2   0 -10    2.53    7.86   0
   2   1 -11   22.38    7.72   0
   2   2 -12   13.34    7.70   0
   2   8   8   18.82    8.13   0
   2  11   9   21.21    7.84   0
   3  -1 -10    3.82    8.82   0
   3   0 -11    5.60    7.71   0
   3   1 -12   36.31    7.70   0
   3   5   7   26.62    7.65   0
   3   7   8   30.05    7.96   0
   3  10   9    1.07    8.64   0
   5  -3   0   34.04   10.98   0
   5  -1   3   36.55    7.93   0
   5   0   4  217.49    8.84   0
   5   1   5    6.83    8.05   0
   5   4   7   53.30    6.18   0
   5   6   8   14.20    6.26   0
   5   9   9   -0.29    7.89   0
   6  -4  -7  179.69   15.51   0
   6  -4  -3   24.15   15.32   0
   6  -2   2  719.59   12.85   0
   6  -1 -12    2.42    8.63   0
   6   1   5  167.49    8.61   0
   6   4   7  102.80    7.61   0
   6   6   8   33.78    7.80   0
   7  -2   2  100.17    8.80   0
   7   1   5   17.31    8.31   0
   7   4   7   24.35    7.57   0
   7   6   8   14.73    6.27   0
   8  -3 -10    2.28   11.01   0
   8  -2   2   18.65    8.37   0
   8  -1   3   45.28    8.82   0
   8   0   4   21.72    7.92   0
   8   1   5    7.23    6.20   0
   9  -4  -3   68.49   13.57   0
   9  -3 -10   16.62   13.68   0
   9  -3   0   66.08    9.25   0
   9   3   6   35.10    8.68   0
   9   5   7   16.87    8.45   0
  10  -2   1   14.08    9.31   0
  10   2   5    6.52    8.35   0
  11  -3  -2    4.03   10.34   0
  12  -3  -4    7.38   11.47   0
  12  -1   1   18.79    8.65   0
  -6  12  -4   -1.91    8.89   0
  -6  12  -3   19.30    7.55   0
  -6  12  -2   35.08    9.21   0
  -6  13  -5    3.61    7.24   0
  -6  13   0   17.00   10.43   0
  -6  14  -6    0.62    7.58   0
  -6  17   2    3.93   17.06   0
  -5   8  -3  256.85    9.66   0
  -5   8  -2  103.61    9.98   0
  -5  12  -8    9.41    8.09   0
  -4   7  -7   37.27    8.08   0
  -4   8  -8   12.26    7.57   0
  -3   4  -6    7.34    7.56   0
  -3   8 -10    6.46    5.48   0
  -2   2  -5  180.85    7.52   0
  -2   7 -11    4.69    5.49   0
  -2  10   6   12.07   10.39   0
  -1   6 -12   16.81    7.19   0
  -1   6   5  468.34   14.56   0
  -1  15   8   17.16    9.39   0
   0   0  -7  232.72    9.07   0
   0   2 -10   75.85    8.65   0
   0   3 -11    4.06    7.62   0
   1   0  -9  102.44    8.99   0
   1   3 -12    4.66    6.43   0
   1   5   6   34.08    7.91   0
   1   7   7   53.53    8.11   0
   1  14   9    6.82    8.12   0
   2  -2  -7  121.37    9.04   0
   2  -1  -9    4.73    7.94   0
   2   3 -13   14.30    7.94   0
   2   4   6   51.82    6.35   0
   2   6   7  131.56    8.53   0
   2  12   9   18.44    7.74   0
   3  -3  -6   65.56   11.27   0
   3  -1   2  697.03   13.47   0
   3   2 -13    3.59    7.57   0
   3   2   5  164.37    8.54   0
   3  11   9   18.31    8.05   0
   4  -3  -1  171.81   14.14   0
   4  -1 -11    6.76    7.71   0
   4   0 -12   13.24    7.56   0
   4   1 -13    1.22    7.76   0
   4   3   6   18.57    8.13   0
   4   7   8   11.19    7.72   0
   4  10   9    4.84    8.13   0
   5  10   9   20.93    8.63   0
   6  -3   0   53.96   10.32   0
   6  -2 -11    9.58    8.94   0
   6  -1   3   55.34    8.23   0
   6   0   4   31.25    7.98   0
   7  -3 -10    4.10   10.56   0
   7  -1   3   60.84    8.10   0
   7   0   4   68.02    7.64   0
   7   7   8    9.86    7.74   0
   8  -4  -8    7.82   15.47   0
   8  -4  -3   10.67   11.88   0
   8  -3   0    9.61    9.55   0
   8   3   6   25.14    8.43   0
   8   5   7   47.59    7.90   0
   9  -4  -4    6.65   13.96   0
   9   2   5   29.61    8.26   0
  10  -3  -1   65.18    9.77   0
  10  -1   2   17.34    8.25   0
  10   0   3   -3.48    7.81   0
  10   1   4   15.13    8.51   0
  11  -2   0   22.70    9.82   0
  12  -2  -1   29.93    9.77   0
  -6  12  -5   11.06    7.54   0
  -6  12  -1   13.80    8.68   0
  -6  13  -6    0.56    7.17   0
  -6  14   1   -1.30   12.43   0
  -5   8  -5   59.63    8.90   0
  -5   8  -4   64.60    8.25   0
  -5   8  -1   71.97   10.05   0
  -5   9  -6    2.23    7.43   0
  -5  10  -7   -2.27    5.92   0
  -5  11  -8   -2.31    7.96   0
  -4   6  -6   21.17    7.45   0
  -4   6   0  190.34   14.48   0
  -4   9  -9    5.15    6.32   0
  -4  15   5    2.87   14.70   0
  -3   4   0 1420.18   24.45   0
  -3   5  -8   40.34    7.04   0
  -3   6  -9    3.85    6.60   0
  -3   7 -10   11.21    6.89   0
  -3  14   6   12.85   12.79   0
  -2   2  -6   12.43    7.38   0
  -2   2  -1 1174.94   21.05   0
  -2   3  -8   23.03    7.48   0
  -2   4  -9    6.80    5.41   0
  -2   5 -10    8.93    5.99   0
  -2   6 -11   19.84    6.96   0
  -2   8   5   69.18   11.30   0
  -2  14   7    3.50   10.38   0
  -1   1  -7   27.30    7.33   0
  -1   3 -10   16.87    7.07   0
  -1   4 -11   -1.28    7.29   0
  -1   8   6   64.00   10.07   0
  -1  16   8   -3.81    8.98   0
   0   1  -9  307.99    8.23   0
   0   4 -12    7.69    6.27   0
   0  12   8    0.60    7.88   0
   1  10   8   66.05    8.63   0
   2  -1   1 2031.84   26.66   0
   2   9   8   17.21    8.18   0
   2  13   9    4.01    8.03   0
   3  -2  -9   97.19    9.75   0
   3   0   3  391.96   10.72   0
   3   1   4  120.70    8.27   0
   3   8   8   12.92    8.06   0
   3  12   9   -7.06    7.88   0
   4  -3  -8   85.74   10.07   0
   4  -2 -10   12.14    8.40   0
   4  -2   1  119.20   10.49   0
   4   5   7   43.50    6.69   0
   4  11   9    1.97    8.65   0
   5  -4  -6   39.69   12.98   0
   5  -3  -9   90.59    9.68   0
   5  -1 -12   -6.77    8.97   0
   5   3   6   16.27    6.19   0
   5   5   7   71.24    8.49   0
   5   7   8   -6.45    6.79   0
   6   3   6   13.56    7.08   0
   6   5   7    1.80    6.81   0
   6   7   8    7.85    6.07   0
   7  -4  -8   22.17   14.09   0
   7  -4  -3  207.54   16.24   0
   7  -3   0  442.34   13.69   0
   7   3   6   11.49    5.55   0
   7   5   7    4.24    7.36   0
   8   2   5   13.74    7.92   0
   9  -4  -5   37.15   17.01   0
   9  -2   1   47.91    8.60   0
   9   1   4   63.79    8.84   0
   9   4   6   15.14    8.40   0
  10   3   5    9.85    8.74   0
  11  -1   1    4.14    9.69   0
  11   1   3   12.16    7.81   0
  11   2   4   15.92    8.79   0
  12  -1   0   12.52    9.32   0
  -6  11  -4   33.01    7.72   0
  -6  11  -3   30.97    7.77   0
  -6  11  -2   31.31    8.66   0
  -6  12  -6   16.73    7.15   0
  -6  16   2    2.57   16.05   0
  -5   8  -6   10.62    7.64   0
  -5   9  -7    3.21    7.18   0
  -5  10  -8    5.98    7.99   0
  -4   5  -5   27.09    7.65   0
  -4   5  -4  314.57    9.58   0
  -4   5  -3  197.72    9.13   0
  -4   5  -2  748.16   14.64   0
  -4   6  -7    9.17    8.06   0
  -4   7  -8   10.24    7.13   0
  -4   8  -9    2.17    7.13   0
  -3   3  -4   -4.46    7.62   0
  -3   3  -3  155.13    9.53   0
  -3   4  -7   19.59    7.84   0
  -3   8 -11   19.72    7.01   0
  -2   5   3   62.79   14.66   0
  -2  15   7   29.94   10.58   0
  -1   2  -9   90.85    7.09   0
  -1   5 -12   28.50    7.34   0
  -1  11   7   11.20    8.92   0
   0  -1  -5   -3.17    9.71   0
   0  -1  -4  156.15    9.83   0
   0   0  -8  227.90    9.23   0
   0   5   5   80.97   10.21   0
   0   9   7   42.79    8.31   0
   0  13   8   32.32    9.74   0
   1  -1  -8   68.35    8.06   0
   1   1 -11   20.81    7.35   0
   1   2 -12    3.27    7.91   0
   1  11   8    9.38    9.62   0
   2   0 -11   33.46    7.58   0
   2   1 -12   -5.84    7.54   0
   2   2 -13    4.80    7.56   0
   2   3   5  248.58    8.16   0
   3  -3  -7  252.18   11.55   0
   3   0 -12   14.71    7.84   0
   3   1 -13   27.80    8.29   0
   3   4   6   15.82    7.41   0
   3   6   7   54.54    8.11   0
   4   2   5   19.08    6.27   0
   4   8   8    4.67    8.25   0
   4  12   9   13.07    8.30   0
   5  -2 -11    1.62    9.26   0
   5   2   5   81.32    7.94   0
   5   8   8    7.10    7.95   0
   6  -3 -10   28.61   10.42   0
   6   8   8   10.88    7.93   0
   7   2   5  105.18    8.95   0
   7   8   8   17.95    7.70   0
   8  -2   1   19.08    9.43   0
   8   4   6    9.00    7.95   0
   8   6   7   10.26    7.68   0
   9  -3  -1   79.62    9.52   0
   9  -1   2   42.45    8.72   0
   9   0   3   25.42    8.27   0
  10  -2   0   23.36    9.03   0
  11  -3  -3   23.02   10.78   0
  11   0   2   49.62    8.45   0
  12  -2  -2   25.19   10.15   0
  12   0   1    2.13   10.08   0
  -6  11  -5   46.23    8.12   0
  -6  11  -1   21.01    8.88   0
  -6  12   0    3.44   10.66   0
  -5   7  -4  188.28    9.13   0
  -5   7  -3   10.56    7.72   0
  -4   5  -6   24.04    7.19   0
  -4   9 -10   -3.86    5.94   0
  -4  16   5    4.59   15.45   0
  -3   3  -5  447.74    8.89   0
  -3   3  -2  579.67   12.60   0
  -3   5  -9   11.82    6.61   0
  -3   6 -10    5.45    6.79   0
  -3   7   3  274.27   24.01   0
  -3  15   6   39.71   12.87   0
  -2   2  -7  304.69    7.89   0
  -2   3  -9   21.11    7.11   0
  -2   4 -10    7.56    6.54   0
  -2   5 -11    2.11    6.68   0
  -2  11   6   46.98   10.60   0
  -2  16   7    5.84   10.56   0
  -1   0  -5  311.22    9.70   0
  -1   0  -4   14.35    6.70   0
  -1   0  -3  188.18   10.76   0
  -1   1  -8    7.42    7.25   0
   0  -1  -6  218.15   10.53   0
   0  -1  -3 8625.56   45.45   0
   0   1 -10   36.46    7.88   0
   0   2 -11   19.84    6.23   0
   0   3 -12   18.45    7.94   0
   0   7   6   17.94    8.13   0
   0  14   8   -1.84    9.29   0
   1  -2  -5  704.78   14.04   0
   1  -2  -4  549.32   13.82   0
   1   0 -10   65.27    7.15   0
   1   3 -13   -1.22    6.80   0
   1   4   5  179.07    9.38   0
   1   6   6    1.52    8.97   0
   1   8   7    2.82    8.39   0
   2  -2  -8  284.01    9.88   0
   2  -1 -10   20.63    7.88   0
   2   2   4    7.79    7.81   0
   2   5   6  103.46    8.22   0
   2   7   7    3.74    7.63   0
   2  10   8   11.89    7.59   0
   3  -2   0   18.38   10.03   0
   3  -1 -11   10.07    7.63   0
   3   9   8   27.27    8.06   0
   4  -1 -12   29.50    8.89   0
   4  -1   2  479.76   11.78   0
   4   0 -13   -6.57    7.79   0
   4   1   4   54.58    7.59   0
   4   4   6   -1.10    7.49   0
   4   6   7   19.60    8.14   0
   5  -4  -7   54.98   11.58   0
   5  -2   1  182.42   10.62   0
   5   6   7   97.17    8.77   0
   6  -4  -8   50.88   11.91   0
   6   2   5   61.83    6.75   0
   6   6   7    5.45    7.15   0
   7  -2   1   33.90    9.58   0
   7   1   4   68.89    8.17   0
   7   4   6   50.83    7.88   0
   7   6   7   -5.03    7.66   0
   7   9   8   16.88    8.19   0
   8  -4  -4    7.24   14.08   0
   8  -1   2   63.76    8.35   0
   8   0   3   42.41    8.82   0
   8   1   4   20.88    6.83   0
   9   3   5   32.11    8.36   0
   9   5   6    6.46    7.93   0
  10  -3  -2   24.43    9.56   0
  10   1   3    6.02    7.67   0
  10   2   4   -5.25    6.54   0
  11  -2  -1   38.28    9.83   0
  -7  16  -2   11.29   10.67   0
  -6  10  -5   19.35    7.86   0
  -6  10  -4    2.80    7.82   0
  -6  10  -3   32.02    7.87   0
  -6  10  -2  264.95   11.74   0
  -6  11  -6   11.46    7.29   0
  -6  12  -7   21.82    8.20   0
  -6  13   1    2.38   13.00   0
  -5   7  -5   13.58    7.97   0
  -5   7  -2   93.80    8.95   0
  -5   8  -7   27.89    7.61   0
  -5   8   0   69.10   11.42   0
  -5   9  -8   11.52    7.99   0
  -5   9   1   37.08   12.64   0
  -5  10  -9    1.83    7.84   0
  -4   5  -1   68.46   11.75   0
  -4   6  -8    3.25    7.67   0
  -4   7  -9   14.67    7.56   0
  -4   8 -10    6.97    7.53   0
  -3   3  -6   15.27    5.92   0
  -3   4  -8   16.72    5.81   0
  -3   7 -11   -5.40    5.23   0
  -3  11   5   53.28   12.23   0
  -2   1  -4 1292.09   15.23   0
  -2   2  -8   25.22    7.32   0
  -2   4   2  118.74   25.74   0
  -2   6 -12   26.46    7.35   0
  -2  17   7    1.44   10.81   0
  -1   0  -6  541.87   10.45   0
  -1   2 -10   19.59    7.91   0
  -1   3 -11    5.58    7.57   0
  -1   4 -12   -1.71    7.42   0
  -1   5   4   73.86   11.66   0
  -1   9   6   18.16    9.28   0
  -1  12   7   24.97    9.10   0
   0   0  -9   73.69    8.41   0
   0  10   7    7.79    9.58   0
   0  15   8   20.89    9.56   0
   1  -2  -6   14.67    8.38   0
   1  -2  -3  787.77   18.33   0
   1  -1  -9    9.83    7.87   0
   1  12   8    1.55    8.25   0
   2   0   2 1934.25   21.53   0
   2   1   3   30.39    8.23   0
   2  11   8   10.83    9.15   0
   3  -3  -8    8.76    9.33   0
   3  -2 -10   69.94    9.40   0
   3   3   5  471.40   10.34   0
   3   7   7   10.23    8.00   0
   3  10   8    7.31    7.70   0
   4  -3  -9   87.51    9.51   0
   4  -2 -11    1.01    8.84   0
   4   0   3   39.69    6.48   0
   4   9   8    6.77    6.70   0
   5  -3 -10   32.57    8.76   0
   5  -1   2  460.67   11.34   0
   5   1   4  176.92    8.64   0
   5   4   6   37.09    6.45   0
   5   9   8   12.63    8.50   0
   6  -2 -12   14.29    9.03   0
   6  -2   1   16.31    8.42   0
   6   1   4   66.16    8.05   0
   6   4   6   26.68    6.02   0
   6   9   8   23.11    6.77   0
   7  -3 -11    3.87   10.92   0
   7  -1   2  637.94   11.98   0
   7   0   3    7.50    7.88   0
   8  -3 -11    7.73   11.30   0
   8  -3  -1    1.31    9.50   0
   8   3   5   11.33    7.97   0
   8   5   6   66.96    8.53   0
   8   7   7   31.10    7.98   0
   9   2   4   99.81    8.76   0
  10  -1   1    6.85    8.31   0
  10   0   2   93.44    8.91   0
  10   4   5   -4.67    6.61   0
  11  -3  -4   11.52   11.06   0
  11  -1   0   24.43   10.02   0
  11   2   3    8.24    8.12   0
  12  -1  -1    6.67    9.56   0
  -7  15  -3    7.07    9.39   0
  -7  15  -2    8.17    9.76   0
  -6  10  -6   28.81    7.84   0
  -6  11  -7    5.97    7.47   0
  -6  15   2    8.53   15.52   0
  -5   7  -6   25.76    7.74   0
  -5   8  -8   20.71    7.76   0
  -5   9  -9   10.20    7.39   0
  -4   5  -7   34.87    7.61   0
  -4  17   5   19.31   15.30   0
  -3   3  -7   93.15    8.46   0
  -3   4  -9    8.20    6.44   0
  -3   5 -10   10.54    6.91   0
  -3   6 -11   20.57    7.35   0
  -3  16   6    5.45   11.20   0
  -2   1  -6    8.44    7.39   0
  -2   1  -5  700.53   11.18   0
  -2   1  -3   23.69    8.05   0
  -2   3 -10  118.18    7.92   0
  -2   4 -11    5.55    7.05   0
  -1   0  -7   27.12    7.88   0
  -1   1  -9  189.99    8.54   0
  -1  13   7    5.46   10.17   0
   0  -1  -7  280.75    9.17   0
   0   1 -11    2.49    7.74   0
   0   2 -12   23.28    8.18   0
   0   4   4   38.00   10.13   0
   0  16   8    8.86    9.44   0
   1  -2  -7   72.41    8.93   0
   1   0 -11   11.78    7.31   0
   1   1 -12    4.65    7.90   0
   1   2 -13   10.64    7.61   0
   1   3   4   17.73    8.01   0
   1   9   7   62.06    9.19   0
   1  13   8    2.17    7.68   0
   2  -2  -9   32.30    8.19   0
   2   0 -12    5.45    7.39   0
   2   1 -13   12.58    7.40   0
   2   8   7   56.37    8.61   0
   3   0 -13   12.60    9.24   0
   3   5   6   14.41    7.99   0
   4   3   5    3.73    7.62   0
   4   7   7   39.67    8.59   0
   4  10   8   -1.96    7.99   0
   5  -3  -1   35.00   11.21   0
   5  -2 -12   10.88    8.71   0
   5   0   3  542.99   10.40   0
   5   7   7   29.83    8.24   0
   5  10   8    8.33    8.67   0
   6  -4  -4   44.03   21.69   0
   6  -1   2  113.90    8.27   0
   6   0   3   18.55    7.80   0
   6   7   7   19.75    8.44   0
   6  10   8   12.73    8.32   0
   7  -4  -9   48.01   12.86   0
   7  -3  -1  506.56   14.82   0
   7   3   5   42.60    9.04   0
   7   5   6   16.58    7.22   0
   7   7   7    3.23    6.34   0
   8  -4  -9    4.95   13.80   0
   8   8   7    6.46    7.52   0
   9  -2   0   27.85    8.21   0
   9   1   3   21.25    7.90   0
   9   4   5   17.43    8.51   0
   9   6   6    3.23    7.99   0
  10   3   4   31.87    9.01   0
  11   0   1   11.43    8.26   0
  11   1   2   27.84    8.17   0
  12  -2  -3   11.11   10.03   0
  12   0   0   28.28   10.01   0
  -7  14  -4    8.93    8.13   0
  -7  14  -3   -5.94    8.72   0
  -7  14  -2   13.90    9.98   0
  -7  16  -1   27.83   10.76   0
  -6   9  -5  120.38    8.74   0
  -6   9  -4   81.28    8.87   0
  -6   9  -3   60.65    9.94   0
  -6  10  -7   37.88    8.12   0
  -6  10  -1   68.04   10.05   0
  -6  11  -8    0.47    8.05   0
  -6  11   0  145.29   12.37   0
  -5   6  -5    0.94    7.63   0
  -5   6  -4   19.73    7.99   0
  -5   7  -7   11.98    8.01   0
  -5   7  -1    9.80    9.48   0
  -5  10   2    7.96   17.02   0
  -4   4  -6    2.63    7.31   0
  -4   4  -5  151.28    8.83   0
  -4   4  -4  191.18    8.12   0
  -4   4  -3   -0.58    7.89   0
  -4   5  -8   11.26    6.83   0
  -4   6  -9   12.98    6.42   0
  -4   7 -10    2.51    7.02   0
  -4  12   4   12.63   17.53   0
  -4  18   5    5.02   15.89   0
  -3   3  -8  162.36    8.27   0
  -3   3  -1  149.68   10.10   0
  -3  17   6    7.85   11.82   0
  -2   1  -7   94.73    9.35   0
  -2   2  -9    2.09    6.87   0
  -2   5 -12    2.88    6.03   0
  -2   9   5   30.86   10.64   0
  -2  12   6    0.28   10.21   0
  -1   0  -2  199.59   12.58   0
  -1   2 -11    5.69    7.84   0
  -1   3 -12   17.53    7.48   0
  -1   7   5   22.22   10.26   0
   0  -1  -8  121.87    8.33   0
   0  -1  -2  216.65   14.16   0
   0   0 -10   32.28    7.90   0
   0   8   6   21.06    9.43   0
   0  11   7   25.34    9.42   0
   1  -1 -10   29.02    8.13   0
   1  14   8   12.47    9.64   0
   2  -3  -6    6.49   10.16   0
   2  -3  -5  616.51   16.62   0
   2  -1 -11   25.92    7.74   0
   2   4   5   83.00    7.77   0
   2   6   6   52.21    8.15   0
   2  12   8    6.10    7.76   0
   3  -1 -12   48.34    7.95   0
   3   2   4   72.33    8.15   0
   3   8   7   38.66    8.26   0
   3  11   8   16.21    7.99   0
   4  -4  -6  105.52   12.77   0
   4  -4  -5  587.45   21.25   0
   4  -3 -10   25.45    8.88   0
   4   5   6    7.35    7.39   0
   4  11   8    0.28    8.29   0
   5  -4  -8   45.77   10.46   0
   5   3   5  104.96    8.93   0
   5   5   6   85.33    8.22   0
   5  11   8   14.07    8.71   0
   6  -4  -9   14.94   11.30   0
   6  -3 -11   11.17    9.13   0
   6  -3  -1  246.29   12.88   0
   6   3   5   84.20    6.93   0
   6   5   6   10.73    7.02   0
   6  11   8    8.55    8.11   0
   7  -4  -4   39.52   15.84   0
   7   8   7    7.53    7.30   0
   8   2   4   30.46    6.93   0
   8   6   6   16.50    7.76   0
   9  -3  -2   15.59    8.81   0
   9  -1   1  127.05    9.31   0
   9   0   2   32.34    8.52   0
  10  -3  -3    3.09   10.30   0
  10  -2  -1    8.13    8.92   0
  10   2   3    3.71    8.07   0
  10   5   5    4.31    6.53   0
  11  -3  -5    1.93   11.38   0
  11  -2  -2    5.61    9.53   0
  12   1   1   23.06    8.84   0
  -7  13  -5   15.03    7.72   0
  -7  13  -4   11.72    7.61   0
  -7  13  -3    7.18    9.15   0
  -7  15  -1    3.06   10.04   0
  -6   9  -6   19.21    7.42   0
  -6   9  -2    2.82    9.30   0
  -6  12   1    7.66   12.97   0
  -5   6  -6   30.37    7.85   0
  -5   6  -3   57.89    8.25   0
  -5   7  -8   -5.41    7.64   0
  -5   8  -9   -0.49    8.08   0
  -4   4  -7  229.90    8.82   0
  -3   2  -6   29.61    7.54   0
  -3   2  -5  142.92    7.15   0
  -3   2  -4   44.24    7.89   0
  -3   4 -10    0.32    6.79   0
  -3   5 -11    3.00    6.85   0
  -3   9   4  103.63   15.80   0
  -2   1  -2  134.70   11.08   0
  -2   7   4   17.17   12.82   0
  -1   0  -8   57.66    6.61   0
  -1   1 -10    5.05    7.56   0
  -1  10   6   68.70   10.10   0
  -1  14   7   26.94    9.78   0
   0   6   5  112.58   10.05   0
   1  -2  -8   17.90    7.61   0
   1   2   3   55.74    9.33   0
   1   5   5   22.47    7.94   0
   1   7   6  100.43    8.70   0
   1  10   7   20.75    8.52   0
   1  15   8    4.49    8.26   0
   2  -3  -7    4.89    9.38   0
   2  -3  -4   97.77   11.34   0
   2  -2 -10   33.47    7.95   0
   2   9   7   10.85    8.73   0
   2  13   8    6.47    8.06   0
   3  -3  -9   44.68    8.26   0
   3  -2 -11    7.70    7.91   0
   3  -1   1  182.08   11.60   0
   3   1   3   64.05    8.27   0
   3  12   8   29.13    8.00   0
   4  -4  -7    0.03    9.85   0
   4  -2 -12   10.23    9.03   0
   4  -1 -13    2.72    7.71   0
   4   2   4   47.89    8.53   0
   4   8   7    7.27    8.06   0
   4  12   8   -0.86    8.12   0
   5  -3 -11   13.90    9.35   0
   5   8   7   23.25    7.87   0
   6   2   4   12.35    7.56   0
   6   8   7   32.69    8.09   0
   7   2   4   48.44    7.86   0
   7   6   6    0.85    6.90   0
   8  -4  -5   34.74   18.09   0
   8  -2   0  208.66    9.88   0
   8   1   3   71.71    8.27   0
   8   4   5    9.46    6.37   0
   9   3   4   44.47    8.63   0
   9   5   5   -4.20    7.63   0
   9   7   6    1.53    7.99   0
  10  -1   0   34.61    9.46   0
  10   1   2    5.36    8.08   0
  10   4   4   -4.48    8.70   0
  10   6   5   18.05    8.16   0
  11  -3  -6   -2.25   14.01   0
  11   3   3   13.65    8.41   0
  12  -2  -4   -2.34   10.53   0
  12  -1  -2   32.24    9.72   0
  -7  12  -5    8.85    8.58   0
  -7  12  -4   15.19    8.96   0
  -7  12  -3    0.57    9.06   0
  -7  13  -2   -2.25    9.17   0
  -7  14  -1   25.80   10.32   0
  -7  16   0   14.73   12.57   0
  -6   8  -5   12.98    8.13   0
  -6   8  -4   68.26    8.47   0
  -6   9  -7    7.97    7.79   0
  -6  10  -8    4.05    8.14   0
  -5   6  -7  107.60    8.59   0
  -5   6  -2   44.47    8.91   0
  -4   4  -2   42.43    8.70   0
  -4   5  -9   15.76    6.98   0
  -4   6 -10    9.25    5.87   0
  -3   2  -7    4.68    7.91   0
  -3   2  -3  624.33   12.22   0
  -3   3  -9   30.85    6.56   0
  -3  12   5   22.93   12.00   0
  -2   1  -8    1.37    5.88   0
  -2   2 -10   12.22    7.28   0
  -2   3 -11    8.71    6.22   0
  -2   4 -12   -8.48    5.87   0
  -1   0  -9  132.31    8.63   0
  -1   4   3  161.05   12.35   0
  -1  15   7   12.09    9.49   0
   0  -1  -9  324.99   10.10   0
   0   1 -12   48.22    8.44   0
   0   2 -13   17.59    7.62   0
   0   3   3  962.76   17.96   0
   0  12   7    3.13    7.64   0
   1   0 -12    9.53    7.45   0
   1   1 -13    8.57    7.84   0
   1   1   2  262.75   13.14   0
   2  -3  -8   18.60    8.90   0
   2  -1 -12   -3.62    7.13   0
   2   0 -13    9.26    7.53   0
   2  14   8   11.59    8.15   0
   3   0   2  173.32    9.69   0
   3   4   5   75.27    7.89   0
   3   6   6   34.32    8.00   0
   3   9   7   41.97    8.32   0
   3  13   8    6.00    8.02   0
   4  -2   0  902.72   17.22   0
   4   6   6   23.35    7.63   0
   4  13   8    2.53    8.05   0
   5  -4  -9    4.82   10.35   0
   5   2   4  153.45    7.64   0
   5  12   8    4.77    6.77   0
   6   4   5   40.17    7.81   0
   6   6   6    2.18    6.91   0
   7  -2   0  150.66   10.76   0
   7   1   3   46.65    7.93   0
   7   4   5   21.78    6.85   0
   7   9   7   12.39    7.49   0
   8  -3  -2   79.87   11.00   0
   8  -1   1    3.84    8.01   0
   8   0   2   27.87    8.67   0
   8   7   6   33.43    7.65   0
   9   2   3  103.09    8.68   0
  10   0   1   21.86    8.32   0
  11  -3  -7    5.43   16.76   0
  11  -1  -1   29.18    9.07   0
  11   0   0   43.24   10.49   0
  11   1   1    6.78    9.36   0
  11   2   2    8.06    8.03   0
  -7  12  -6    9.45    7.66   0
  -6   8  -6   40.80    7.63   0
  -6   8  -3  119.15    8.93   0
  -6   9  -8   34.85    7.70   0
  -6   9  -1   78.25   10.27   0
  -6  10   0   21.03   11.05   0
  -6  14   2   13.71   19.13   0
  -5   5  -5   31.20    7.68   0
  -5   5  -4  136.14    8.89   0
  -5   6  -8   12.92    7.75   0
  -5   7  -9   17.99    6.40   0
  -5   8 -10    3.69    6.28   0
  -4   3  -5    3.98    7.24   0
  -4   4  -8   -0.50    5.45   0
  -4   5 -10    7.88    7.09   0
  -4   5   0   86.17   12.67   0
  -4   6 -11    2.47    6.89   0
  -4   6   1    3.41   12.20   0
  -3   2  -8   23.65    7.28   0
  -3   4 -11   40.30    7.30   0
  -2   1  -9   34.67    7.99   0
  -2   2   0 1232.96   27.00   0
  -2  13   6    2.41    9.62   0
  -1  -1  -6   12.71    7.11   0
  -1  -1  -5   29.02    8.03   0
  -1   1 -11    8.95    7.62   0
  -1   2 -12   10.83    7.73   0
  -1  16   7   14.15    9.25   0
  -1  17   7    8.07    9.53   0
   0  -2  -6  660.89   12.85   0
   0   0 -11   -1.39    5.58   0
   0   9   6   28.07    9.31   0
   0  13   7   25.35    9.08   0
   1  -2  -9   14.31    8.14   0
   1  -1 -11   15.70    7.67   0
   1  11   7   19.19    8.35   0
   2   3   4  999.09   13.90   0
   2   7   6   11.20    7.96   0
   2  10   7    8.28    8.09   0
   2  15   8   16.57    8.29   0
   3  -3 -10   13.12    8.63   0
   3  -1 -13    6.86    8.17   0
   3  14   8    5.15    8.26   0
   4  -4  -8   39.23    9.75   0
   4  -3 -11    6.55    9.15   0
   4   1   3   57.98    8.15   0
   4   4   5  135.66    7.59   0
   4   9   7   64.76    8.48   0
   5  -2   0  737.65   16.38   0
   5   1   3   49.94    7.37   0
   5   4   5   22.85    8.43   0
   5   6   6   18.09    6.16   0
   5   9   7   13.30    8.24   0
   6  -4 -10    5.46   11.08   0
   6  -3 -12   -8.73   10.06   0
   6  -2   0   46.63   10.40   0
   6   1   3   55.95    7.78   0
   6   9   7    0.06    6.48   0
   7  -4 -10   46.62   11.68   0
   7  -1   1   36.35    8.28   0
   7   0   2   56.79    8.54   0
   7   7   6    0.63    7.12   0
   7  10   7   -4.97    7.88   0
   8  -4 -10   13.97   13.70   0
   8   3   4   14.52    6.32   0
   8   5   5    3.61    8.09   0
   9  -3  -3   -2.15   10.91   0
   9  -2  -1   91.77    8.99   0
   9   1   2   49.86    8.62   0
   9   4   4   58.13    8.72   0
   9   6   5   20.06    7.95   0
  10  -3  -4    4.21   10.62   0
  10  -2  -2   31.68    9.39   0
  10   3   3    3.14    8.03   0
  11  -2  -3   16.05    9.74   0
  11   4   3    9.60    8.55   0
  12  -2  -5   24.34   12.48   0
  12   0  -1   39.79    9.06   0
  12   1   0   14.39    8.49   0
  12   2   1   -0.19    8.91   0
  -7  11  -6   -3.16    7.28   0
  -7  11  -5    2.88    7.10   0
  -7  11  -4   11.33    7.62   0
  -7  11  -3   40.22    9.00   0
  -7  12  -2    8.63    8.98   0
  -7  13  -1    7.61    8.99   0
  -7  15   0   16.51   10.36   0
  -6   8  -7   32.47    6.42   0
  -6   8  -2  261.98   11.76   0
  -5   5  -7   84.17    8.94   0
  -5   5  -6   89.54    6.91   0
  -5   5  -3    7.50    7.43   0
  -5   7 -10   -2.81    7.48   0
  -5   7   0  112.17   12.36   0
  -4   3  -7  158.48    8.52   0
  -4   3  -6   17.92    6.50   0
  -4   3  -4  230.20    7.57   0
  -4   4  -9   11.86    6.76   0
  -3   2  -2 1196.62   16.35   0
  -3   3 -10   -5.26    5.48   0
  -2   0  -7  710.10   11.69   0
  -2   0  -6    8.54    5.67   0
  -2   0  -5   30.80    7.11   0
  -2   0  -4  230.20    9.84   0
  -2   2 -11   25.44    7.56   0
  -2   3 -12    5.83    7.47   0
  -2  14   6    5.54    9.92   0
  -1  -1  -7   16.62    7.16   0
  -1  -1  -4   16.81    7.89   0
  -1   0 -10    5.15    7.62   0
  -1   8   5   40.00   10.04   0
  -1  11   6   10.95    9.17   0
   0  -2  -7   81.19    8.41   0
   0  -2  -5  850.99   14.58   0
   0  -1 -10   29.59    7.88   0
   0  14   7    1.96    9.56   0
   1  -2 -10   -0.09    7.74   0
   1   8   6   33.48    8.25   0
   1  12   7   20.07    9.29   0
   2  -3  -9  249.19    9.75   0
   2  -2 -11   11.73    7.88   0
   2   5   5  125.66    8.69   0
   3  -2 -12    6.18    7.98   0
   3   7   6   16.60    7.45   0
   3  10   7   96.29    8.83   0
   4  -4  -9   19.90    9.52   0
   4  -1   1   23.39    9.22   0
   4   0   2  245.02    9.91   0
   4  10   7   -2.00    7.77   0
   5  -3 -12   11.82    9.06   0
   5   0   2  114.78    8.83   0
   5  10   7   13.92    8.12   0
   6  -1   1    9.35    8.05   0
   6   0   2  292.76    9.63   0
   6   7   6   29.51    6.92   0
   6  10   7   41.83    8.48   0
   7  -3  -2  474.75   16.02   0
   7   3   4   29.70    8.05   0
   7   5   5   18.97    7.08   0
   7  11   7   11.15    8.26   0
   8   2   3   30.86    7.98   0
   8   8   6   13.79    5.98   0
   9  -1   0  207.59    9.64   0
   9   0   1   29.91    8.80   0
  10   2   2   41.50    8.49   0
  10   5   4   29.58    7.08   0
  12  -1  -3   50.01   10.58   0
  -7  10  -6    6.17    7.47   0
  -7  10  -5   -0.61    7.55   0
  -7  10  -4    1.91    9.08   0
  -7  11  -7   -2.09    7.66   0
  -7  14   0   34.58   11.91   0
  -6   7  -7   20.73    7.83   0
  -6   7  -6   17.16    7.81   0
  -6   7  -5  113.23    9.29   0
  -6   7  -4   70.29    8.86   0
  -6   8  -8   26.51    6.77   0
  -5   5  -8   -1.26    7.24   0
  -5   6  -9   22.00    6.31   0
  -5   6  -1   83.25   10.87   0
  -5   8   1  101.41   14.12   0
  -4   3  -8   30.38    6.84   0
  -4   3  -3  258.25    9.80   0
  -4   4  -1  792.02   16.49   0
  -4   5 -11   -0.11    6.79   0
  -3   1  -6   11.36    7.57   0
  -3   1  -5  146.01    8.23   0
  -3   2  -9   19.02    5.61   0
  -3   3 -11    4.42    7.11   0
  -3  13   5   31.27   13.82   0
  -2   0  -8  402.72    9.57   0
  -2   1 -10   70.96    8.01   0
  -2  10   5  161.51   11.91   0
  -1  -1  -8    2.04    7.22   0
  -1   1 -12   23.84    7.94   0
  -1   6   4  211.40   13.19   0
   0  -2  -8   45.25    8.21   0
   0  -2  -4  468.75   12.91   0
   0   0 -12   76.09    8.75   0
   0   1 -13   14.48    6.48   0
   0   2   2   37.40   12.51   0
   0   7   5   21.81    9.92   0
   0  15   7    2.15    9.58   0
   1  -3  -7   38.91    9.37   0
   1  -3  -6    5.50    9.49   0
   1  -1 -12   13.09    7.68   0
   1   0 -13   -2.69    6.27   0
   1   4   4 1191.25   15.77   0
   1   6   5  175.34    9.48   0
   2  -1 -13   -0.10    7.63   0
   2   2   3    5.23    7.82   0
   2  11   7   -0.15    8.06   0
   3  -4  -7   87.58    9.90   0
   3  -4  -6   16.21   11.08   0
   3  -3 -11    3.59    8.86   0
   3   3   4   10.36    6.01   0
   3   5   5  112.80    7.92   0
   4  -4  -4   78.17   21.78   0
   4  -3  -2 1602.84   35.67   0
   4  -2 -13    1.11    7.71   0
   4   3   4  234.91    9.29   0
   4   7   6   27.29    7.75   0
   5  -4 -10   35.87    9.49   0
   5  -1   1  191.03   10.05   0
   5   3   4  160.66    8.99   0
   5   7   6   25.59    6.62   0
   6   3   4   76.12    7.64   0
   6   5   5   91.43    8.19   0
   6  11   7   -4.36    8.22   0
   7   8   6    6.28    7.30   0
   8  -2  -1   33.01    9.89   0
   8   1   2   73.46    9.37   0
   8   4   4   34.22    8.32   0
   8   6   5   28.33    7.93   0
   8   9   6    8.11    7.57   0
   9   3   3   10.01    7.99   0
   9   7   5   -1.02    8.16   0
  10  -1  -1   42.17    8.88   0
  10   1   1    5.47    8.37   0
  10   4   3    8.34    8.62   0
  10   6   4    9.99    8.33   0
  11  -1  -2   16.34    9.40   0
  11   3   2   69.56    7.35   0
  11   5   3    9.21    8.78   0
  -7  10  -7   10.56    7.99   0
  -7  10  -3   28.78    8.92   0
  -7  11  -2    2.45    7.63   0
  -7  12  -1    9.06    9.08   0
  -6   7  -8   13.37    7.89   0
  -6   7  -3   21.31    8.08   0
  -6   8  -9   -9.87    7.50   0
  -6  11   1  273.46   16.92   0
  -5   4  -6   38.57    7.38   0
  -5   4  -5   20.35    7.53   0
  -5   5  -9   20.77    7.45   0
  -5   5  -2   69.13    9.07   0
  -5   6 -10    1.54    7.39   0
  -4   3  -9    9.43    6.66   0
  -4   4 -10    9.75    5.96   0
  -3   1  -8    6.93    7.44   0
  -3   1  -7   13.56    6.95   0
  -3   1  -4   85.21    7.90   0
  -3   2 -10    6.03    6.75   0
  -2   0  -9   13.07    7.62   0
  -2   0  -3   24.16    8.15   0
  -2   2 -12   16.08    7.82   0
  -2  15   6   37.60   11.03   0
  -1  -1  -9  177.28    8.80   0
  -1  -1  -3  472.06   12.63   0
  -1   0 -11    7.77    7.53   0
  -1  12   6   10.54    8.62   0
   0  -2  -9  345.29   11.19   0
   0  -1 -11    5.90    7.31   0
   0   5   4  116.93    9.69   0
   0  10   6   82.57    8.94   0
   0  16   7    9.33    9.34   0
   0  17   7    5.64    9.75   0
   1  -3  -8   39.37    7.78   0
   1  -3  -5   81.68   10.86   0
   1  -2 -11   22.18    9.07   0
   1  -2  -2  132.91   15.22   0
   1   9   6   24.62    8.20   0
   1  13   7    6.54    8.06   0
   2  -3 -10   51.93    8.15   0
   2  -3  -3   23.27   14.74   0
   2  -2 -12   11.78    7.97   0
   2   8   6    8.30    7.87   0
   2  12   7   22.64    7.97   0
   3  -4  -8   18.87    9.47   0
   3  -4  -5   45.29   13.05   0
   3  -2 -13   13.38    9.12   0
   3   8   6   93.53    8.24   0
   3  11   7    0.48    6.31   0
   4  -4 -10   38.07    9.98   0
   4  -3 -12   19.78    8.94   0
   4   5   5   13.95    6.29   0
   4  11   7    5.08    7.73   0
   5   5   5   24.24    6.51   0
   5  11   7    6.73    7.06   0
   6  -4 -11    4.17    9.92   0
   6  -3  -2   40.67   12.77   0
   6   8   6   45.27    7.78   0
   6  12   7   15.61    7.93   0
   7  -4 -11   15.63   11.86   0
   7   2   3   98.23    8.48   0
   7   6   5    4.95    6.97   0
   7   9   6   16.11    7.72   0
   8  -1   0   26.96    9.73   0
   8   0   1   65.17    8.52   0
   8  10   6    9.30    7.64   0
   9  -4 -10    5.33   18.78   0
   9   5   4   10.31    6.60   0
  10  -3  -5   31.45   12.96   0
  10   0   0    7.92    7.76   0
  11  -2  -4   11.50   10.58   0
  11   0  -1   41.73    9.99   0
  11   1   0   22.44    8.33   0
  11   2   1    2.70    7.64   0
  12   0  -2    5.24    8.57   0
  12   1  -1   15.24   10.06   0
  12   2   0   32.10    9.05   0
  -7   9  -7    7.82    7.64   0
  -7   9  -6    5.94    7.58   0
  -7   9  -5    6.50    7.84   0
  -7   9  -4   11.59    7.44   0
  -6   6  -7    6.24    7.68   0
  -6   6  -6    5.45    7.58   0
  -6   6  -5   13.50    7.92   0
  -6   6  -4   15.84    8.00   0
  -6   7  -9   17.82    7.73   0
  -6   7  -2   68.68    9.84   0
  -6   8  -1   48.61    9.71   0
  -5   4  -8   11.68    7.25   0
  -5   4  -7   60.91    6.94   0
  -5   4  -4  197.33    9.08   0
  -4   2  -7   48.37    7.66   0
  -4   2  -6   14.17    7.06   0
  -4   2  -5   21.35    7.24   0
  -4   3  -2  146.35    9.92   0
  -4   4 -11   11.84    7.10   0
  -4  13   4    6.76   15.25   0
  -3   1  -9   45.44    7.39   0
  -3   3 -12   -5.86    7.47   0
  -3   3   0   15.16   12.00   0
  -2   1 -11   28.85    6.30   0
  -2   1  -1 1992.85   26.46   0
  -2  16   6    9.30   10.63   0
  -2  17   6    4.34   10.46   0
  -2  18   6    2.42   10.92   0
  -1  -1 -10    3.15    7.53   0
  -1   3   2 3284.06   42.28   0
   0   0 -13    8.86    7.97   0
   1  -3  -9   11.16    9.22   0
   1  -1 -13   21.06    7.89   0
   1  14   7    1.81    8.13   0
   1  15   7    3.39    9.54   0
   2   1   2  212.81   11.19   0
   2   4   4    7.52    7.89   0
   2   6   5    7.70    7.12   0
   2  13   7    6.99    8.07   0
   3  -4  -9    3.07    8.79   0
   3   2   3  681.27   12.40   0
   3  12   7   30.86    8.34   0
   4   8   6   53.62    8.30   0
   4  12   7    7.07    8.33   0
   5  -4 -11   -2.41    8.99   0
   5  -3  -2  301.45   16.49   0
   5   8   6    5.79    6.45   0
   5  12   7    5.13    8.53   0
   6   2   3   89.44    8.55   0
   6   6   5   13.20    7.47   0
   7   1   2  630.29   11.88   0
   7   4   4   52.61    6.85   0
   8  -4 -11    5.70   11.75   0
   8  -4  -6   54.36   21.38   0
   8  -3  -3  199.49   13.25   0
   8   3   3   20.98    7.74   0
   8   5   4    2.50    7.68   0
   8   7   5    7.57    6.35   0
   9  -2  -2  151.15   11.14   0
   9   2   2  113.32    9.19   0
   9   8   5   10.58    6.49   0
  10  -2  -3   53.01   11.25   0
  10   3   2   14.43    7.81   0
  10   7   4   10.73    8.16   0
  11   4   2   -9.87    8.17   0
  12  -1  -4   14.79   11.03   0
  -8  13  -4   10.72    8.98   0
  -8  14  -3    8.94   10.14   0
  -7   9  -8    1.74    7.86   0
  -7   9  -3    5.35    8.95   0
  -7  10  -2   82.66    8.06   0
  -7  11  -1    0.56   10.10   0
  -7  13   0   15.02   10.56   0
  -7  16   1    1.94   15.67   0
  -6   6  -8   19.80    7.96   0
  -6   9   0  180.42   12.65   0
  -6  13   2   -0.44   20.11   0
  -5   4  -3   11.69    7.51   0
  -5   5 -10    8.77    5.91   0
  -4   2  -8   16.30    6.91   0
  -4   2  -4   57.99    7.82   0
  -4   3 -10   14.54    5.46   0
  -3   1  -3  132.99    7.95   0
  -3   2 -11   12.74    6.07   0
  -3   4   1  420.04   22.89   0
  -3  10   4   17.60   13.89   0
  -3  14   5   87.33   13.79   0
  -2  -1  -7   12.90    7.63   0
  -2  -1  -6    5.00    7.05   0
  -2   0 -10    8.22    7.58   0
  -2   1 -12   16.52    7.74   0
  -2  11   5  159.17   11.94   0
  -1   0 -12   37.84    7.94   0
  -1   9   5   89.98   10.66   0
  -1  13   6    9.87    9.01   0
   0  -2 -10   82.66    8.50   0
   0  -1 -12   52.98    8.05   0
   0  11   6   23.16    8.52   0
   1  -2 -12    4.05    7.20   0
   1  10   6    4.19    9.55   0
   1  16   7    0.33    9.49   0
   2  -3 -11   18.13    7.59   0
   2  -2 -13   -1.54    8.96   0
   2  -1   0  212.66   15.91   0
   2   9   6   13.91    8.52   0
   2  14   7   16.71    7.89   0
   3  -3 -12   17.40    7.86   0
   3   6   5  184.06    9.41   0
   3  13   7   10.41    8.27   0
   4   2   3   46.05    7.52   0
   4   6   5  110.67    8.33   0
   4  13   7   29.15    9.00   0
   5   2   3  144.56    6.99   0
   5   6   5   10.86    7.60   0
   5   9   6    5.27    8.01   0
   5  13   7    7.80    6.93   0
   5  14   7   -4.34    8.35   0
   6   4   4    8.70    7.82   0
   6   9   6    4.58    6.55   0
   7  -4  -5  130.45   21.05   0
   7  -2  -1  711.16   15.66   0
   7   0   1   84.34    8.63   0
   7   7   5    6.89    6.98   0
   7  10   6   14.23    7.70   0
   8   8   5   28.99    7.72   0
   9  -3  -4   37.41   12.89   0
   9  -1  -1   67.28    9.62   0
   9   0   0   51.63   10.07   0
   9   1   1  150.91    9.71   0
   9   4   3   16.61    8.03   0
   9   6   4   32.85    7.14   0
   9   9   5    0.86    7.44   0
  10   2   1   23.05    9.44   0
  10   5   3    7.76    7.08   0
  11   3   1   33.18    8.12   0
  -8  12  -5   17.02    8.13   0
  -8  12  -4   33.71    9.62   0
  -8  13  -3    7.23    9.02   0
  -7   8  -7    3.43    8.16   0
  -7   8  -6    4.06    7.54   0
  -7   8  -5    5.17    7.82   0
  -7   8  -4   17.42    9.02   0
  -6   5  -6   40.58    8.51   0
  -6   6  -9    8.32    7.92   0
  -6   6  -3   78.06    8.29   0
  -5   3  -7   15.53    7.44   0
  -5   3  -6    7.32    6.88   0
  -5   3  -5  106.27    8.38   0
  -5   4  -9   41.78    6.59   0
  -4   2  -9   67.35    7.16   0
  -4   3 -11   11.12    7.41   0
  -3   0  -7  291.86    9.33   0
  -3   0  -6   95.20    7.97   0
  -3   1 -10    9.86    6.04   0
  -3   2  -1  336.32   11.76   0
  -2  -1  -8   18.31    7.11   0
  -2  -1  -5  856.22   13.06   0
  -2   0 -11   -4.00    7.89   0
  -2   8   4   27.22   11.68   0
  -1  -2  -8   17.32    7.78   0
  -1  -2  -7   19.31    6.15   0
  -1  -2  -6  140.53    7.51   0
  -1  -1 -11   -4.21    7.21   0
  -1  14   6   49.19    9.63   0
   0  -2 -11   21.69    7.84   0
   0  -2  -3 1233.53   21.10   0
   0   8   5   81.37    9.18   0
   1  -3 -10   19.47    8.14   0
   1  -3  -4   62.10    9.08   0
   1   3   3   15.58    6.83   0
   1   7   5   31.08    8.00   0
   2  -4  -8  108.94    8.76   0
   2  -4  -7   47.65    8.47   0
   2  -4  -6   53.12   10.49   0
   2   0   1  221.69   12.66   0
   2  15   7   -2.96    7.75   0
   2  16   7    6.48    8.72   0
   3  -4 -10    8.73    7.29   0
   3   4   4  413.09    9.47   0
   3   9   6    6.44    6.54   0
   3  14   7    4.26    8.49   0
   3  15   7    1.52    7.87   0
   4  -4 -11   14.73    7.58   0
   4   4   4  206.38    9.57   0
   4   9   6   12.31    6.78   0
   4  14   7   15.85    8.50   0
   4  15   7   12.19    8.04   0
   5   4   4  156.99    8.05   0
   6  -4 -12   -0.31    9.02   0
   6   1   2  113.51    8.37   0
   6   7   5  116.81    8.10   0
   6  10   6   26.48    8.34   0
   7  -1   0  210.09    9.89   0
   7   3   3   37.53    7.86   0
   7   5   4   27.67    8.32   0
   7  11   6    6.79    8.15   0
   8   2   2   26.58    8.27   0
   9   7   4    6.82    8.09   0
  10  -1  -2    2.74    9.33   0
  10   1   0   29.61    9.36   0
  10   8   4   -0.45    6.79   0
  11  -2  -5    7.96   11.35   0
  11  -1  -3   56.06   10.33   0
  11   2   0   19.38    9.56   0
  11   5   2   21.75    8.56   0
  12   0  -3    3.96    9.35   0
  12   2  -1   32.87    9.88   0
  12   3   0   -1.78    8.69   0
  -8  11  -5   11.16    9.05   0
  -8  12  -3   15.82    9.18   0
  -8  14  -2    0.54    9.05   0
  -7   8  -8   13.43    7.94   0
  -7   9  -2    5.97    8.43   0
  -7  12   0   10.19   11.70   0
  -7  15   1   17.75   14.70   0
  -6   5  -8    6.49    7.79   0
  -6   5  -7    8.27    6.18   0
  -6   5  -5  110.79    7.44   0
  -6   5  -4  105.50    8.35   0
  -6  10   1   23.31   13.72   0
  -5   3  -8   10.87    6.42   0
  -5   3  -4  199.36    9.05   0
  -5   4 -10   -4.92    5.66   0
  -5   5  -1  477.50   14.82   0
  -5   6   0   23.92   11.67   0
  -4   1  -7   17.89    7.50   0
  -4   1  -6   39.67    8.13   0
  -4   2 -10   13.04    7.12   0
  -4   2  -3   42.14    7.71   0
  -3   0  -9   34.93    8.04   0
  -3   0  -8  166.57    7.11   0
  -3   0  -5   67.86    6.34   0
  -3   1 -11    1.44    7.21   0
  -3   2 -12    4.92    6.00   0
  -3  15   5   62.12   12.71   0
  -2  -1  -9   35.88    7.99   0
  -1  -2  -9   91.91    8.25   0
  -1  -2  -5   28.67    6.75   0
   0  -3  -8   12.61    7.81   0
   0  -3  -7  192.07    8.53   0
   0  -3  -6   33.32    8.45   0
   0  -1 -13    1.79    7.98   0
   0  12   6    1.99    7.93   0
   1  -3 -11    4.45    7.98   0
   1   5   4   78.30    9.40   0
   1  11   6   23.47    9.07   0
   2  -4  -9    1.59    7.88   0
   2  -3 -12    8.63    7.59   0
   2   7   5  135.62    8.48   0
   2  10   6   15.85    8.92   0
   3  -4 -11    2.39    9.00   0
   3  -3 -13    7.49    7.77   0
   3  -2  -1   35.43   13.82   0
   3   1   2  651.96   12.19   0
   3  10   6   71.49    8.65   0
   3  16   7   17.54    8.60   0
   4   1   2  479.15   11.58   0
   4  10   6    5.02    7.95   0
   5  -4 -12    6.89    8.85   0
   5   1   2  422.45   10.40   0
   5   7   5   14.04    7.64   0
   5  10   6   -8.02    7.83   0
   6  -5  -8   12.51   14.35   0
   6  -2  -1  328.06   13.74   0
   6  -1   0  422.31   13.38   0
   6   0   1   41.13    8.11   0
   6   3   3   20.99    7.46   0
   6  11   6   25.75    8.28   0
   7   8   5    7.41    7.07   0
   7  12   6    9.50    7.91   0
   8  -2  -2   25.72   10.63   0
   8   1   1   33.13    8.38   0
   8   4   3   54.29    8.45   0
   8   6   4   53.85    7.16   0
   8   9   5   13.83    6.17   0
   9   3   2  122.07    9.04   0
   9   5   3    3.51    8.26   0
  10  -3  -6   10.94   13.45   0
  10   0  -1    8.55    8.01   0
  10   4   2   29.13    8.15   0
  10   6   3   28.35    7.36   0
  11   0  -2    5.42    9.93   0
  11   1  -1   20.32    9.14   0
  12  -1  -5    8.30   11.02   0
  12   1  -2   23.93    8.93   0
  -8  10  -6    5.59    9.14   0
  -8  11  -4   13.86    7.83   0
  -8  13  -2   29.38    9.49   0
  -8  15  -1   14.35   12.51   0
  -7   7  -8    6.02    8.08   0
  -7   7  -7   -2.35    8.05   0
  -7   7  -6    4.66    7.60   0
  -7   7  -5    5.63    7.56   0
  -7   8  -3    5.75    7.95   0
  -7  10  -1   24.46    8.96   0
  -6   5  -9    7.64    7.69   0
  -6   6  -2  382.04   12.20   0
  -6   7  -1   39.15    9.73   0
  -5   3  -9   23.35    6.46   0
  -5   4  -2  232.62   10.15   0
  -4   1  -8    7.18    6.91   0
  -4   1  -5   -8.01    7.31   0
  -4   2 -11   -7.82    7.03   0
  -3   0 -10   15.90    7.51   0
  -3   0  -4  129.58    8.37   0
  -3   1  -2  688.26   13.68   0
  -3  16   5    4.89   11.84   0
  -2  -1 -10   64.61    8.10   0
  -2  -1  -4 1311.62   14.89   0
  -2   0 -12    4.22    7.71   0
  -2   0  -2 1889.01   21.07   0
  -2   6   3  272.05   16.54   0
  -2  12   5    5.35   10.35   0
  -1  -2 -10   19.15    7.62   0
  -1  -1 -12   -8.14    8.33   0
  -1   7   4  215.13   12.97   0
  -1  10   5   10.99    9.44   0
  -1  15   6    1.59    8.24   0
  -1  16   6   23.06    9.58   0
   0  -3  -9    9.14    6.72   0
   0  -3  -5  206.21   10.13   0
   0  -2 -12   30.66    7.85   0
   0   4   3   10.21    8.07   0
   0   6   4   60.70    9.18   0
   0  13   6    1.32    9.10   0
   1  -2 -13   11.41    7.69   0
   2  -4 -10   10.65    7.95   0
   2  -4  -5   24.03   12.68   0
   2   3   3   11.39    7.91   0
   2  11   6   33.92    8.83   0
   3   7   5  107.26    8.74   0
   4  -4 -12   10.66    7.73   0
   4   7   5   40.04    7.68   0
   5  -5  -9    4.12   10.50   0
   5  -5  -8    4.49   10.25   0
   5  -5  -7   13.69   12.52   0
   5  -2  -1  496.33   16.45   0
   5   0   1   76.53    8.90   0
   5  11   6   17.21    8.20   0
   6  -5  -9    7.50   12.12   0
   6   5   4   80.60    6.88   0
   6   8   5   -0.31    7.00   0
   6  12   6   15.71    8.36   0
   7  -3  -3  224.59   14.37   0
   7   2   2  118.31    9.01   0
   7   6   4    5.48    7.48   0
   7   9   5   -0.86    7.20   0
   8   0   0  275.95   10.94   0
   8   7   4   -5.45    8.03   0
   8  10   5   11.71    7.74   0
   9   2   1   45.25    9.11   0
   9   8   4   33.18    8.29   0
  10  -2  -4   11.43   11.44   0
  10   3   1   -3.08    7.98   0
  10   7   3   21.16    8.17   0
  11   4   1   10.66    8.08   0
  11   6   2   14.79    8.84   0
  12   4   0   16.96    8.64   0
  -8  10  -5   27.77    7.58   0
  -8  10  -4   32.92    9.47   0
  -8  11  -3    4.12    9.36   0
  -7   7  -4   18.62    8.10   0
  -6   4  -8   42.72    7.96   0
  -6   4  -7  113.00    8.67   0
  -6   4  -6   30.95    7.91   0
  -6   4  -5   46.43    7.82   0
  -6   5 -10   -0.74    7.65   0
  -6   5  -3   37.76    7.96   0
  -6   8   0   93.73   11.61   0
  -5   2  -8    0.59    7.08   0
  -5   2  -7   -4.76    7.28   0
  -5   2  -6   -1.09    7.30   0
  -5   3 -10   14.79    6.05   0
  -5   3  -3    3.70    7.48   0
  -4   1  -9   11.82    5.47   0
  -4   1  -4   40.65    7.55   0
  -4   3  -1   86.37   11.34   0
  -4   4   0 1762.21   25.63   0
  -4  14   4   14.51   14.26   0
  -3   1 -12    5.69    6.25   0
  -3  17   5    4.84   10.53   0
  -3  18   5    2.45   10.66   0
  -2  -1 -11   20.34    7.80   0
  -1  -2 -11   -0.99    7.43   0
  -1  -2  -4  154.22    7.93   0
  -1  -1  -2  275.28   13.02   0
  -1   5   3   19.26   10.47   0
  -1  17   6    1.34    9.31   0
  -1  18   6    6.90    9.62   0
   0  -3 -10   20.80    7.77   0
   0   9   5   32.00    8.39   0
   0  14   6    5.09    9.02   0
   1  -4  -9    7.74    9.52   0
   1  -4  -8   64.84    8.17   0
   1  -4  -7   37.35    8.20   0
   1  -3 -12   11.31    7.78   0
   1   8   5  172.53    9.70   0
   1  12   6   16.17    8.38   0
   2  -4 -11    8.04    8.97   0
   2  -3 -13    4.24    8.01   0
   2   5   4   37.21    6.53   0
   3  -4 -12    5.10    8.98   0
   3  -4  -4   83.31   14.79   0
   3   0   1 1778.55   20.85   0
   3   3   3  178.55    9.33   0
   3   5   4   10.49    7.29   0
   3  11   6    1.34    8.18   0
   4  -5  -9   17.97    9.52   0
   4  -5  -8   93.90    9.77   0
   4  -5  -7   73.62   11.64   0
   4  -2  -1  356.68   15.76   0
   4   0   1  105.17    8.89   0
   4   3   3  252.47    9.32   0
   4   5   4  268.74    9.58   0
   4  11   6    7.81    6.53   0
   5  -5 -10   10.10    9.98   0
   5  -1   0 1349.92   18.75   0
   5   3   3   14.94    5.99   0
   5   5   4  103.75    7.59   0
   5   8   5   55.99    8.64   0
   5  12   6   -3.67    8.34   0
   6  -5 -10   45.33   11.85   0
   6  -5  -7   19.78   17.04   0
   6  13   6   -2.89    8.00   0
   7  -5  -9   13.84   15.39   0
   7  -5  -8   32.35   20.36   0
   7   4   3   44.07    7.68   0
   8  -1  -1    7.04    8.32   0
   8   3   2   28.39    8.17   0
   8   5   3   19.28    8.32   0
   8  11   5    2.87    7.03   0
   9  -2  -3  166.44   11.29   0
   9   4   2   45.93    8.48   0
   9   6   3   15.56    8.33   0
   9   9   4   -0.02    7.74   0
  10   5   2    6.36    8.08   0
  11   3   0   17.30    7.94   0
  12   0  -4   14.38   11.00   0
  12   3  -1   -0.35   10.13   0
  -8   9  -6   20.47    7.84   0
  -8   9  -5    6.30    8.56   0
  -8  12  -2    3.90    9.27   0
  -8  14  -1    5.96   10.39   0
  -7   6  -8   -8.00    8.24   0
  -7   6  -7   12.13    7.71   0
  -7   6  -6   10.80    7.44   0
  -7   6  -5    9.14    7.44   0
  -7   7  -3   11.74    9.33   0
  -7   8  -2   35.08    9.49   0
  -7  11   0   -1.49   11.84   0
  -7  14   1    6.05   13.85   0
  -6   4  -9   10.67    7.22   0
  -6   4  -4   14.22    7.86   0
  -5   2  -9   26.96    7.33   0
  -5   2  -5   81.87    7.96   0
  -5   3 -11   10.10    7.35   0
  -5   7   1   42.71   13.85   0
  -5   9   2    8.92   21.43   0
  -4   1 -10    5.12    5.69   0
  -4   2  -2    7.75    7.97   0
  -4  10   3   13.77   19.56   0
  -3  -1  -8   36.09    7.39   0
  -3  -1  -7   34.80    7.53   0
  -3  -1  -6   25.87    7.60   0
  -3   0 -11   10.98    6.17   0
  -2  -2  -9    2.09    7.61   0
  -2  -2  -8   43.96    7.66   0
  -2  -2  -7  360.97    9.91   0
  -2  -2  -6    2.04    6.94   0
  -2  13   5   16.96   10.86   0
  -1  -3  -8   22.41    7.65   0
  -1  -3  -7  136.77    8.23   0
   0  -3 -11    7.50    7.45   0
   0  -2 -13   -3.18    7.80   0
   0  15   6    6.06    9.54   0
   0  16   6   20.52    9.67   0
   1  -4 -10    5.15    7.73   0
   1  -4  -6    7.63    8.74   0
   1   2   2   77.38   10.71   0
   1  13   6    7.13    8.17   0
   2   8   5   13.73    8.01   0
   2  12   6   12.58    8.43   0
   3  -5  -9    6.87    9.80   0
   3  -5  -8   61.45   10.94   0
   3  -1   0 3059.77   30.18   0
   3   8   5  117.63    9.06   0
   3  12   6    8.72    8.02   0
   4  -5 -10    3.22    8.77   0
   4  -1   0   98.43   10.98   0
   4   8   5   18.39    7.53   0
   4  12   6    9.45    8.54   0
   5  -5 -11    3.16   10.08   0
   5  13   6    6.20    8.60   0
   6  -5 -11   16.80   11.82   0
   6   2   2  686.47   11.51   0
   6   6   4   -6.71    7.71   0
   6   9   5   89.94    8.90   0
   6  14   6   13.07    6.48   0
   7  -5 -10    7.79   13.40   0
   7   1   1   48.25    7.98   0
   7   7   4   10.48    7.19   0
   7  10   5    6.02    6.44   0
   8   8   4   89.36    8.88   0
   8  12   5   16.94    8.12   0
   9  -3  -5   91.24   15.30   0
   9  -1  -2   33.82    9.75   0
   9   0  -1   64.91    9.96   0
   9   1   0  236.61   10.11   0
  10   2   0   25.57    8.30   0
  10   8   3   -6.65    8.28   0
  11  -2  -6    9.78   12.18   0
  11  -1  -4    2.89    9.51   0
  11   2  -1   40.10    9.91   0
  11   5   1   -0.07    8.25   0
  11   7   2   32.72    9.27   0
  12   1  -3   25.83   10.47   0
  12   2  -2   15.08   10.11   0
  -8   9  -4    1.42    8.88   0
  -8  10  -3    3.52    8.97   0
  -8  11  -2   30.20   10.18   0
  -8  13  -1   13.99   10.45   0
  -7   6  -9    3.12    7.46   0
  -7   6  -4    7.99    8.19   0
  -7   9  -1    4.15    8.74   0
  -6   3  -7   12.80    8.07   0
  -6   4 -10    3.52    7.04   0
  -5   2 -10   10.94    7.20   0
  -5   2  -4  158.44    8.23   0
  -4   0  -9   17.18    6.65   0
  -4   0  -8   33.36    7.14   0
  -4   0  -7   51.31    6.48   0
  -4   0  -6   38.36    8.49   0
  -4   1 -11   24.44    6.03   0
  -4  15   4    9.91   13.98   0
  -3  -1 -10   10.18    7.56   0
  -3  -1  -9   52.78    7.13   0
  -3  -1  -5  181.39    8.55   0
  -3   0 -12    5.49    7.16   0
  -3   0  -3  383.44   10.51   0
  -3  11   4   27.24   12.95   0
  -2  -2 -10   10.94    7.70   0
  -2  -1 -12    7.57    8.09   0
  -2  -1  -3   41.32    8.21   0
  -2   9   4   44.52   11.90   0
  -1  -3  -9   10.21    7.53   0
  -1  -3  -6   11.58    7.34   0
  -1  -2 -12   17.03    8.05   0
  -1  11   5  188.18   11.55   0
   0  -3 -12    6.56    7.74   0
   0  -3  -4  143.61   10.99   0
   0  17   6    3.37    8.09   0
   0  18   6   -0.77    9.41   0
   1  -4 -11   40.15    9.33   0
   1  -3 -13    7.33    7.78   0
   1   6   4  217.44   10.01   0
   1   9   5  102.71    8.98   0
   1  14   6   12.95    8.40   0
   1  15   6   16.59    9.27   0
   2  -4 -12   30.30    8.20   0
   2  13   6    9.89    8.11   0
   3  -5 -10   20.02    9.13   0
   3  -5  -7  109.86   11.10   0
   3  -4 -13   -2.41    8.99   0
   3  13   6    0.36    8.01   0
   4  -5 -11   33.63    9.40   0
   4  13   6   19.76    6.69   0
   4  14   6    8.22    8.35   0
   5   2   2  286.99    9.63   0
   5   6   4   31.43    8.11   0
   5   9   5    7.45    8.00   0
   5  14   6    8.87    6.96   0
   5  15   6   10.77    8.78   0
   6   4   3   15.15    5.92   0
   6  10   5   15.42    8.00   0
   7  -2  -2    9.56   10.57   0
   7   0   0  167.41   10.57   0
   7   3   2  191.94    9.48   0
   7   5   3   96.77    7.95   0
   7  11   5   -0.58    7.53   0
   8  -3  -4   15.59   11.75   0
   8   2   1   15.26    8.10   0
   8   6   3    7.36    8.41   0
   9   3   1   91.12    8.97   0
   9   7   3   21.02    8.06   0
   9  10   4   -4.75    6.50   0
  10  -1  -3    8.85    9.13   0
  10   0  -2    7.82    8.69   0
  10   1  -1   37.24    8.21   0
  10   4   1   33.81    8.38   0
  10   6   2   96.68    9.70   0
  10   9   3    4.06    8.23   0
  11   0  -3   41.46    9.68   0
  11   1  -2   18.06    9.77   0
  -8   8  -7   -7.28    6.34   0
  -8   8  -6   12.72    7.77   0
  -8   8  -5   25.40    7.58   0
  -7   5  -9    0.49    7.50   0
  -7   5  -8   11.71    7.92   0
  -7   5  -7    5.32    7.66   0
  -7   5  -6   16.17    7.76   0
  -7  13   1    6.95   15.57   0
  -6   3  -9   18.79    7.58   0
  -6   3  -8    0.60    6.41   0
  -6   3  -6    1.07    6.53   0
  -6   3  -5  108.38    8.21   0
  -6   4  -3   13.96    8.82   0
  -6   5  -2    9.60    7.87   0
  -6   6  -1  127.45   10.86   0
  -5   1  -8   23.21    6.74   0
  -5   1  -7  187.79    8.58   0
  -5   1  -6  104.80    7.73   0
  -5   2 -11   -0.81    7.01   0
  -5   4  -1  198.05   12.35   0
  -4   0 -10    0.87    7.01   0
  -4   0  -5  257.69    9.10   0
  -4   1  -3   67.77    8.11   0
  -3  -1 -11    7.70    7.90   0
  -2  -2 -11   23.41    7.66   0
  -2  -2  -5    1.73    6.13   0
  -2  14   5   43.76   11.05   0
  -1  -3 -10   -1.39    7.43   0
   0  -4  -9   17.92    8.58   0
   0  -4  -8    1.14    7.30   0
   0  -4  -7   20.46    7.88   0
   0  10   5   21.68    8.11   0
   1  -4  -5  278.55   13.68   0
   1  -3  -3   27.49   11.05   0
   1   4   3  611.46   13.09   0
   1  16   6    8.04    8.27   0
   1  17   6    6.72    9.57   0
   2  -5  -9   34.55    9.47   0
   2  -5  -8   15.33    9.40   0
   2   6   4  138.15    9.30   0
   2   9   5   87.72    8.61   0
   2  14   6   14.72    8.66   0
   2  15   6   18.73    7.79   0
   3  -5 -11    3.36    9.17   0
   3   9   5   43.83    8.21   0
   3  14   6   10.33    7.88   0
   3  15   6    4.28    8.58   0
   4  -5  -6   -2.78   12.65   0
   4   6   4   46.06    8.19   0
   4   9   5    9.66    7.44   0
   4  15   6    9.41    8.28   0
   4  16   6   -1.17    8.07   0
   5  -5 -12   -4.65   10.05   0
   5  -5  -6   54.10   16.84   0
   5   4   3   11.83    7.64   0
   5  10   5   42.39    8.79   0
   6   1   1   30.57    7.88   0
   6   7   4   57.13    8.11   0
   6  11   5   35.88    8.79   0
   7  -5 -11   19.33   13.46   0
   7  -1  -1   23.63    9.85   0
   7   8   4   18.55    7.12   0
   7  12   5    1.05    8.06   0
   7  13   5    0.65    7.99   0
   8   4   2   16.74    8.05   0
   8   9   4    7.73    6.30   0
   9   5   2   36.22    8.46   0
   9  11   4    3.72    6.12   0
  10  -3  -7    3.78   14.08   0
  11   4   0   37.92    8.15   0
  11   6   1   18.70    8.37   0
  12   4  -1    7.09    8.95   0
  -8   7  -7   32.68    7.90   0
  -8   7  -6   44.40    7.52   0
  -8   8  -4  113.12   10.23   0
  -8   9  -3    9.46    9.13   0
  -8  10  -2    7.94   10.01   0
  -8  12  -1    8.48   10.57   0
  -7   5  -5   18.55    7.83   0
  -7   6  -3   37.32    8.61   0
  -7   7  -2   61.64    9.92   0
  -7  10   0   19.57   11.67   0
  -6   3 -10   11.52    7.47   0
  -6   9   1  251.83   16.75   0
  -5   1 -10   13.90    6.90   0
  -5   1  -9   16.68    5.60   0
  -5   1  -5   -0.12    6.95   0
  -5   3  -2   27.42    8.51   0
  -5  14   3   16.66   21.07   0
  -4   0 -11   -4.73    7.37   0
  -4   5   1   39.72   13.71   0
  -4  16   4    5.37   12.52   0
  -4  17   4   20.73   13.87   0
  -4  18   4    8.54   13.39   0
  -3  -1  -4  132.71    8.24   0
  -3   8   3  103.48   17.68   0
  -2  15   5   10.96   10.49   0
  -1  -3 -11    1.59    7.40   0
  -1  -3  -5   44.09    8.30   0
  -1  -2  -3   51.74    9.12   0
  -1   8   4  101.57   11.64   0
  -1  12   5    0.36    9.42   0
   0  -4 -10   38.68    8.13   0
   0  -3 -13    5.87    8.00   0
   0   7   4   95.51   10.14   0
   1  -4 -12    5.16    7.42   0
   1  10   5  112.19    9.94   0
   2  -5 -10   -2.86    8.62   0
   2  -5  -7   74.94   10.02   0
   2  -4 -13   14.41    8.25   0
   2   2   2  917.52   14.65   0
   2  16   6   25.97    7.83   0
   2  17   6    0.42    8.54   0
   3   2   2 1138.23   15.86   0
   3   6   4   55.56    6.41   0
   3  16   6   14.59    8.07   0
   3  17   6    0.25    8.25   0
   4  -5 -12   28.79    9.55   0
   4   2   2   22.84    7.08   0
   4   4   3   19.60    7.51   0
   4  10   5   25.79    8.82   0
   5   7   4  152.48    8.90   0
   6  -3  -3    7.69   13.12   0
   6   5   3   14.50    7.91   0
   6  12   5    7.29    8.01   0
   8   1   0   51.92    8.24   0
   8   7   3   41.14    8.89   0
   8  10   4   21.11    7.49   0
   9   2   0   97.41    9.42   0
   9   8   3    5.59    6.58   0
  10  -2  -5    8.34   11.69   0
  10   3   0   38.41    8.58   0
  10   5   1   12.70    8.25   0
  10   7   2   32.15    8.77   0
  11   3  -1   18.92   10.31   0
  12   0  -5   47.99   11.53   0
  12   3  -2    8.55   10.04   0
  -8   7  -5   17.56    7.85   0
  -8  15   0    6.63   13.05   0
  -7   4  -9   16.85    7.57   0
  -7   4  -8   11.92    8.11   0
  -7   4  -7   33.38    8.00   0
  -7   4  -6   56.66    7.91   0
  -7   5  -4   18.96    8.82   0
  -7   8  -1   12.39    9.37   0
  -6   2  -9    6.42    7.16   0
  -6   2  -8    5.81    7.48   0
  -6   2  -7   26.97    8.08   0
  -6   2  -6   20.08    7.72   0
  -6   3  -4   89.97    8.33   0
  -6   7   0  245.92   14.14   0
  -5   1 -11    3.38    7.00   0
  -5   2  -3  108.90    8.01   0
  -5   5   0  920.31   19.78   0
  -4  -1  -9   16.51    6.97   0
  -4  -1  -8    4.22    6.86   0
  -4  -1  -7   26.09    7.56   0
  -4   0  -4  120.29    7.88   0
  -3  -2 -10   16.67    7.70   0
  -3  -2  -9   26.51    7.89   0
  -3  -2  -8   15.53    5.87   0
  -3  -2  -7   35.13    7.31   0
  -3  -1 -12    5.18    7.34   0
  -2  -3  -9   18.27    7.72   0
  -2  -3  -8   47.77    7.88   0
  -2  -3  -7   38.80    8.11   0
  -2  -2 -12    8.12    6.30   0
  -2  -2  -4  -14.01    7.85   0
  -2  16   5    2.59    9.35   0
  -2  17   5    3.67   10.52   0
  -2  18   5    3.57   10.61   0
  -1  -3 -12    5.41    7.89   0
  -1  13   5    5.50    8.91   0
   0  -4 -11    6.73    7.67   0
   0  -4  -6  151.42    9.08   0
   0  11   5   24.69    8.55   0
   2  -5 -11   14.16    8.03   0
   2  -4  -4  112.22   13.03   0
   2   4   3  841.27   12.89   0
   2  10   5    3.51    7.82   0
   3  -5 -12    6.93    8.90   0
   3  -5  -6   24.49   11.01   0
   3   4   3   16.90    8.19   0
   3  10   5   45.79    8.15   0
   5   1   1  209.94    9.84   0
   5  11   5   10.98    8.47   0
   6   0   0   53.38    9.41   0
   6   3   2   39.16    8.11   0
   6   8   4   57.81    7.86   0
   6  13   5   23.20    8.49   0
   7   2   1   24.64    8.04   0
   7   6   3   32.02    8.21   0
   7   9   4   10.19    5.82   0
   8  -2  -3    9.41   10.32   0
   8   0  -1   34.00    9.77   0
   8   3   1   21.27    8.17   0
   8   5   2   44.41    8.49   0
   8  11   4   -6.57    7.64   0
   9  -2  -4   15.86   12.33   0
   9   4   1   -0.04    7.86   0
   9   6   2   16.48    8.24   0
   9   9   3   16.57    7.61   0
  10   2  -1   10.76    9.23   0
  10   8   2   21.44    8.82   0
  11  -2  -7    3.09   12.73   0
  11  -1  -5   14.93   10.78   0
  11   5   0   16.63    8.37   0
  11   7   1   10.24    8.56   0
  12   1  -4   15.21    9.74   0
  12   2  -3   17.99    8.91   0
  12   5  -1   10.41    8.54   0
  -9  11  -4   14.04    9.23   0
  -9  12  -3    9.40   10.13   0
  -8   6  -7    8.26    7.59   0
  -8   6  -6   13.95    7.96   0
  -8   7  -4    7.15    9.13   0
  -8   8  -3   74.45   10.12   0
  -8  11  -1   31.51   10.60   0
  -7   4  -5   25.24    8.19   0
  -6   2 -10    8.15    6.98   0
  -6   2  -5   68.19    8.26   0
  -5   0  -9   28.88    6.80   0
  -5   0  -8   23.46    6.67   0
  -5   0  -7  232.88    8.95   0
  -5   1  -4  208.39    8.71   0
  -4  -1 -10    3.71    6.88   0
  -4  -1  -6   47.32    8.38   0
  -3  -2 -11   20.03    7.61   0
  -3  -2  -6   27.95    6.30   0
  -3   1  -1  202.75   11.70   0
  -3  12   4   76.98   12.88   0
  -2  -3 -11   26.59    8.21   0
  -2  -3 -10  102.41    6.83   0
  -2  -3  -6   40.97    7.43   0
  -2  10   4    4.69   10.51   0
  -1  -4 -10   22.08    7.72   0
  -1  -4  -9   31.79    8.39   0
  -1  -4  -8    4.80    7.63   0
  -1  14   5  119.02   10.48   0
   0  -4 -12   -0.83    7.77   0
   0  -2  -2   28.51   11.07   0
   0   3   2 2802.71   31.76   0
   0   5   3  219.20   11.04   0
   0  12   5   94.54   10.37   0
   1  -5 -10    5.20    7.62   0
   1  -5  -9   37.99    8.72   0
   1  -5  -8  113.37    8.68   0
   1   7   4   22.99    8.38   0
   1  11   5  107.08    9.29   0
   2  -5 -12   14.96    9.00   0
   2   7   4  392.05   10.63   0
   2  11   5    9.92   10.22   0
   3   7   4  120.45    7.57   0
   3  11   5   15.96    8.30   0
   4   7   4   19.48    6.19   0
   4  11   5   14.85    8.71   0
   5   5   3   19.93    7.85   0
   5   8   4   46.55    8.30   0
   5  12   5   15.47    6.77   0
   5  13   5   26.60    8.18   0
   6  -1  -1  541.89   14.82   0
   6   9   4   78.99    7.99   0
   6  14   5    3.30    8.39   0
   6  15   5    3.57    8.22   0
   7   4   2  168.09    7.86   0
   7  10   4   12.73    7.23   0
   8  -5 -10   -0.54   19.78   0
   8  -1  -2  129.27   10.62   0
   8   8   3   91.01    9.11   0
   8  12   4   31.22    6.64   0
   8  13   4    8.53    8.18   0
   9   1  -1   77.73    9.32   0
   9  10   3   17.12    7.84   0
  10  -1  -4   11.93   10.78   0
  10   1  -2   14.56    9.49   0
  10   6   1   50.47    8.66   0
  11   0  -4   27.93   10.13   0
  11   1  -3   63.16   10.88   0
  11   2  -2    2.48    8.74   0
  11   8   1   20.93    8.67   0
  -9  10  -4   18.82    9.34   0
  -8   6  -5   32.13    8.04   0
  -8   9  -2   45.42    9.26   0
  -8  14   0    5.10   12.35   0
  -7   3  -9   20.73    7.78   0
  -7   3  -8   15.13    7.90   0
  -7   3  -7    7.80    7.94   0
  -7   5  -3  103.77    9.93   0
  -7   6  -2   65.27    9.93   0
  -7  12   1    9.90   14.38   0
  -6   3  -3   16.73    8.07   0
  -6   4  -2  345.70   10.85   0
  -6   5  -1   48.15    9.97   0
  -5   0 -10   32.79    7.33   0
  -5   0  -6   80.20    7.81   0
  -4  -1 -11   17.70    7.80   0
  -4  -1  -5    6.59    7.56   0
  -4   1  -2  522.64   11.87   0
  -4   2  -1  195.71   12.17   0
  -3  -2  -5  147.46    8.40   0
  -3   0  -2  177.87    9.64   0
  -1  -4 -11    8.13    7.47   0
  -1  -4  -7   40.59    7.65   0
  -1  -3  -4   16.03    8.17   0
  -1  15   5    8.90    9.44   0
   0  -4  -5   86.20    8.92   0
   0   8   4  186.72   12.48   0
   1  -5 -11   12.68    7.91   0
   1  -5  -7   13.99    8.20   0
   1  12   5   66.91   10.64   0
   2  -5  -6   90.94   10.81   0
   4   1   1   68.27    8.93   0
   4  12   5   13.03    8.39   0
   5   3   2   18.53    6.14   0
   5  14   5   10.65    8.76   0
   6  -2  -2  126.16   12.39   0
   6   6   3   58.65    8.48   0
   7   1   0  229.71    9.82   0
   7   7   3    8.65    6.03   0
   7  11   4   10.06    7.85   0
   8   9   3   -2.82    7.36   0
   9  -1  -3   59.51    9.67   0
   9   0  -2  222.16   10.18   0
   9   7   2   44.38    7.60   0
   9  11   3    7.76    8.02   0
  10  -3  -8    2.20   17.11   0
  10   0  -3   19.38    9.22   0
  10   4   0   12.86    8.06   0
  10   9   2    6.39    6.95   0
  11   4  -1   42.85    8.28   0
  11   6   0   39.44    8.87   0
  12   4  -2   10.42    8.61   0
  -9   8  -6    7.41    7.86   0
  -9   9  -5   -1.77    8.21   0
  -9  11  -3    5.36    9.19   0
  -9  13  -2   -2.41   11.94   0
  -8   5  -8   -3.09    8.08   0
  -8   5  -7   66.56    8.77   0
  -8   5  -6   71.57    8.30   0
  -8   7  -3   50.75    9.74   0
  -8  13   0    6.39   12.43   0
  -7   3  -6   22.40    8.14   0
  -7   4  -4   54.52    9.08   0
  -7   7  -1   14.37    9.75   0
  -7   9   0   39.08   11.19   0
  -6   1 -10    6.05    6.53   0
  -6   1  -9   -1.57    5.57   0
  -6   1  -8   12.48    6.24   0
  -6   1  -7   23.81    6.92   0
  -6   1  -6    9.06    7.44   0
  -6   2  -4   14.02    7.84   0
  -5   0 -11    6.50    5.82   0
  -5   0  -5  133.38    8.29   0
  -4  -2  -9   55.90    8.01   0
  -4  -2  -8   17.08    7.27   0
  -4   0  -3   47.34    8.15   0
  -3  -3  -9   37.18    8.00   0
  -3  -3  -8  150.06    9.11   0
  -3  -2 -12    4.35    6.49   0
  -3  -1  -3   85.33    8.47   0
  -3   2   0   13.79   10.30   0
  -3  13   4   10.41   12.72   0
  -2  -3 -12    4.91    6.18   0
  -2  -3  -5  262.08    9.27   0
  -2  -1  -2  334.88   12.24   0
  -2   0  -1  217.40   12.56   0
  -2   7   3   40.68   14.04   0
  -1  -4 -12    9.28    7.87   0
  -1  -4  -6   18.62    7.33   0
  -1   6   3  137.61   13.15   0
  -1   9   4  233.87   12.21   0
  -1  16   5    4.37    9.79   0
  -1  17   5    6.14    9.64   0
  -1  18   5   -0.07    9.19   0
   0  -5 -10    7.83    7.89   0
   0  -5  -9   36.40    8.44   0
   0  -5  -8   13.36    7.61   0
   0  13   5   56.60    8.43   0
   0  14   5   80.39   10.50   0
   1  -5 -12   -0.20    7.95   0
   1   5   3   63.25    8.94   0
   2  12   5    6.83    9.00   0
   3  -6 -10   45.72    9.60   0
   3   1   1  436.63   12.88   0
   3  12   5   18.92    6.93   0
   3  13   5  113.03    9.38   0
   4  -6 -10   23.62    9.40   0
   4  -6  -9   79.03   12.09   0
   4   3   2  168.34    9.59   0
   4   5   3  180.56    7.84   0
   4   8   4  104.11    6.65   0
   4  13   5    1.06    6.52   0
   4  14   5   -0.51    8.27   0
   5  -6 -10    1.23   11.50   0
   5   0   0   24.69    9.18   0
   5   9   4   52.57    8.25   0
   5  15   5    7.34    7.01   0
   5  16   5  -14.80    8.87   0
   6   2   1   11.20    7.36   0
   6   4   2  289.76    9.43   0
   6  10   4    7.67    6.76   0
   7   5   2   64.75    8.10   0
   7   8   3   -4.57    7.13   0
   7  12   4    6.05    7.56   0
   7  13   4    7.96    8.04   0
   8   2   0  216.34    9.75   0
   8   4   1   10.68    8.17   0
   8   6   2    8.77    6.31   0
   9  -3  -6   63.11   15.03   0
   9   3   0   56.91    9.38   0
   9   5   1   48.78    8.67   0
   9   8   2    2.67    8.30   0
   9  12   3    4.11    7.90   0
  10   7   1   11.87    9.44   0
  10  10   2   30.63    8.75   0
  12   1  -5    9.35   11.10   0
  12   3  -3   29.33    8.99   0
  -9   8  -5   13.27    7.86   0
  -9   9  -4    4.50    7.99   0
  -8   5  -5   10.30    7.61   0
  -8   6  -4   45.77    8.42   0
  -8   8  -2   18.88    9.01   0
  -8  10  -1    1.75    9.11   0
  -7   2  -8   13.90    8.07   0
  -7   3  -5   45.93    8.07   0
  -5  -1 -10    5.54    7.09   0
  -5  -1  -9    5.35    7.07   0
  -5  -1  -8   13.29    6.62   0
  -5  -1  -7  198.36    8.69   0
  -5   1  -3   31.28    7.78   0
  -5   2  -2  251.46   10.00   0
  -5   3  -1  359.60   13.48   0
  -5  15   3   13.35   18.12   0
  -4  -2 -11    3.00    7.54   0
  -4  -2 -10   15.29    7.86   0
  -4  -2  -7   27.37    7.72   0
  -4   3   0   19.29   10.45   0
  -3  -3 -11   18.76    8.14   0
  -3  -3 -10   -2.47    6.41   0
  -3  -3  -7  104.97    8.14   0
  -2  -4 -10   11.27    7.68   0
  -2  -4  -9    9.14    7.50   0
  -2  -4  -8   17.77    7.97   0
  -2  11   4  122.99   12.59   0
   0  -5 -11   12.90    7.81   0
   0  -5  -7  128.34    8.86   0
   0  -3  -3  885.80   16.56   0
   0  15   5    8.55    9.11   0
   0  16   5    3.05    9.55   0
   0  17   5   14.82    9.73   0
   0  18   5    6.75    9.85   0
   1  -5  -6    3.49    8.57   0
   1  -4  -4  213.66   11.29   0
   1   8   4   17.13    8.41   0
   1  13   5   12.03    8.78   0
   1  14   5    3.17    9.46   0
   2  -6 -10   12.82    8.54   0
   2   1   1 1944.69   24.02   0
   2   5   3   59.37    8.62   0
   2   8   4   47.77    8.00   0
   2  13   5   17.26    8.54   0
   2  14   5   19.58    9.67   0
   3  -6 -11   10.54    9.47   0
   3  -6  -9   59.70    9.78   0
   3  -6  -8    8.74   10.59   0
   3   5   3   14.43    6.12   0
   3   8   4   36.95    7.00   0
   3  14   5    4.78    8.29   0
   3  15   5   -0.95    9.31   0
   4  -6 -11   14.07    9.37   0
   4  -6  -8   14.87   11.61   0
   4   9   4    3.83    7.20   0
   4  15   5   19.78    8.74   0
   4  16   5   22.17    8.59   0
   4  17   5    9.97    8.75   0
   5  -6 -11    1.93   10.27   0
   5  -6  -9   14.37   11.97   0
   5   6   3   60.77    8.71   0
   5  10   4    5.69    8.47   0
   6   7   3   20.09    8.09   0
   6  11   4   25.00    7.81   0
   7  -3  -4   70.23   14.07   0
   7   0  -1  919.36   15.62   0
   7   3   1   41.60    7.10   0
   7  14   4    4.73    8.12   0
   8  10   3   -0.49    6.04   0
  10  -2  -6    5.39   11.74   0
  10   3  -1   80.53    8.75   0
  10   5   0   43.20    8.51   0
  11  -1  -6   17.08   10.46   0
  11   3  -2   10.11    8.26   0
  11   5  -1   11.60    7.99   0
  11   7   0   12.64    8.67   0
  12   2  -4    1.24    8.58   0
  12   5  -2   11.20    8.29   0
  -9   7  -6   15.85    7.70   0
  -9  10  -3   10.83    8.03   0
  -9  12  -2    6.11    9.59   0
  -8   4  -8    8.52    6.51   0
  -8   4  -7    2.54    8.35   0
  -8   4  -6   12.03    7.78   0
  -7   2  -9   10.58    6.17   0
  -7   2  -7   41.96    6.87   0
  -7   2  -6   50.38    8.59   0
  -7   4  -3   36.43    8.22   0
  -7   5  -2   61.52   10.21   0
  -6   0 -10   -0.49    6.94   0
  -6   0  -9    3.03    7.02   0
  -6   0  -8   38.86    7.61   0
  -6   0  -7   20.04    7.55   0
  -6   1  -5  158.46    7.38   0
  -6   6   0  178.61   12.61   0
  -5  -1 -11    2.06    7.41   0
  -5  -1  -6  110.85    8.28   0
  -5   0  -4  220.61    8.70   0
  -5  16   3   12.46   16.74   0
  -5  17   3   13.86   16.99   0
  -5  18   3   12.06   16.92   0
  -4  -2  -6   17.63    7.92   0
  -4  -1  -4   59.52    6.40   0
  -3  -3 -12   20.57    8.13   0
  -3  -3  -6   28.38    7.40   0
  -3  -2  -4   76.48    8.54   0
  -3  14   4   76.52   13.65   0
  -3  19   4   -1.97   12.93   0
  -2  -4 -11    6.94    7.87   0
  -2  -4  -7  188.09    8.84   0
  -2  -2  -3    4.91    6.37   0
  -1  -5 -10   22.98    7.79   0
  -1  -5  -9    6.63    7.97   0
   0  -5 -12    9.29    7.73   0
   0   9   4    7.00    9.90   0
   1   3   2  278.81   13.15   0
   1  15   5   25.25    8.52   0
   1  16   5   19.87    9.44   0
   1  17   5   11.23    9.65   0
   1  18   5    5.76    9.58   0
   2  -6 -11    7.43    8.12   0
   2  -6  -9    6.34    7.28   0
   2  -6  -8   25.56    9.34   0
   2   3   2   19.70    8.74   0
   2  15   5   33.40    8.79   0
   2  16   5    2.12    8.10   0
   2  17   5    2.53    9.22   0
   2  18   5   10.16    8.26   0
   3  -6 -12    1.24    9.15   0
   3  -5  -5   34.50   14.06   0
   3   3   2  543.01   11.47   0
   3  16   5    6.78    7.91   0
   3  17   5   13.78    8.01   0
   4  -6 -12    7.94    9.53   0
   4   6   3  140.85    9.10   0
   5  -6 -12    1.17    9.33   0
   5  -1  -1   33.43   11.03   0
   5   2   1  118.74    8.95   0
   5   4   2  193.12    8.50   0
   6  -6 -11    3.98   11.70   0
   6  -6 -10   18.24   13.17   0
   6  12   4   17.88    8.05   0
   6  13   4   42.43    8.56   0
   7  -1  -2   53.42   10.19   0
   7   6   2   81.61    8.06   0
   7   9   3    7.93    6.97   0
   8  -3  -5    2.97   12.47   0
   8   1  -1   11.53    8.29   0
   8   7   2  219.81    8.84   0
   8  11   3    8.48    6.41   0
   8  12   3   10.95    7.90   0
   9   2  -1  145.17    9.78   0
   9   4   0   26.81    8.81   0
   9   6   1   21.56    8.32   0
   9   9   2   27.00    6.95   0
  10   2  -2   34.44    9.45   0
  10   8   1    0.60    8.59   0
  11   0  -5   26.80   11.05   0
  11   2  -3    7.54    8.42   0
  11   8   0   19.64    8.84   0
  -9   7  -5    3.26    7.45   0
  -9   8  -4   18.17    7.92   0
  -9   9  -3   10.51    9.27   0
  -9  11  -2    6.37    9.28   0
  -8   5  -4    3.95    7.95   0
  -8   6  -3   31.56    8.58   0
  -8   9  -1   62.11   10.27   0
  -8  12   0    9.97   10.90   0
  -7   3  -4   12.91    8.09   0
  -7  11   1   20.97   14.01   0
  -6   0  -6    3.42    7.57   0
  -6   2  -3   93.56    8.48   0
  -6   3  -2   40.62    8.91   0
  -6   8   1   15.28   11.67   0
  -5   6   1   98.44   14.02   0
  -3  15   4   51.61   12.98   0
  -3  16   4    0.46   11.58   0
  -3  17   4    6.26   11.76   0
  -3  18   4   11.84   12.18   0
  -2  -4 -12    6.75    8.18   0
  -2  -4  -6   59.27    7.58   0
  -2   1   0  198.43   15.83   0
  -1  -5 -11    9.97    8.18   0
  -1  -5  -8   27.45    7.91   0
  -1  -4  -5  169.54    9.31   0
  -1  10   4    4.97    9.70   0
   0  -5  -6   18.80    9.49   0
   1  -6 -11   21.28    9.06   0
   1  -6 -10    3.04    7.95   0
   1  -6  -9   30.61    8.31   0
   1   9   4    9.01    8.24   0
   2  -6 -12   11.85    8.11   0
   2  -5  -5  454.47   16.26   0
   2   9   4   41.46    8.30   0
   3   9   4  236.15    8.71   0
   4   0   0  272.91   11.43   0
   4  10   4   69.78    8.33   0
   5  -6  -8   37.78   12.21   0
   5  -3  -3  171.68   17.23   0
   5   7   3    9.73    8.58   0
   5  11   4    9.39    6.92   0
   6  -6  -9   15.96   14.24   0
   6   1   0  415.89   11.35   0
   6   5   2   17.73    7.84   0
   6   8   3  104.27    8.73   0
   6  14   4    0.31    8.51   0
   6  15   4   -5.97    8.17   0
   6  16   4   -7.22    8.42   0
   7  -2  -3  146.58   12.42   0
   7   2   0  133.12    9.77   0
   7  10   3   15.37    7.51   0
   8  -4  -7    6.24   19.46   0
   8   3   0   24.37    8.57   0
   8   5   1   31.40    8.09   0
   8   8   2   40.20    8.26   0
   8  13   3    5.39    7.21   0
   9   1  -2   39.86   10.07   0
   9  10   2   35.68    7.24   0
  10   1  -3   -2.35    9.34   0
  10   4  -1    2.58    8.28   0
  10   6   0    9.83    7.93   0
  10   9   1   13.32    8.55   0
  11   1  -4   12.19    8.63   0
  11   4  -2   -3.69    9.61   0
  11   6  -1   32.32    8.66   0
  12   4  -3   -0.40    8.83   0
  -9   6  -6    3.55    7.63   0
  -8   3  -8    8.62    6.38   0
  -8   3  -7    4.47    8.15   0
  -8   4  -5   12.94    7.70   0
  -8   7  -2  214.35    9.55   0
  -7   1  -9   15.75    6.17   0
  -7   1  -8   27.55    6.60   0
  -7   1  -7   34.28    8.50   0
  -7   2  -5   96.39    7.02   0
  -7   6  -1   50.54   10.10   0
  -7   8   0    2.09    9.01   0
  -6   1  -4   70.62    6.93   0
  -6   4  -1   31.95    9.97   0
  -5  -2 -10   17.04    7.46   0
  -5  -2  -9   18.17    7.64   0
  -5  -2  -8   -1.07    6.47   0
  -5  -1  -5    1.97    7.79   0
  -5   4   0   53.91   11.41   0
  -4  -3 -11    4.67    7.64   0
  -4  -3 -10    9.54    6.36   0
  -4  -3  -9    8.31    5.95   0
  -4  -3  -8   29.36    6.85   0
  -4  -3  -7  141.94    8.53   0
  -4  -2  -5   21.17    6.60   0
  -4  11   3   37.73   16.08   0
  -3  -4 -11   29.15    8.44   0
  -3  -4 -10    1.66    7.80   0
  -3  -4  -9    0.53    7.90   0
  -3  -4  -8   18.65    7.49   0
  -3  -3  -5  488.72   10.18   0
  -2  -3  -4  961.36   13.52   0
  -2  12   4   28.17   11.13   0
  -1  -5 -12   10.53    7.86   0
  -1  -5  -7  283.67    9.54   0
  -1  -2  -2   81.92   10.67   0
  -1   4   2  293.20   16.36   0
   0  -4  -4   39.33    9.23   0
   0   6   3   58.64    9.67   0
   1  -6 -12    8.35    7.85   0
   1  -6  -8   16.97    8.17   0
   2  -6  -7   82.92   10.00   0
   3  -6  -7   20.86   10.30   0
   3   6   3   37.56    7.74   0
   3  10   4   90.34    8.64   0
   4  -5  -5   20.83   16.93   0
   4   4   2   42.53    8.12   0
   4  11   4    1.22    8.23   0
   5  -2  -2 1337.92   24.83   0
   5  12   4   32.57    7.10   0
   5  13   4   14.71    8.20   0
   6   3   1   14.24    6.19   0
   6   9   3   37.92    8.14   0
   7   4   1   30.33    6.72   0
   7   7   2   64.75    9.04   0
   7  11   3   23.67    7.44   0
   8  -2  -4    2.29   11.36   0
   8   0  -2   21.96    8.43   0
   8  14   3   15.76    6.34   0
   9  -2  -5   16.04   13.11   0
   9   0  -3  220.28   11.59   0
   9   7   1   11.03    6.82   0
   9  11   2    2.91    6.37   0
   9  12   2   17.99    8.04   0
  10  -1  -5   30.57    9.89   0
  10   0  -4    5.15    9.43   0
  10  10   1    0.29    8.57   0
  11   9   0   13.23    7.22   0
  12   3  -4   12.55    8.67   0
  -9   5  -7   21.89    8.29   0
  -9   5  -6   -5.59    7.88   0
  -9   6  -5   19.06    7.99   0
  -9   7  -4   -1.78    7.72   0
  -9   8  -3    6.93    9.37   0
  -9  10  -2   42.06    9.83   0
  -9  13  -1    7.18   10.73   0
  -8   3  -6    7.80    7.73   0
  -8   4  -4   56.15    8.58   0
  -8   5  -3   21.12    9.39   0
  -8  11   0   12.69   10.96   0
  -7   1  -6   29.23    7.91   0
  -7   3  -3   66.92    8.65   0
  -6  -1 -10   18.25    7.34   0
  -6  -1  -9    3.77    5.92   0
  -6  -1  -8    6.34    6.95   0
  -6  -1  -7   30.89    7.01   0
  -6   0  -5   44.89    7.67   0
  -5  -2 -11   -6.67    5.82   0
  -5  -2  -7   -0.28    5.89   0
  -4  -1  -3   70.91    7.95   0
  -4   0  -2  285.51   10.13   0
  -3  -4 -12   13.98    8.23   0
  -3  -4  -7   32.70    7.54   0
  -3   9   3  149.28   16.76   0
  -2  -5 -11    2.73    8.43   0
  -2  -5 -10    7.32    7.45   0
  -2  -5  -9   55.09    8.00   0
  -2  -5  -8    7.66    7.85   0
  -1  -3  -3   20.45    8.31   0
  -1  11   4  128.82   10.75   0
   0  -6 -12    4.27    8.79   0
   0  -6 -11    0.81    7.81   0
   0  -6 -10   18.26    7.93   0
   0  -6  -9   14.03    8.33   0
   0  10   4   23.91    8.39   0
   1  -5  -5  650.00   15.57   0
   1   6   3   37.33    9.56   0
   1  10   4  114.32    9.19   0
   2   6   3  119.83    8.65   0
   2  10   4   13.15    8.27   0
   3   0   0 3181.61   29.81   0
   3  11   4   39.47    8.47   0
   4  -6  -7   18.56   11.41   0
   4   2   1   92.28    8.96   0
   4   7   3   55.62    8.12   0
   4  12   4   61.88    9.21   0
   5   5   2   37.57    7.93   0
   5   8   3  232.40    9.43   0
   5  14   4   17.69    8.61   0
   5  15   4   13.74    8.52   0
   5  16   4   10.55    8.26   0
   5  17   4    4.15    8.79   0
   6   0  -1  475.72   14.04   0
   6   6   2  334.03    9.71   0
   7  12   3    9.64    7.86   0
   8  -1  -3  214.49   11.55   0
   8   6   1    5.40    8.65   0
   8   9   2   44.59    7.26   0
   9  -1  -4   40.73    9.49   0
   9   3  -1   84.46    9.34   0
   9   5   0   20.51    8.63   0
   9   8   1   29.69    8.93   0
   9  13   2   14.86    8.85   0
  10  -3  -9    1.35   17.88   0
  10   3  -2   32.69    9.59   0
  10   7   0   28.46    7.16   0
  10  11   1   20.22    8.50   0
  11  -1  -7    9.33   12.41   0
  11   3  -3   24.57    9.24   0
  11   7  -1   39.73    8.75   0
  -9   6  -4   43.06    9.87   0
  -9   9  -2   41.50   10.13   0
  -9  12  -1   -3.64   10.35   0
  -8   2  -8    1.55    6.33   0
  -8   2  -7   15.80    8.13   0
  -8   3  -5    7.48    7.67   0
  -8   6  -2   -0.38    9.45   0
  -8   8  -1   13.56    9.25   0
  -7   0  -9    9.77    7.42   0
  -7   0  -8   16.30    7.75   0
  -7   1  -5   13.70    8.31   0
  -7   2  -4   36.92    6.91   0
  -7   4  -2  171.78    9.29   0
  -7  10   1    6.46   13.92   0
  -6  -1  -6   -0.46    7.20   0
  -5  -2  -6    9.49    6.32   0
  -5  -1  -4  205.23    8.79   0
  -5   0  -3  521.81    9.60   0
  -5   1  -2  421.60   10.87   0
  -4  -3  -6   10.68    6.29   0
  -4  -2  -4   42.33    8.12   0
  -4   1  -1   20.46    8.87   0
  -3  -2  -3  734.05   12.41   0
  -3  -1  -2  689.33   13.24   0
  -2  -5 -12    0.17    8.13   0
  -2  -5  -7   22.44    7.98   0
  -2  -4  -5   85.07    7.72   0
  -2  13   4   43.84    9.99   0
  -2  19   4    0.17   11.03   0
  -1  -6 -10   42.76    8.00   0
  -1  -5  -6   34.92    7.62   0
  -1   7   3  256.19   14.24   0
   0  -6  -8    9.15    8.12   0
   1  -6  -7  130.25    9.10   0
   2  11   4   49.54    8.38   0
   3   4   2  580.04   11.99   0
   3  12   4    7.60    8.28   0
   4  -1  -1  862.69   18.06   0
   4  13   4   13.14    8.46   0
   4  14   4   15.58    7.97   0
   5   1   0 1270.77   16.45   0
   5   9   3   71.30    8.53   0
   6  -4  -5   34.84   19.45   0
   6  10   3   26.54    6.30   0
   6  11   3    7.80    7.86   0
   7  -6 -11    0.36   14.35   0
   7   1  -1   37.13    9.76   0
   7   5   1   23.15    8.11   0
   7   8   2   26.38    7.59   0
   7  13   3   11.68    6.20   0
   7  14   3   23.86    8.41   0
   7  15   3    5.49    8.10   0
   8   2  -1   50.04    8.27   0
   8   4   0  219.63    9.58   0
   8  10   2   -1.33    6.10   0
   9   9   1   34.46    8.80   0
  10   5  -1   28.39    8.67   0
  10   8   0   12.22    8.88   0
  11   2  -4   10.37    9.68   0
  11   5  -2   21.05    8.38   0
  11   8  -1    8.95    8.91   0
  12   4  -4   -4.09    9.57   0
  -9   4  -7   18.83    6.92   0
  -9   4  -6   10.58    7.72   0
  -9   5  -5    4.46    7.64   0
  -9   7  -3   15.72    8.29   0
  -8   2  -6   -3.99    8.13   0
  -8  10   0   41.12   12.60   0
  -7   0  -7    3.06    6.66   0
  -7   5  -1    4.86    9.20   0
  -7   7   0  224.98   13.01   0
  -6  -2 -10    9.34    6.54   0
  -6  -2  -9   -1.89    7.19   0
  -6   0  -4   33.99    7.79   0
  -6   1  -3   70.22    8.25   0
  -6   2  -2  712.71   12.24   0
  -6   5   0  367.02   13.37   0
  -5  -3 -11   -1.38    7.75   0
  -5  -3 -10   17.48    6.23   0
  -5  -3  -9   16.57    6.73   0
  -5  -3  -8   11.98    6.85   0
  -5   2  -1  237.73   10.92   0
  -4  -4 -11    8.24    7.62   0
  -4  -4 -10   -1.68    6.72   0
  -4  -4  -9    8.18    6.43   0
  -4  -4  -8    7.18    7.88   0
  -3  -5 -10    4.98    8.02   0
  -3  -5  -9    7.15    7.86   0
  -3  -4  -6   14.05    5.88   0
  -3  -3  -4   -8.03    7.88   0
  -3   0  -1 1886.91   21.54   0
  -2   8   3   49.96   13.67   0
  -2  14   4   25.78    9.17   0
  -2  15   4    5.52   10.55   0
  -2  16   4   37.81   11.13   0
  -2  17   4    2.30   10.77   0
  -2  18   4    4.06    9.54   0
  -1  -6 -12    3.97    7.97   0
  -1  -6 -11    0.44    7.61   0
  -1  -6  -9    9.23    8.18   0
  -1  -4  -4 1324.63   16.18   0
  -1  12   4   16.29   10.16   0
   0  -6  -7   21.32    7.82   0
   0  -5  -5   80.13    9.36   0
   0  11   4   99.06    8.99   0
   1  11   4   91.88    8.96   0
   2  -7 -12   -1.08    9.43   0
   2  -7 -11    6.16    9.34   0
   2  -7 -10   30.91    9.11   0
   2  12   4    4.97    9.82   0
   3  -7 -12   10.23    9.29   0
   3  -7 -11   14.42    9.19   0
   3  -7 -10    6.78    8.99   0
   3   2   1  357.26   11.53   0
   3   7   3  133.49    7.05   0
   3  13   4  146.41   10.08   0
   4  -7 -12    2.61   10.58   0
   4  -7 -11   -4.12    8.80   0
   4  -7 -10   -3.29   10.04   0
   4   8   3   15.41    7.81   0
   4  15   4    9.56    6.69   0
   4  16   4   19.18    8.73   0
   4  17   4    9.88    8.28   0
   5   3   1  274.96    8.70   0
   6   2   0   90.85    9.00   0
   6   4   1   30.57    7.63   0
   6   7   2   86.90    8.62   0
   6  12   3   20.69    8.17   0
   7  -6 -10    3.88   17.94   0
   7   3   0  400.93   10.55   0
   7   9   2    4.70    7.58   0
   8   7   1  120.27    9.58   0
   8  11   2   25.33    6.79   0
   8  12   2   -4.46    7.94   0
   9  -3  -7   10.29   15.31   0
   9   2  -2  189.40    9.81   0
   9   4  -1   72.20   10.76   0
   9   6   0   46.63    8.77   0
   9  10   1    5.42    8.19   0
  10  -2  -7   24.47   11.28   0
  10   2  -3   59.63    9.80   0
  10   6  -1   11.90    8.15   0
  10   9   0   24.93    9.07   0
  11   0  -6   19.17    9.40   0
  11   1  -5   19.23    9.87   0
  11   6  -2   14.04    9.48   0
  -9   3  -7   37.34    8.57   0
  -9   8  -2   -0.69    9.97   0
  -9  11  -1   13.68    9.73   0
  -8   1  -8    0.39    6.54   0
  -8   1  -7   29.92    8.33   0
  -8   2  -5    6.44    7.88   0
  -8   3  -4   15.13    8.05   0
  -8   4  -3   75.74    9.09   0
  -8   7  -1  114.71   10.46   0
  -7  -1  -9   20.50    7.82   0
  -7   0  -6    9.48    6.57   0
  -7   2  -3  115.13    8.63   0
  -6  -2  -8   -0.66    5.67   0
  -6  -2  -7   22.98    6.84   0
  -6  -1  -5  191.16    8.58   0
  -6   3  -1    6.74    9.58   0
  -5  -3  -7   28.15    7.31   0
  -5  -2  -5   82.91    7.14   0
  -4  -4  -7  240.45    9.03   0
  -4  -3  -5    9.76    7.71   0
  -3  -5 -11    0.67    6.61   0
  -3  -5  -8   32.72    8.01   0
  -2  -6 -10    6.61    7.50   0
  -2  -5  -6  126.03    8.54   0
  -1  -6  -8    6.65    8.39   0
  -1  13   4   63.69    9.92   0
  -1  19   4    5.52    9.70   0
   0   4   2   10.17   10.30   0
   0   7   3  277.22   12.61   0
   0  12   4   26.68    8.63   0
   1  -7 -12    5.24    9.19   0
   1  -7 -11   16.58    8.02   0
   1  -7 -10   61.08    8.44   0
   1  -7  -9   58.96    9.72   0
   1   7   3  196.47   11.56   0
   1  12   4   93.19    9.22   0
   2  -7  -9   16.80    8.90   0
   2  -6  -6   66.53   10.28   0
   2   0   0 3203.30   36.57   0
   2   4   2  636.98   13.01   0
   2   7   3   30.93    7.70   0
   2  13   4  148.86   10.47   0
   2  19   4   19.49    8.53   0
   3  -7  -9   10.52    8.88   0
   3  14   4   33.33    8.68   0
   3  15   4   -0.13    8.04   0
   3  16   4   -1.60    8.26   0
   3  17   4   12.87    8.50   0
   3  18   4    9.19    8.30   0
   4   5   2  671.53   11.72   0
   5  -7 -11    4.36   11.05   0
   5  -6  -7   29.82   15.91   0
   5   6   2   35.53    8.19   0
   5  10   3    6.41    7.76   0
   6  -6  -8   41.59   19.66   0
   6  -1  -2  166.36   12.17   0
   6  13   3    7.80    8.51   0
   6  14   3   31.98    8.70   0
   6  15   3   10.77    8.57   0
   7   6   1   55.71    8.02   0
   7  10   2   61.25    7.71   0
   8   1  -2  177.65   11.10   0
   8   8   1   40.75    8.58   0
   8  13   2   36.03    8.06   0
   8  14   2   12.82    7.64   0
   9   7   0   16.80    8.27   0
   9  11   1   14.69    7.88   0
  10   4  -2   77.94    8.98   0
  10  10   0   10.00    8.69   0
  11   4  -3   21.11    8.31   0
  11   9  -1    7.88    8.76   0
 -10   8  -4    4.11    7.86   0
  -9   3  -6   15.34    8.19   0
  -9   4  -5   11.06    8.07   0
  -9   5  -4    7.91    7.85   0
  -9   6  -3    5.33    8.06   0
  -9  10  -1   11.85   11.24   0
  -8   1  -6   20.32    8.27   0
  -8   5  -2   54.80    8.12   0
  -7  -1  -8   28.88    6.37   0
  -7  -1  -7   38.12    7.82   0
  -7   0  -5  153.39    9.37   0
  -7   1  -4   68.43    7.09   0
  -7   3  -2  181.92    9.42   0
  -6   7   1  491.80   18.70   0
  -5  -3  -6    8.45    7.70   0
  -4   4   1  709.71   22.34   0
  -4  12   3    7.21   13.73   0
  -3  -5  -7   29.45    7.48   0
  -3  -4  -5   75.93    7.45   0
  -2  -6 -12   26.23    8.65   0
  -2  -6 -11    8.54    7.05   0
  -2  -6  -9    4.61    7.66   0
  -2  -3  -3   13.31    8.00   0
  -2  -2  -2  949.16   15.76   0
  -1  -6  -7   29.21    8.15   0
  -1  -5  -5    8.98    8.03   0
  -1  14   4   68.19    9.47   0
  -1  15   4    5.47    9.37   0
  -1  16   4    8.23    9.32   0
  -1  17   4   33.85   10.33   0
  -1  18   4    2.29    9.49   0
   0  -7 -12   11.92    9.07   0
   0  -7 -11    0.58    7.46   0
   0  -7 -10    9.84    8.12   0
   0  13   4  193.88   10.37   0
   0  14   4   89.45   10.57   0
   0  18   4    4.65    9.68   0
   0  19   4   17.80    8.17   0
   1  -6  -6   74.04    9.15   0
   1   4   2   16.93    9.15   0
   1  13   4   20.63    9.03   0
   1  14   4   19.41    9.88   0
   1  17   4   -7.82    9.14   0
   1  18   4   21.25    9.66   0
   1  19   4    2.13    8.51   0
   2  -7  -8   13.00    9.32   0
   2  14   4   21.89    8.81   0
   2  15   4   19.77    8.34   0
   2  16   4   11.55    8.51   0
   2  17   4   16.56    8.05   0
   2  18   4    5.08    8.15   0
   3  -6  -6   62.44   11.29   0
   3   8   3  153.95    8.39   0
   4  -7  -9   10.89   10.94   0
   4   9   3   69.98    6.74   0
   5  -7 -10   11.88   11.61   0
   5  11   3   46.66    9.00   0
   5  12   3   22.41    8.82   0
   6   8   2  212.83    9.68   0
   6  16   3    2.79    6.80   0
   7  -4  -6    7.66   17.58   0
   7   0  -2   29.58    9.98   0
   7  11   2    2.37    7.21   0
   8   3  -1    3.84    8.03   0
   8   5   0   88.72    7.41   0
   9   1  -3   64.93   10.13   0
   9  12   1    5.12    7.99   0
   9  13   1   12.37    7.99   0
  10  -1  -6   13.04   10.79   0
  10   0  -5   10.38    9.31   0
  10   1  -4   15.08    8.07   0
  10   7  -1   55.89    8.81   0
  10  11   0   25.88    8.59   0
  11   3  -4   18.49   10.06   0
  11   7  -2   41.65    8.78   0
 -10   6  -5    7.11    8.44   0
 -10   7  -4   26.39    9.09   0
 -10   9  -3    7.62    9.34   0
  -9   2  -7   23.80    8.18   0
  -9   7  -2   49.12    9.87   0
  -8   0  -8    1.33    7.53   0
  -8   2  -4   31.85    8.49   0
  -8   9   0   15.57   12.18   0
  -7  -1  -6   30.78    8.16   0
  -6  -3 -10    9.61    7.44   0
  -6  -3  -9   19.86    7.32   0
  -6  -3  -8    7.08    7.04   0
  -6  -2  -6   23.79    6.03   0
  -6   0  -3   42.89    8.19   0
  -5  -4 -10    6.63    5.91   0
  -5  -4  -9   38.91    6.70   0
  -5  -4  -8    9.11    7.10   0
  -5  -2  -4  165.07    8.83   0
  -5  -1  -3   72.41    7.50   0
  -5   0  -2  148.04    9.28   0
  -5   3   0   33.90   11.27   0
  -4  -5 -11   -2.86    7.65   0
  -4  -5 -10    8.08    8.05   0
  -4  -5  -9   -3.52    7.84   0
  -4  -4  -6   -0.76    6.26   0
  -4  -2  -3   41.85    8.08   0
  -4   2   0  961.43   17.92   0
  -3   3   1    5.54   16.01   0
  -2  -6  -8   52.04    6.69   0
  -2  -4  -4    2.19    7.84   0
  -2   5   2  103.37   17.93   0
  -1  -7 -11    7.76    7.26   0
   0  -7  -9   16.16    8.24   0
   0  -6  -6   58.64    9.09   0
   0  15   4   -1.96    7.89   0
   0  16   4   15.36    7.91   0
   0  17   4    8.56    8.81   0
   1  -7  -8   68.58    8.60   0
   1  15   4   10.98    8.50   0
   1  16   4   24.19    8.70   0
   2   2   1 1378.56   19.70   0
   2   8   3   23.02    8.10   0
   3  -7  -8   32.43    9.31   0
   3   5   2   40.64    8.12   0
   4  -2  -2   81.97   15.09   0
   4   1   0   90.54    8.76   0
   4   3   1  132.96    9.46   0
   4  10   3   18.70    7.64   0
   5   0  -1   74.20   10.95   0
   5   4   1  110.34    8.44   0
   5   7   2   88.84    8.68   0
   5  13   3   10.69    8.03   0
   5  14   3   61.16    8.75   0
   6  -2  -3  106.78   12.82   0
   6   5   1    9.63    6.24   0
   6   9   2   16.54    8.24   0
   7   4   0  172.06    9.38   0
   7   7   1   -4.05    7.83   0
   7  12   2   12.98    7.49   0
   8   0  -3   19.05    9.97   0
   8   9   1   58.98    7.20   0
   9   3  -2   18.36    8.62   0
   9   5  -1   13.95    8.44   0
   9   8   0   51.44    8.86   0
  10   3  -3    9.02    9.29   0
  10   5  -2    3.81    8.28   0
  11   5  -3   55.40    8.89   0
  11   8  -2    5.47    8.57   0
 -10   8  -3    0.15    9.45   0
  -9   2  -6   16.81    8.08   0
  -9   3  -5   25.34    7.74   0
  -9   4  -4   59.66    8.57   0
  -9   5  -3    0.94    9.24   0
  -9   9  -1   45.16   11.53   0
  -8   0  -7   16.18    6.63   0
  -8   1  -5   -3.45    7.90   0
  -8   3  -3   16.97    8.46   0
  -8   6  -1   49.48    9.77   0
  -7  -2  -9   -2.00    5.54   0
  -7  -2  -8   -4.11    7.20   0
  -7   4  -1   56.84    9.58   0
  -7   6   0   71.61   11.07   0
  -7   9   1   11.63   12.69   0
  -6  -3  -7   17.40    6.82   0
  -6  -2  -5   74.89    8.11   0
  -6  -1  -4   70.71    6.78   0
  -6   1  -2  164.07    8.62   0
  -5  -4  -7   45.20    7.69   0
  -5  -3  -5  109.62    8.61   0
  -5   5   1  513.40   18.75   0
  -4  -5  -8   14.90    6.66   0
  -4  -3  -4  228.86    9.38   0
  -4  -1  -2  518.80   11.53   0
  -3  -6 -11    7.66    8.34   0
  -3  -6 -10    4.13    6.41   0
  -3  -6  -9   10.85    7.93   0
  -3  -5  -6   27.41    7.89   0
  -3  10   3  113.83   13.37   0
  -2  -6  -7  124.13    8.52   0
  -2  -5  -5  128.67    8.59   0
  -2  -1  -1 2060.60   24.11   0
  -1  -7 -12    8.82    8.04   0
  -1  -7 -10    7.04    7.89   0
  -1  -7  -9    9.39    7.90   0
  -1   8   3  454.68   16.06   0
   0  -7  -8   42.05    8.31   0
   1  -4  -3  156.59   12.39   0
   1   8   3  186.44   10.02   0
   3   9   3  190.71    8.70   0
   4   6   2   49.36    6.75   0
   4  11   3  110.51    8.59   0
   5  -7  -9   13.40   13.30   0
   5   2   0  822.79   14.16   0
   5  15   3   23.05    7.13   0
   5  16   3    1.08    7.15   0
   5  17   3   10.79    7.06   0
   6  -3  -4  228.32   16.56   0
   6   1  -1  479.05   12.65   0
   6   3   0   51.48    8.18   0
   6  10   2  234.11    9.42   0
   7  -1  -3   90.25   10.50   0
   7   2  -1  648.62   12.60   0
   7  13   2    5.78    6.34   0
   7  14   2    2.45    7.98   0
   7  15   2   -3.08    8.06   0
   7  16   2   21.91    8.32   0
   8   6   0  179.22    8.29   0
   8  10   1    7.99    6.47   0
   8  11   1   11.34    8.51   0
   9  -2  -6   12.87   12.80   0
   9  -1  -5  171.48   13.69   0
   9   0  -4   45.97    9.50   0
   9   9   0   25.57    8.87   0
  10   8  -1    3.62    7.16   0
  11   0  -7   13.06   11.18   0
  11   1  -6   16.70    9.99   0
  11   2  -5   14.57    8.48   0
 -10   5  -5   16.12    8.17   0
 -10   6  -4   -9.78    8.97   0
 -10  10  -2   37.38   11.32   0
  -9   1  -7   29.94    8.41   0
  -9  13   0    3.45   13.79   0
  -8  -1  -8   -1.98    7.70   0
  -8   0  -6   13.84    8.18   0
  -8   4  -2   15.97    8.69   0
  -8  13   1   12.60   18.68   0
  -7  -2  -7   34.83    7.78   0
  -7  -1  -5   19.35    8.54   0
  -7   0  -4   63.10    6.85   0
  -7   1  -3   77.32    8.20   0
  -7   2  -2  119.51    9.89   0
  -6  -4 -10   13.28    7.66   0
  -6   4   0   32.24   11.41   0
  -5  -5 -10   11.97    7.82   0
  -5   1  -1  227.32   10.37   0
  -4  -5  -7   29.03    7.88   0
  -4  -4  -5  153.56    8.48   0
  -4  13   3   48.11   13.55   0
  -4  17   3   11.36   12.12   0
  -4  18   3    2.91   11.07   0
  -3  -6  -8   43.27    8.30   0
  -3  -3  -3  235.42   10.05   0
  -3   1   0 2980.13   30.53   0
  -2  -7 -11   15.50    7.80   0
  -2  -7 -10   14.11    7.53   0
  -2   9   3   12.57   11.70   0
  -1  -7  -8    1.67    8.48   0
  -1  -6  -6   12.97    7.68   0
   0  -4  -3    8.35    8.42   0
   0   8   3  107.79   10.79   0
   1  -7  -7   45.32    9.37   0
   1  -5  -4   67.76   11.79   0
   1   2   1   19.32   11.60   0
   2  -8 -12    4.58    9.34   0
   2  -8 -11    5.45    9.21   0
   2  -7  -7    9.50    9.15   0
   2   5   2   61.11    8.59   0
   2   9   3   47.12    8.30   0
   3  -1  -1 1542.53   26.12   0
   3  10   3   11.66    8.69   0
   4  -7  -8   69.75   11.48   0
   4  -6  -6  154.48   17.56   0
   4  12   3   29.91    7.14   0
   4  13   3    8.93    8.51   0
   4  17   3   22.44    9.32   0
   4  18   3   -0.11    8.80   0
   5   8   2   88.15    7.47   0
   6  -7 -11    9.16   13.42   0
   6   6   1   79.94    8.40   0
   6  11   2   34.11    7.73   0
   7   8   1    9.59    6.92   0
   8  -3  -6    6.56   13.59   0
   8  -1  -4   13.57   10.57   0
   8   2  -2   37.09    8.31   0
   8   4  -1   22.81    8.40   0
   8   7   0   29.36    8.59   0
   8  12   1   -7.18    7.93   0
   8  13   1    8.81    7.98   0
   9   6  -1  116.07    9.24   0
   9  10   0   13.69    8.32   0
  10   2  -4    4.99    9.20   0
  10   6  -2    6.63    8.19   0
  10   9  -1   29.24    7.72   0
  11   4  -4    7.20    8.47   0
  11   6  -3   19.21    8.75   0
  11   9  -2    5.51    7.34   0
 -10   7  -3   13.58    9.44   0
  -9   2  -5   31.69    8.02   0
  -9   3  -4   44.31    8.21   0
  -9   4  -3   10.51    9.49   0
  -9   6  -2   17.84    9.30   0
  -9   8  -1   14.44   10.35   0
  -8  -1  -7   23.85    8.07   0
  -8   0  -5    6.36    7.82   0
  -8   1  -4   14.26    8.20   0
  -8   2  -3   33.29   10.24   0
  -8   8   0   44.31   12.07   0
  -7  -3  -9   18.83    7.35   0
  -7  -2  -6   42.16    7.90   0
  -6  -4  -9   12.91    6.10   0
  -6  -4  -8   25.77    7.31   0
  -6  -3  -6   -5.29    5.76   0
  -6   2  -1   27.43    8.77   0
  -5  -5  -9   25.07    6.18   0
  -5  -5  -8   11.91    7.18   0
  -5  -4  -6   36.19    6.70   0
  -4  -6 -11    3.78    8.23   0
  -4  -6 -10    9.40    8.29   0
  -4  -6  -9    8.12    8.08   0
  -4   0  -1   99.88    9.09   0
  -4  14   3    3.94   13.62   0
  -4  15   3    8.16   13.86   0
  -4  16   3   -0.56   11.98   0
  -3  -6  -7   66.35    8.27   0
  -3  -4  -4  418.86    9.38   0
  -3  -2  -2 1290.34   16.37   0
  -2  -7  -9   39.07    8.18   0
  -2  -6  -6   44.56    8.08   0
   0  -8 -12    6.24    8.20   0
   0  -8 -11    8.10    8.00   0
   0  -7  -7   45.81    8.20   0
   0  -5  -4  119.56    9.84   0
   1  -8 -12    5.19    8.36   0
   1  -8 -11    0.91    8.06   0
   1  -8 -10    0.96    7.83   0
   1   9   3   77.37    8.79   0
   2  -8 -10    5.94    8.07   0
   2  -5  -4  236.06   15.41   0
   2  -4  -3  591.39   22.76   0
   3  -8 -12    7.91    8.12   0
   3  -8 -11    0.90    9.33   0
   3  -8 -10    7.81   10.41   0
   3   3   1  154.62    9.62   0
   3   6   2  232.67    9.62   0
   3  11   3   16.49    8.15   0
   3  19   3    3.97    8.94   0
   4   7   2   92.59    7.44   0
   4  14   3    7.75    6.53   0
   4  15   3   -7.16    6.85   0
   4  16   3    6.26    7.05   0
   5   5   1  265.93    9.43   0
   5   9   2   37.74    8.56   0
   6  12   2   13.40    8.23   0
   6  13   2    1.52    8.27   0
   6  17   2   -1.92    8.06   0
   7  -3  -5   45.24   13.27   0
   7  -2  -4  110.14   12.24   0
   7   5   0   83.00    7.38   0
   7   9   1   17.60    7.67   0
   8  -2  -5   78.54   11.82   0
   8  14   1   -2.10    6.08   0
   8  15   1   27.19    8.53   0
   9   2  -3  214.81    9.88   0
   9   4  -2   78.28    9.52   0
   9   7  -1   10.66    8.10   0
   9  11   0    4.35    7.04   0
   9  12   0    9.91    8.26   0
  10  -2  -8   15.84   12.70   0
  10   4  -3  113.35    9.83   0
  10  10  -1   -1.71    7.20   0
  10  11  -1    8.89    8.71   0
  11   3  -5    1.19   10.05   0
  11   7  -3   49.10    8.82   0
 -10   4  -5    7.62    7.89   0
 -10   5  -4   25.00    8.11   0
 -10   9  -2   10.23    9.17   0
  -9   1  -6   17.21    8.43   0
  -9  12   0   13.67   12.49   0
  -8  -1  -6   26.05    8.23   0
  -8   5  -1   22.08    9.61   0
  -7  -3  -8   22.96    5.99   0
  -6  -4  -7   83.69    7.42   0
  -6  -2  -4   13.57    7.05   0
  -6  -1  -3   55.18    8.17   0
  -5  -3  -4  164.58    9.10   0
  -5  -2  -3  201.64    8.58   0
  -4  -6  -8   13.17    8.24   0
  -4  -5  -6   11.04    6.03   0
  -3  -7 -11    6.83    8.13   0
  -3  -7 -10   11.81    8.16   0
  -3  -5  -5  119.42    7.89   0
  -3  11   3   90.08   12.80   0
  -3  19   3    6.37   11.26   0
  -2  -7  -8   22.59    8.16   0
  -1  -8 -11    1.52    7.51   0
  -1  -7  -7   47.72    8.08   0
  -1  -5  -4   70.15    9.27   0
  -1  -4  -3  605.60   12.81   0
  -1   9   3  128.67   11.96   0
   0  -8 -10    2.64    7.97   0
   0  -6  -5  117.86   11.10   0
   0  -3  -2 2474.22   29.18   0
   0   9   3  377.96   13.66   0
   1  -8  -9    4.43    8.76   0
   1  -6  -5  445.85   14.37   0
   1  -3  -2 3079.89   41.45   0
   1   5   2  210.32   10.78   0
   2  -8  -9   -2.95    8.16   0
   2  10   3   -2.80    6.52   0
   2  19   3   -1.71    8.63   0
   3  -7  -7   39.17   10.60   0
   3  12   3   16.23    6.83   0
   3  13   3   84.12    8.78   0
   3  14   3   89.21    9.67   0
   3  15   3    4.44    8.08   0
   3  16   3    5.49    8.28   0
   3  17   3   20.78    8.68   0
   3  18   3    5.56    8.30   0
   4  -8 -12   -0.73   10.09   0
   4  -8 -11   11.41   10.45   0
   4   4   1  615.43   11.54   0
   5  10   2   22.32    8.28   0
   6  -7 -10   39.10   15.86   0
   6   4   0   25.02    7.66   0
   6   7   1   98.05    7.29   0
   6  14   2   12.47    6.55   0
   6  15   2    3.98    6.74   0
   6  16   2    4.13    6.95   0
   7   1  -2   37.44    8.67   0
   7   3  -1  508.83   11.40   0
   7  10   1   29.85    7.59   0
   8   5  -1   78.47    9.47   0
   8   8   0   53.69    7.36   0
   9  13   0   -1.89    6.87   0
  10  -1  -7   -0.66   12.39   0
  10   0  -6    6.32   10.79   0
  10   1  -5   30.42    9.83   0
  10   7  -2   30.31    8.51   0
  10  12  -1   -4.10    6.62   0
  11   5  -4   19.05    8.23   0
  11   8  -3   18.11    8.90   0
 -10   6  -3   18.03    8.13   0
 -10   8  -2    7.45    9.41   0
  -9   0  -7    3.78    6.56   0
  -9   1  -5    1.67    7.69   0
  -9   2  -4  102.63    8.75   0
  -9   5  -2   42.33    9.71   0
  -8  -2  -8    1.06    6.40   0
  -8  -2  -7   22.70    8.01   0
  -8   3  -2   44.49    8.66   0
  -8  12   1   42.66   17.73   0
  -7  -3  -7    3.38    5.58   0
  -7  -2  -5  120.41    9.06   0
  -7  -1  -4   86.19    8.11   0
  -7   0  -3   24.48    7.67   0
  -7   3  -1   85.42    9.16   0
  -7   5   0  119.61   10.48   0
  -7   8   1   72.00   13.47   0
  -6  -5 -10    3.19    7.61   0
  -6  -5  -9    1.51    7.31   0
  -6  -3  -5  102.84    8.22   0
  -6   0  -2  340.93    9.87   0
  -6   6   1  342.86   16.08   0
  -6  17   2    3.67   17.24   0
  -5  -6 -10    7.04    7.94   0
  -5  -5  -7   69.47    7.15   0
  -5  -4  -5   24.07    8.48   0
  -5  -1  -2  464.91   10.49   0
  -4  -6  -7   33.03    8.17   0
  -4  -4  -4  200.33    9.93   0
  -4  -3  -3  264.95    8.94   0
  -3  -7  -9   53.91    6.73   0
  -3  -6  -6   43.41    8.01   0
  -3  -1  -1  651.80   14.21   0
  -3  18   3    8.08   11.08   0
  -2  10   3   13.82   11.06   0
  -2  19   3    0.48   10.59   0
  -1  -8 -10   15.52    7.96   0
  -1  -8  -9   43.99    9.56   0
  -1  -6  -5  170.01    9.48   0
  -1  -3  -2  231.07   12.69   0
  -1   5   2 1612.58   26.26   0
   0  -8  -9   35.60    8.10   0
   0   5   2  264.70   12.11   0
   1  10   3   63.79    8.69   0
   1  19   3   -5.73    9.59   0
   2  -6  -5   23.48   11.91   0
   2  11   3   55.08    8.51   0
   2  12   3  155.72    9.38   0
   2  17   3   -3.01    9.55   0
   2  18   3   20.22    8.25   0
   3  -8  -9   30.41   10.80   0
   3   1   0 2738.01   26.27   0
   3   7   2  593.39   11.62   0
   4  -8 -10   15.22   10.65   0
   4   8   2   10.38    6.26   0
   5  -1  -2   66.76   11.39   0
   5   3   0   23.66    7.81   0
   5   6   1   81.20    8.62   0
   5  11   2   77.48    8.34   0
   5  18   2   11.64    8.61   0
   6   0  -2  267.67   12.99   0
   6   8   1   54.79    8.54   0
   7   6   0   53.15    7.07   0
   7  11   1    9.49    5.64   0
   7  12   1    9.46    7.27   0
   8   1  -3  222.35   11.63   0
   8   3  -2  128.48   10.68   0
   8   9   0    6.50    8.65   0
   9  -3  -8    9.36   14.02   0
   9   1  -4   55.18    9.67   0
   9   5  -2   63.46    9.23   0
   9   8  -1   33.55    6.99   0
  10   3  -4    6.78    9.64   0
  10   5  -3   14.26    8.67   0
  10   8  -2   19.49    8.96   0
  11   1  -7   19.11   11.43   0
  11   2  -6    5.32    9.77   0
  11   9  -3   -2.14    9.17   0
 -10   2  -6   14.25    8.01   0
 -10   3  -5   11.06    7.93   0
 -10   4  -4    8.24    7.79   0
  -9   0  -6   29.40    8.69   0
  -9   3  -3    6.92    8.12   0
  -9   7  -1   19.33    9.33   0
  -9  11   0    8.64   10.35   0
  -8  -1  -5   12.00    7.67   0
  -8   0  -4   13.93    8.08   0
  -8   1  -3   55.42    9.04   0
  -8   7   0   25.10   11.07   0
  -7  -4  -9    3.77    5.83   0
  -7  -4  -8    2.04    7.55   0
  -7  -3  -6    9.88    7.33   0
  -7   1  -2  676.84   11.99   0
  -6  -5  -8   -7.24    7.24   0
  -6  -4  -6   32.97    7.35   0
  -6  16   2    4.07   17.82   0
  -5  -6  -9   16.70    7.50   0
  -5  -5  -6   73.84    8.06   0
  -4  -7 -10    9.69    8.35   0
  -4  -5  -5    6.04    7.74   0
  -4  -2  -2   62.26    8.76   0
  -3  -7  -8   31.56    8.18   0
  -3  12   3   65.60   11.99   0
  -3  13   3   53.61   12.84   0
  -3  16   3   11.81   12.00   0
  -3  17   3    5.53   11.01   0
  -2  -8 -11    0.40    7.61   0
  -2  -8 -10   15.92    7.95   0
  -2  -7  -7    3.72    7.70   0
  -2  -5  -4   46.48    8.02   0
  -2  -4  -3  890.29   12.83   0
  -2  18   3   11.81   10.89   0
  -1  10   3   49.40   10.88   0
  -1  19   3   11.17    9.72   0
   0  -8  -8   18.67    9.90   0
   0  -7  -6   23.04    9.54   0
   0  10   3   14.75    8.83   0
   0  19   3   18.71    9.98   0
   1  -8  -8   12.90    9.01   0
   1  -7  -6   73.91   10.29   0
   1  11   3   22.85    8.21   0
   1  18   3    5.52    8.33   0
   2  -8  -8   26.44   10.35   0
   2   6   2  287.63    9.15   0
   2  13   3  126.42   10.52   0
   2  14   3   25.60    9.35   0
   2  15   3   20.39    8.64   0
   2  16   3    8.99    8.48   0
   4   0  -1   25.80   10.20   0
   4   2   0  735.30   13.56   0
   4   9   2   28.38    8.00   0
   5  -7  -8   10.24   16.14   0
   5  12   2   37.22    7.29   0
   5  13   2   13.65    8.83   0
   5  14   2   56.99    8.71   0
   5  15   2   21.47    8.88   0
   5  16   2   11.20    9.10   0
   5  17   2    5.81    8.77   0
   6   2  -1  294.69   10.62   0
   6   9   1   84.45    9.03   0
   7   7   0  172.49    9.27   0
   7  13   1    7.66    6.09   0
   7  14   1    9.37    6.59   0
   7  15   1   -2.65    8.03   0
   7  16   1   16.08    6.48   0
   8   6  -1  290.59   10.49   0
   8  10   0   38.66    7.23   0
   8  11   0   10.75    8.58   0
   9   3  -3   14.13    9.00   0
   9   9  -1   19.61    8.61   0
   9  10  -1   56.23    9.13   0
  10   9  -2   13.45    9.18   0
  11   4  -5   17.50    8.58   0
  11   6  -4    2.59    8.38   0
 -10   5  -3   17.98    8.25   0
 -10   7  -2   27.64    9.64   0
 -10  11  -1    2.65    9.72   0
  -9  -1  -7   28.16    7.92   0
  -9  10   0   14.15   12.26   0
  -8  -3  -8    3.04    7.53   0
  -8  -2  -6    2.13    8.02   0
  -8   4  -1   32.89    9.63   0
  -8  11   1    0.17   15.67   0
  -7  -4  -7   20.82    7.37   0
  -6  -5  -7    2.70    6.71   0
  -6   1  -1   32.30    8.22   0
  -6   3   0   47.42   10.59   0
  -5  -6  -8   11.30    6.54   0
  -5   0  -1   65.92    8.65   0
  -5   2   0  626.13   14.36   0
  -4  -7  -9   19.12    6.52   0
  -3  -8 -11   -4.20    8.38   0
  -3  -7  -7   10.07    7.99   0
  -3  14   3   53.34   12.60   0
  -3  15   3   -2.52   11.18   0
  -2  -8  -9    0.24    7.78   0
  -2  -6  -5    2.40    7.42   0
  -2  -3  -2   48.11    9.24   0
  -2  11   3    4.01   10.74   0
  -2  17   3   -0.16   10.97   0
  -1  -8  -8   33.78    8.87   0
  -1  -7  -6  107.68    8.83   0
  -1  11   3   27.20   11.41   0
  -1  18   3    0.22    9.73   0
   0  11   3   20.76    9.54   0
   0  17   3   36.48   10.17   0
   0  18   3    5.22    8.34   0
   1  -9 -11   18.97    9.24   0
   1  12   3  108.95    9.13   0
   1  13   3   59.65   10.65   0
   1  14   3    1.65   10.66   0
   1  15   3   48.96   10.23   0
   1  16   3    4.05    8.45   0
   1  17   3   13.50    8.48   0
   2  -7  -6   56.15   11.12   0
   2   3   1  401.40   12.04   0
   3   4   1   44.25    8.55   0
   3   8   2  197.51    9.22   0
   4  -3  -3  540.93   25.74   0
   4   5   1   56.41    8.66   0
   4  10   2   21.15    7.20   0
   4  18   2    7.93    8.79   0
   5  -8 -11    4.26   11.95   0
   5   1  -1   30.64    9.10   0
   5   7   1   15.77    8.01   0
   6   5   0  291.39    9.54   0
   6  10   1   82.24    8.42   0
   7   0  -3  105.41   10.79   0
   7   4  -1   94.23    8.91   0
   8  12   0   18.78    8.29   0
   8  13   0    6.02    7.95   0
   8  14   0   11.55    7.77   0
   8  15   0    1.60    7.43   0
   9   0  -5   94.36   10.84   0
   9   6  -2  104.63    9.46   0
   9  11  -1   20.79    8.60   0
  10   2  -5   11.58    9.69   0
  10   4  -4   38.42   10.34   0
  10   6  -3   22.39    8.57   0
  10  10  -2   19.87    9.04   0
  10  11  -2    7.18    8.88   0
  11   7  -4   20.58    8.63   0
 -10   1  -6   11.46    8.26   0
 -10   2  -5    5.75    6.68   0
 -10   3  -4   40.24    8.27   0
 -10  10  -1    5.38    9.77   0
  -9  -1  -6   19.14    8.44   0
  -9   0  -5   42.66    7.05   0
  -9   1  -4   74.44    8.35   0
  -9   2  -3   80.32    8.69   0
  -9   4  -2   62.52    8.71   0
  -9   6  -1   10.20    9.11   0
  -8  -3  -7    9.01    7.37   0
  -8   2  -2   20.88    8.52   0
  -7  -5  -9   -4.85    7.05   0
  -7  -3  -5   55.32    8.34   0
  -7  -2  -4   46.82    7.67   0
  -7  -1  -3   44.67    8.03   0
  -7   2  -1   40.55    9.82   0
  -6  -6  -9    7.06    7.86   0
  -6  -4  -5   51.17    7.98   0
  -6  -3  -4   80.60    6.63   0
  -6  -2  -3   95.33    8.84   0
  -5  -7 -10   -3.12    7.70   0
  -5  -6  -7  109.53    9.25   0
  -5  -4  -4  166.83    9.31   0
  -5  -3  -3   27.22    7.63   0
  -4  -7  -8    5.70    7.97   0
  -4  -6  -6   20.72    6.12   0
  -4   1   0   74.59    9.51   0
  -3  -8 -10   10.57    8.74   0
  -3  -8  -9    7.81    8.05   0
  -3  -6  -5  206.34    9.40   0
  -3  -5  -4    5.81    7.33   0
  -3  -4  -3   23.38    7.95   0
  -2  -8  -8   16.83    8.13   0
  -2  -7  -6   10.21    8.13   0
  -2  12   3   67.26   11.63   0
  -2  16   3   31.03    9.60   0
  -1  -9 -11    6.10    8.76   0
  -1  12   3   32.29    9.86   0
  -1  16   3    0.14    9.41   0
  -1  17   3   29.07   10.24   0
   0  -9 -11    6.67    8.07   0
   0  -9 -10   10.41    9.07   0
   0  12   3    7.49    8.23   0
   0  13   3   45.34   10.19   0
   0  14   3    5.76   10.31   0
   0  15   3   15.60    9.82   0
   0  16   3    6.77    9.16   0
   1  -9 -10   22.78   10.10   0
   1   6   2   51.95    9.26   0
   2  -9 -11   10.80    9.42   0
   2   7   2   13.87    7.96   0
   3  -8  -8   42.58   11.23   0
   4  -8  -9   21.33   11.01   0
   4  -7  -7   85.67   13.18   0
   4  11   2  101.44    8.69   0
   4  12   2   39.84    8.55   0
   4  16   2    1.37    8.27   0
   4  17   2   13.77    9.03   0
   6  11   1   41.56    8.11   0
   6  12   1   17.97    7.27   0
   6  16   1    6.10    8.51   0
   6  17   1    1.82    8.21   0
   7   2  -2   48.18    8.67   0
   7   8   0    4.76    6.20   0
   8   0  -4   25.20   10.04   0
   8   4  -2   71.81    9.13   0
   8   7  -1   15.12    8.79   0
   9  -2  -7   45.24   13.41   0
   9  -1  -6   69.42   11.84   0
   9   2  -4   35.84    9.44   0
   9   4  -3   78.48    9.47   0
   9   7  -2   27.89    8.48   0
   9  12  -1   19.57    6.95   0
   9  13  -1   -0.49    8.06   0
   9  14  -1   17.12    8.74   0
  10  -2  -9    1.99   12.03   0
  10   7  -3   19.21    8.39   0
  10  12  -2    9.58    7.08   0
  11   3  -6   -0.00    8.59   0
  11   5  -5   17.04    8.72   0
  11   8  -4   22.06    9.17   0
 -10   4  -3    7.37    7.56   0
 -10   6  -2   80.40    9.77   0
 -10   9  -1    0.95   10.55   0
  -9  -2  -7   35.38    8.27   0
  -9   9   0   33.02   10.85   0
  -8  -4  -8   -8.44    7.34   0
  -8  -3  -6   27.62    8.31   0
  -8  -2  -5    7.52    7.90   0
  -8  -1  -4   26.94    6.96   0
  -8   0  -3   39.06    8.94   0
  -8   6   0  230.20   12.20   0
  -7  -5  -8    5.93    7.40   0
  -7  -4  -6   42.27    7.53   0
  -7   0  -2   97.28    9.18   0
  -7   4   0  228.18   11.41   0
  -7   7   1   28.83   12.28   0
  -6  -6  -8   18.46    7.26   0
  -6  -5  -6   19.10    6.98   0
  -6  -1  -2  140.60    8.35   0
  -5  -7  -9   10.70    7.82   0
  -5  -5  -5   24.37    8.42   0
  -5   4   1  117.65   13.62   0
  -4  -8 -10   11.70    7.97   0
  -4  -7  -7   25.72    8.23   0
  -4  -1  -1   97.05    9.15   0
  -3  -3  -2  695.13   13.29   0
  -2  -9 -11    2.82    7.73   0
  -2   0   0 3161.34   36.45   0
  -2  13   3    2.30    9.73   0
  -2  14   3   44.68    9.69   0
  -2  15   3    5.64    9.39   0
  -1  -9 -10    9.06    7.71   0
  -1  -8  -7   14.11    8.08   0
  -1  13   3  151.87   11.06   0
  -1  14   3    3.50    9.56   0
  -1  15   3   19.21    8.95   0
   0  -8  -7    7.42    8.23   0
   1  -8  -7  144.87   10.58   0
   2  -9 -10   16.69    9.84   0
   3  -9 -11    1.34    9.36   0
   3  -6  -5  238.57   16.66   0
   3   9   2  342.58    9.69   0
   3  18   2   11.04    8.81   0
   3  19   2    0.58    8.84   0
   4   6   1  404.12   10.70   0
   4  13   2   13.99    6.95   0
   4  14   2   -1.29    8.42   0
   4  15   2   21.66    8.40   0
   5  -8 -10    1.19   12.64   0
   5   4   0   56.94    8.03   0
   5   8   1   69.28    8.94   0
   6  -1  -3   60.19   12.07   0
   6   3  -1  191.40    9.55   0
   6   6   0   81.94    8.34   0
   6  13   1   29.68    7.88   0
   6  14   1   11.45    8.16   0
   6  15   1   10.04    8.37   0
   7   5  -1   35.02    8.58   0
   7   9   0   31.73    7.35   0
   7  10   0   15.74    7.39   0
   8   2  -3   48.86    8.72   0
   8   8  -1   58.59    8.91   0
   9   8  -2   27.72    8.49   0
  10  -1  -8   -8.43   11.88   0
  10   1  -6   16.04    9.93   0
  10   5  -4   22.41    9.73   0
  10   8  -3   46.41    9.18   0
  11   2  -7   -1.37    9.93   0
 -10   0  -6   -1.86    8.05   0
 -10   1  -5    5.75    6.38   0
 -10   2  -4   -0.56    7.56   0
  -9  -2  -6   28.64    8.79   0
  -9  -1  -5   19.05    8.21   0
  -9   0  -4  118.31    8.68   0
  -9   3  -2  140.97    9.42   0
  -9   5  -1   79.50    9.63   0
  -8  -4  -7  -17.39    7.44   0
  -8   1  -2   64.52    8.99   0
  -8   3  -1    3.05    9.36   0
  -8  10   1   70.41   15.96   0
  -7  -5  -7   10.57    6.94   0
  -6  -6  -7   -0.15    6.81   0
  -6   5   1  679.30   18.79   0
  -5  -7  -8    6.24    8.05   0
  -5  -6  -6   14.16    7.51   0
  -5  -2  -2  274.93    8.32   0
  -4  -8  -9   -1.26    7.97   0
  -4  -6  -5  122.89    8.31   0
  -4  -5  -4  275.05    9.14   0
  -4  -4  -3   26.85    7.58   0
  -4   3   1  183.08   15.10   0
  -3  -8  -8    9.28    6.44   0
  -3  -7  -6   14.44    7.53   0
  -2  -9 -10   12.87    8.15   0
  -2  -8  -7   50.89    9.14   0
  -1  -9  -9    9.48    7.94   0
  -1  -2  -1   23.41   11.57   0
   0  -9  -9    1.26    7.98   0
   0   6   2   35.24   10.26   0
   1  -9  -9    6.67    7.65   0
   2   8   2  150.34    8.91   0
   2  19   2    4.37    9.66   0
   3  -9 -10   12.40   10.75   0
   3  10   2   73.98    9.01   0
   3  17   2    2.48    8.23   0
   4   3   0   23.51    8.20   0
   5  -2  -3  610.73   20.04   0
   5   9   1    0.62    8.81   0
   5  18   1    0.80    8.48   0
   6   1  -2  108.55   11.34   0
   6   7   0  228.91    9.75   0
   7  -1  -4  193.88   12.84   0
   7  11   0   15.28    7.11   0
   7  12   0    8.14    7.45   0
   7  15   0   21.87    8.22   0
   7  16   0    5.84    8.07   0
   8  -1  -5    4.24   10.64   0
   8   5  -2    8.42    8.75   0
   8   9  -1   17.22    8.34   0
   9   5  -3   44.39    9.09   0
   9   9  -2   21.20    7.92   0
  10   0  -7    9.84   10.12   0
  10   3  -5   41.25    9.12   0
  10   9  -3    4.69    9.00   0
  11   4  -6   30.87    8.80   0
  11   6  -5   15.68    8.80   0
 -10   3  -3   11.61    8.03   0
 -10   5  -2   21.31    8.68   0
 -10   8  -1   11.04    9.56   0
  -9  -3  -7   32.74    8.28   0
  -9   1  -3    7.79    8.03   0
  -9   8   0   64.09   11.61   0
  -8  -3  -5    7.46    7.81   0
  -8  -2  -4   45.66    8.18   0
  -7  -6  -9   -3.99    6.07   0
  -7  -4  -5   20.22    8.02   0
  -7  -3  -4   38.81    7.59   0
  -7  -2  -3  116.94    8.06   0
  -6  -7  -9   10.94    7.91   0
  -6  -5  -5  105.72    8.19   0
  -6  -4  -4   18.47    7.44   0
  -6  -3  -3   28.50    7.52   0
  -6   0  -1   61.17    8.53   0
  -5  -8 -10    3.47    7.62   0
  -5  -7  -7   28.61    8.02   0
  -5  18   2    1.27   12.04   0
  -4  -8  -8    5.33    7.83   0
  -4  -7  -6   34.68    7.78   0
  -4  -3  -2  169.52    9.38   0
  -3  -9 -10    4.70    7.83   0
  -3  -8  -7   54.53    8.02   0
  -2  -9  -9    4.33    8.08   0
  -2  -6  -4  139.67    9.11   0
  -2  -2  -1 1410.09   19.62   0
  -1  -7  -5   33.04    8.28   0
  -1  -6  -4  205.89   10.06   0
   0  -7  -5   24.19    9.83   0
   0  -6  -4   67.49    9.20   0
   1   3   1   56.79   10.92   0
   1   7   2  356.09   11.92   0
   1  20   2   10.01    8.54   0
   2  -9  -9    2.25    9.01   0
   2  -8  -7   93.07   10.39   0
   2   1   0  167.59   12.90   0
   2  18   2   15.12    8.48   0
   3  -7  -6   49.60   12.00   0
   3   5   1   56.56    6.97   0
   3  11   2   24.10    6.46   0
   3  12   2   79.57    8.66   0
   3  13   2    1.44    8.36   0
   3  14   2   78.50    8.67   0
   3  15   2    4.30    8.21   0
   3  16   2   11.24    8.09   0
   4  -9 -11    7.52   10.91   0
   4   7   1  106.07    8.46   0
   5   2  -1  410.85   11.67   0
   5   5   0  631.99   11.40   0
   5  10   1   18.07    8.87   0
   5  11   1   34.96    8.07   0
   5  16   1    6.16    8.67   0
   5  17   1   16.19    9.07   0
   7   3  -2  585.62   12.47   0
   7   6  -1   26.46    8.41   0
   7  13   0   12.07    6.01   0
   7  14   0   17.90    6.57   0
   8  -2  -6   21.94   12.36   0
   8  10  -1   55.41    7.34   0
   8  11  -1   12.31    8.20   0
   8  12  -1   36.16    8.65   0
   8  15  -1    1.56    7.38   0
   9   1  -5  189.09   10.21   0
   9   3  -4   49.34   10.19   0
   9  10  -2   39.49    8.99   0
   9  11  -2    2.74    8.96   0
  10   6  -4   16.72    8.37   0
  10  10  -3   19.94    7.59   0
  10  11  -3   10.40    8.67   0
  11   3  -7   -3.24    9.84   0
  11   7  -5    3.50    8.93   0
 -11   3  -4   17.27    9.03   0
 -11   5  -3   12.05    9.43   0
 -10  -1  -6    1.20    8.02   0
 -10   0  -5   -0.42    6.54   0
 -10   1  -4   12.35    7.74   0
 -10   7  -1   20.80   11.03   0
  -9  -2  -5   43.53    8.21   0
  -9  -1  -4   64.29    8.69   0
  -9   2  -2  112.04   10.35   0
  -8  -5  -8    2.69    5.91   0
  -8  -4  -6   20.63    7.79   0
  -8  -1  -3   96.86    8.51   0
  -8   5   0  126.60   11.00   0
  -7  -6  -8    7.84    5.84   0
  -7  -5  -6   10.08    7.12   0
  -7   1  -1   46.52    8.48   0
  -6  -7  -8    0.22    7.42   0
  -6  -6  -6   -4.21    6.93   0
  -6   2   0   41.42    9.35   0
  -5  -8  -9   -6.11    8.28   0
  -5  -6  -5    5.21    7.82   0
  -5  -5  -4  110.75    8.72   0
  -5  -1  -1  233.74   10.00   0
  -5   1   0 1189.80   17.61   0
  -3  -9  -9    9.17    7.99   0
  -3   0   0 2680.98   27.13   0
  -2  -9  -8    3.69    7.89   0
  -2  -7  -5  130.01    8.84   0
  -2  -5  -3   57.53    8.76   0
  -2   6   2  113.46   14.56   0
  -1 -10 -11    1.60    7.85   0
  -1  -9  -8   53.25    8.52   0
  -1  -5  -3   39.84    8.50   0
  -1   6   2  537.68   16.43   0
   0 -10 -11    1.43    7.99   0
   0  -9  -8    9.30    8.19   0
   0  -5  -3  236.74   11.06   0
   0  20   2    3.93    8.60   0
   1 -10 -11    8.75    9.73   0
   1  -9  -8    6.64    8.85   0
   1  19   2    3.98    8.23   0
   2   4   1  398.91   11.07   0
   2   9   2   12.88    7.53   0
   2  17   2    8.13    8.31   0
   3   2   0   19.67    7.42   0
   4  19   1    0.42    8.54   0
   5  12   1    7.37    7.29   0
   5  13   1   18.83    8.23   0
   5  14   1   15.50    7.95   0
   5  15   1   13.78    7.30   0
   6   4  -1   42.79    7.79   0
   6   8   0   77.52    6.46   0
   7   1  -3   98.82   10.44   0
   7   7  -1   12.62    7.95   0
   8   1  -4    5.99    9.67   0
   8   3  -3  225.19   10.15   0
   8   6  -2  171.55    9.75   0
   8  13  -1    1.07    6.38   0
   8  14  -1   34.26    7.14   0
   9   6  -3   50.10    8.80   0
   9  12  -2   14.50    7.15   0
   9  13  -2    9.38    8.32   0
   9  14  -2    8.19    8.15   0
  10   2  -6   -0.84   10.18   0
  10   4  -5    9.71    8.63   0
  10   7  -4   26.20    8.44   0
  11   5  -6    6.94    8.85   0
  11   8  -5    5.04    8.68   0
 -11   7  -2   18.81    9.74   0
 -10   2  -3    4.50    7.78   0
 -10   4  -2   39.98    8.55   0
  -9  -4  -7   18.75    7.73   0
  -9  -3  -6   21.42    6.91   0
  -9   0  -3   48.90    8.35   0
  -9   4  -1   25.35    7.22   0
  -9   7   0   22.22   10.62   0
  -8  -5  -7   53.33    7.60   0
  -8   0  -2   42.20    8.54   0
  -8   2  -1   16.24    8.33   0
  -7  -6  -7   -3.88    7.50   0
  -7  -1  -2  682.62   11.80   0
  -7   3   0  518.84   13.67   0
  -6  -7  -7   19.89    8.33   0
  -6  -2  -2  716.73   11.32   0
  -5  -8  -8    5.84    7.75   0
  -5  -7  -6   27.21    8.06   0
  -5  -4  -3    7.79    6.53   0
  -4  -9 -10   15.65    6.65   0
  -4  -9  -9    8.78    8.39   0
  -4  -8  -7   -7.22    7.80   0
  -4  19   2   11.11    9.80   0
  -3  -9  -8   27.04    8.05   0
  -3  -7  -5  121.10    8.73   0
  -3  -6  -4   64.49    6.17   0
  -3  -5  -3   28.84    7.68   0
  -3  -2  -1  295.15    9.77   0
  -2 -10 -11   -1.79    7.86   0
  -2  -8  -6    5.14    7.77   0
  -2  20   2    6.24    9.04   0
  -1 -10 -10    7.64    7.62   0
  -1  -8  -6   28.47    8.22   0
  -1  20   2    0.10    8.63   0
   0 -10 -10    3.27    8.01   0
   0  -8  -6   35.24    8.21   0
   0   7   2   89.91   11.08   0
   0  19   2   13.20    8.59   0
   1 -10 -10    1.41    9.60   0
   1  -7  -5   18.20   10.27   0
   1  -6  -4  195.27   13.26   0
   1   8   2  307.01   10.99   0
   1  18   2    4.14    8.18   0
   2 -10 -11   -2.73    9.21   0
   2  -1  -1 1125.03   30.63   0
   2  10   2   48.71    7.99   0
   2  11   2    2.98    8.52   0
   2  14   2   24.39    9.37   0
   2  15   2    8.23    8.54   0
   2  16   2   24.33    8.35   0
   3  -9  -9   10.88    9.17   0
   3   6   1   97.49    8.39   0
   4   1  -1  769.51   15.77   0
   4   8   1   47.60    6.97   0
   4  17   1    8.39    8.58   0
   4  18   1   11.30    8.79   0
   5   0  -2  408.28   13.11   0
   5   6   0   34.60    7.85   0
   6   9   0  158.69    8.09   0
   6  10   0   11.34    8.04   0
   6  16   0   16.47    7.87   0
   6  17   0   -0.88    8.21   0
   7   8  -1   43.05    8.04   0
   8   7  -2   96.14    9.17   0
   9   0  -6   40.24    9.94   0
   9   4  -4    5.43    9.88   0
   9   7  -3   34.18    8.56   0
  10   1  -7   -0.36   10.89   0
  10   8  -4    8.74    8.47   0
  11   4  -7   10.02    9.92   0
  11   6  -6    3.81    9.14   0
 -11   2  -4   16.74    8.27   0
 -11   4  -3    4.62    8.07   0
 -11   6  -2   29.86    9.85   0
 -10  -2  -6    3.74    7.79   0
 -10  -1  -5   11.25    8.23   0
 -10   0  -4   11.26    8.08   0
 -10   6  -1   55.63   10.79   0
  -8  -6  -8    4.98    7.03   0
  -8  -4  -5   10.68    7.63   0
  -8  -3  -4   15.86    7.65   0
  -7  -7  -8    4.46    7.52   0
  -7  -5  -5   26.53    7.29   0
  -7  -4  -4   54.79    7.95   0
  -7  -3  -3   48.75    7.97   0
  -6  -8  -9   -9.62    7.76   0
  -5  -3  -2   13.95    7.55   0
  -4  -7  -5   25.07    7.72   0
  -4  -6  -4  100.76    8.40   0
  -4  -2  -1   82.50    8.80   0
  -4   0   0  283.08   11.89   0
  -3  -8  -6   88.51    8.13   0
  -3  19   2   10.57    9.85   0
  -2 -10 -10   -9.03    7.24   0
  -2  -4  -2  598.96   12.59   0
  -2  19   2   -0.12    9.28   0
  -1 -10  -9   10.84    9.27   0
  -1  -9  -7   61.71    8.50   0
  -1  -4  -2   23.71    9.11   0
  -1  19   2    2.58    8.24   0
   0 -10  -9   20.02    9.04   0
   0  18   2    3.64    9.82   0
   1  -8  -6   56.76   10.00   0
   1   9   2  360.54   11.00   0
   1  17   2   13.15    8.67   0
   2 -10 -10   -3.03    9.61   0
   2  -9  -8    7.93    8.86   0
   2  12   2   54.93    6.87   0
   2  13   2   28.15    8.89   0
   3  19   1   -4.76    8.35   0
   4   4   0 1179.09   15.43   0
   4   9   1   84.45    7.08   0
   4  10   1    8.97    7.60   0
   4  15   1   20.26    8.37   0
   4  16   1   -3.22    8.60   0
   6   2  -2  144.08   11.20   0
   6   5  -1  475.74   10.54   0
   6  11   0  147.21    7.78   0
   6  12   0    3.70    7.26   0
   6  13   0    2.53    7.21   0
   6  14   0    8.44    8.23   0
   6  15   0    5.27    6.64   0
   7   4  -2  127.57    8.70   0
   7   9  -1    7.42    7.58   0
   7  16  -1   11.81    7.32   0
   8   4  -3   33.33    8.75   0
   8   8  -2   33.86    9.01   0
   9   2  -5   33.23    9.56   0
   9   8  -3   17.41    8.47   0
  10   3  -6   16.24   10.35   0
  10   5  -5   47.83    8.92   0
  10   9  -4   -8.34    8.48   0
  10  10  -4    1.39    8.91   0
 -10   1  -3    6.56    7.78   0
 -10   3  -2    9.76    8.02   0
  -9  -4  -6    7.10    7.83   0
  -9  -3  -5   18.10    8.26   0
  -9  -2  -4  117.37    8.81   0
  -9   1  -2   60.04    8.73   0
  -8  -5  -6   51.54    6.83   0
  -8  -2  -3   33.10    8.03   0
  -7  -6  -6    9.13    5.41   0
  -7   0  -1   88.33    8.60   0
  -6  -8  -8   15.35    7.80   0
  -6  -7  -6   14.40    6.86   0
  -6  -6  -5    4.46    6.00   0
  -6  -5  -4   76.91    6.70   0
  -6  -4  -3    9.23    7.10   0
  -6  -1  -1   57.92    8.31   0
  -5  -9  -9   -0.84    8.04   0
  -5  -8  -7   26.43    6.44   0
  -4  -9  -8   12.53    7.92   0
  -4  -8  -6   42.98    8.14   0
  -4  -5  -3  182.20    7.68   0
  -3 -10 -10    9.64    8.21   0
  -3  -9  -7   49.58    8.37   0
  -3  -4  -2  525.30   11.51   0
  -2 -10  -9    3.65    7.85   0
  -2  -9  -7   18.69    8.73   0
   0  -9  -7   37.44    8.37   0
   1  10   2   40.12    8.70   0
   1  15   2   32.90    8.82   0
   1  16   2    1.25    8.29   0
   2   5   1  115.43    9.39   0
   2  20   1   19.15    9.06   0
   3   0  -1 1992.05   25.25   0
   3   7   1   36.79    7.85   0
   3  18   1   10.34    8.60   0
   4  11   1   32.36    6.77   0
   4  12   1    1.01    7.69   0
   4  13   1   47.37    9.01   0
   4  14   1   24.72    8.19   0
   5   3  -1   29.31    8.67   0
   5   7   0   92.97    8.52   0
   5  18   0   17.09    8.63   0
   7  10  -1   17.53    8.18   0
   7  11  -1   24.48    8.59   0
   7  12  -1    9.63    7.28   0
   7  13  -1   12.77    7.58   0
   7  14  -1   10.56    7.54   0
   7  15  -1   23.97    8.06   0
   8   9  -2   34.07    8.92   0
   8  10  -2   20.08    8.47   0
   8  15  -2    7.67    7.78   0
   9   5  -4   68.62    8.98   0
   9   9  -3   26.74    8.79   0
   9  10  -3   25.16    8.63   0
  10   6  -5   10.88    8.16   0
  10  11  -4    3.62    8.44   0
  -8  -6  -7    3.72    5.73   0
  -7  -7  -7   -2.23    6.03   0
   5  17   0   16.13    7.03   0
   8  11  -2    3.93    7.19   0
   8  14  -2   10.29    6.75   0
   9  11  -3   11.20    7.04   0
   9  12  -3    6.19    7.74   0
   9  13  -3    1.20    6.92   0
  -9   8  -6   19.15    9.69   0
  -9   9  -4   12.71   10.30   0
  -9  10  -3    9.48    9.30   0
  -9  12  -2   18.91    8.04   0
  -8   5  -8   17.24    9.73   0
  -8   5  -7   60.65   10.37   0
  -8   5  -6   61.21   10.06   0
  -8   6  -4   68.73   10.08   0
  -8   7  -3   55.04    8.42   0
  -8   8  -2   28.46    9.53   0
  -8  12   0   11.90    7.61   0
  -7   3  -6   14.45    9.60   0
  -7  11   1   21.80    8.47   0
  -7  14   2   -4.23    9.68   0
  -7  15   2   29.18    8.41   0
  -7  16   2    1.54    7.83   0
  -6   1  -9    1.99   12.44   0
  -6   1  -8   -5.19   11.07   0
  -6   1  -7   18.59    9.84   0
  -6   2  -4    0.11    9.39   0
  -6   6   0  168.86   10.84   0
  -6   8   1   16.36    7.47   0
  -6  10   2   77.34   10.37   0
  -6  14   3   28.07    9.30   0
  -6  15   3    8.95    9.28   0
  -5   0 -11   10.32   15.26   0
  -5   2  -2  296.43   12.14   0
  -5   3  -1  336.91   11.75   0
  -5   6   1   76.13    8.05   0
  -5   8   2    4.22    7.79   0
  -5  11   3   25.48    8.62   0
  -5  17   4   19.69    9.66   0
  -5  18   4    9.26    9.68   0
  -4  -1  -5   10.67   13.40   0
  -4   0  -3   65.01   13.62   0
  -4   3   0   14.73    9.91   0
  -4  12   4   13.81   10.88   0
  -3  -2 -12    1.19    5.75   0
  -3  -2  -5  175.99   19.29   0
  -3   5   2  104.96   10.98   0
  -3   7   3  298.08   12.61   0
  -3  10   4   16.92    9.82   0
  -3  16   5    7.36   11.78   0
  -3  17   5    1.14    9.43   0
  -3  18   5    5.71    9.72   0
  -2   0  -1  218.15   16.42   0
  -2   4   2  131.70   12.64   0
  -2   6   3  312.57   14.33   0
  -2  13   5   19.71    9.50   0
  -1  11   5  218.63   15.15   0
   0   7   4  109.26   18.05   0
   1  -4  -5  298.11   18.05   0
   1  17   6    4.55   16.96   0
   2  -5 -10    4.68   12.42   0
   2  -5  -9   37.77   12.48   0
   2  -5  -8   16.49   11.71   0
   2  17   6    2.61   20.87   0
   3  -5 -11    5.30   11.54   0
   3  -5  -7  113.92   11.08   0
   4  -5 -11   23.78   12.15   0
   4  -5  -7   76.12   10.52   0
   5  -5 -11    1.35   10.07   0
   5  -5  -8   -3.72   10.30   0
   5  -2  -2 1093.13   17.58   0
   5  -1  -1   28.80   10.08   0
   6  -5 -10   33.70   10.45   0
   6  -5  -9    4.69    8.16   0
   6   2   1   12.39    9.78   0
   6   4   2  353.91   14.67   0
   7  -2  -3  129.84   11.16   0
   7   0  -1  689.05   14.38   0
   8  -4 -11    8.36   10.50   0
   8  -4  -9   11.58    9.41   0
   8  -4  -8    4.81    7.76   0
   8   4   1    3.29   12.59   0
   8   6   2   12.94    9.55   0
   8   9   3   -2.19   11.88   0
   9  -3  -7   -1.75   10.23   0
   9  -2  -5    9.24    9.33   0
   9   5   1   63.37   10.65   0
  10  -1  -5   31.26    9.08   0
  10   3  -1   58.58   10.37   0
  10   7   1   20.02   11.52   0
  10  10   2   24.68   12.21   0
  11   0  -5   23.90    9.56   0
  11   3  -2    3.08   10.43   0
  12   2  -4   -4.53    8.03   0
  12   5  -2   19.11   11.29   0
  -9   7  -6    4.97    9.33   0
  -9   8  -5   20.08    8.39   0
  -9   8  -4   11.36   10.66   0
  -9   9  -3   12.37   10.06   0
  -9  11  -2   16.08    7.80   0
  -9  13  -1   18.91    8.44   0
  -8   5  -5   13.95    9.59   0
  -8   9  -1   80.03    8.39   0
  -8  11   0   13.42    7.01   0
  -8  14   1   36.47    9.79   0
  -8  15   1    3.74    7.60   0
  -7   3  -5   33.66   10.34   0
  -7   4  -3   36.34    9.64   0
  -7   5  -2   69.33    9.78   0
  -7   8   0    3.54    7.48   0
  -7  10   1    1.85    7.48   0
  -7  13   2   20.91    9.85   0
  -6   1  -6    6.40   11.02   0
  -6  13   3   14.24    9.59   0
  -5   0  -5  161.48   13.10   0
  -5   1  -3   30.49   12.50   0
  -5   4   0   68.80    9.63   0
  -5  10   3   49.87    9.86   0
  -5  14   4   25.73   11.43   0
  -5  15   4   56.05   10.19   0
  -5  16   4   -4.07    7.49   0
  -4   6   2  171.55   11.06   0
  -4   8   3    5.29    9.04   0
  -3  -1  -3   79.01   15.50   0
  -3  14   5  108.98   11.28   0
  -3  15   5   53.41   10.19   0
  -2  -3  -9    0.76    8.47   0
  -2   1   0  206.15   16.11   0
  -2  12   5   11.70   11.30   0
  -1  -3 -12    6.31   24.32   0
  -1   5   3   18.61   14.81   0
   0  -4 -11    4.57   15.68   0
   0  10   5   22.06   15.45   0
   0  17   6   13.77   15.45   0
   0  18   6   12.04   13.99   0
   1  -4 -12   10.27   15.40   0
   1  16   6    8.07   16.02   0
   2  -4 -13    0.67   13.24   0
   2  -3  -3   26.73   12.77   0
   2  16   6   23.03   23.71   0
   3  -5 -10   16.28   11.33   0
   3  -5  -9   17.48   11.11   0
   3  -5  -8   68.84   10.93   0
   3  -3  -3  655.25   16.18   0
   3   1   1  418.68   16.08   0
   4  -5 -10   10.17    9.86   0
   4  -5  -9   19.15   11.01   0
   4  -5  -8  105.91   11.15   0
   4  -3  -3  516.86   12.76   0
   4   5   3  229.07   16.92   0
   5  -5 -10    1.47    9.89   0
   5  -5  -9   -2.83    9.75   0
   5  -4  -5   44.70    7.83   0
   6  -4  -6   12.85    9.82   0
   6  -3  -4  214.62   11.05   0
   7  -4  -7   -5.68    9.95   0
   7  -3  -5   48.87   10.17   0
   7  -1  -2   40.40    8.24   0
   7   3   1   48.88   10.23   0
   7   5   2   68.34   10.79   0
   8  -4 -10   12.99    8.05   0
   8  -3  -6   -1.61   10.26   0
   8  -2  -4   -6.19    7.49   0
   8  -1  -3  171.68   11.24   0
   8   0  -2   -0.73    9.23   0
   8   1  -1    5.52    9.63   0
   9  -3  -9   15.43   10.38   0
   9  -3  -8   -2.77   10.28   0
   9  -1  -4   35.39    8.96   0
   9   2  -1   88.85   11.68   0
   9   8   2    1.27    9.98   0
   9  12   3   10.45   11.48   0
  10  -2  -8   15.08   10.49   0
  10  -2  -7   18.31    8.46   0
  10   0  -4    3.91    8.96   0
  10   1  -3    7.49    9.32   0
  10   2  -2   21.60    9.92   0
  10   5   0   36.51    9.87   0
  11  -1  -7   13.89    8.51   0
  11   1  -4   11.74    7.69   0
  11   2  -3   32.00    7.86   0
  11   5  -1   13.14   10.59   0
  11   7   0   18.14   10.37   0
  12   4  -3   14.62   10.52   0
  -9   7  -5   -1.33    9.61   0
  -9  10  -2   41.90    9.91   0
  -9  12  -1    1.32    7.15   0
  -9  14   0  -13.51    9.54   0
  -8   4  -8   -4.43   11.74   0
  -8   4  -7    9.22   11.12   0
  -8   5  -4    8.30    9.53   0
  -8   6  -3    8.88    9.73   0
  -8   7  -2  213.12   10.70   0
  -8   8  -1    8.61    8.78   0
  -8  10   0   42.48    8.93   0
  -8  13   1   16.42    8.04   0
  -7   6  -1   43.19    7.36   0
  -7   9   1   21.48    8.88   0
  -7  12   2   16.31    9.40   0
  -6   1 -10    3.29   11.61   0
  -6   3  -2   43.40    9.45   0
  -6   4  -1   24.92    8.48   0
  -6   7   1  418.51   12.73   0
  -6   9   2   24.65    9.39   0
  -6  12   3   68.28   10.01   0
  -5   7   2   16.80    8.57   0
  -5  13   4   18.64   11.41   0
  -4   4   1  670.69   15.13   0
  -4  11   4   46.62   10.17   0
  -4  17   5   21.68   11.29   0
  -4  18   5    6.55   11.62   0
  -3   3   1    6.84   10.92   0
  -3   9   4  120.47   13.20   0
  -2  -1  -2  268.14   18.57   0
  -2   8   4   25.60   13.14   0
   0  -4 -10   43.42   19.42   0
   0  -3 -13   -2.05   20.89   0
   0  16   6   10.14   14.09   0
   1  15   6   20.31   18.09   0
   2  -4  -5   35.51   14.30   0
   2   1   1 1861.74   32.60   0
   3  -4  -5   58.79   13.93   0
   4  -4  -5  642.06   15.48   0
   4  -2  -2   52.07   10.67   0
   4   0   0  255.48   12.62   0
   4   3   2  151.74   13.31   0
   4  12   5   14.19   22.79   0
   6  -4 -12    4.69   11.77   0
   6   1   0  406.40   12.77   0
   6  10   4    5.24   13.93   0
   7  -4 -11   22.36    9.73   0
   7  -4 -10   46.73   11.19   0
   7  -4  -9   42.32   10.45   0
   7  -4  -8   12.65    9.96   0
   7   8   3   12.62   11.46   0
   7  12   4    4.00   13.48   0
   8  -3  -7   10.35   10.13   0
   8  10   3    0.66   13.17   0
   9  -3 -10    7.91    8.66   0
   9  -2  -6   12.56   10.03   0
   9   0  -3  162.67    9.10   0
   9   1  -2   22.93    8.66   0
   9   4   0   16.42   10.62   0
   9   6   1   22.30    9.96   0
  10  -2  -9   -6.63   10.11   0
  10  -1  -6   17.97    9.74   0
  10   8   1    8.76   11.07   0
  11   0  -6    8.51    7.99   0
  11   4  -2   14.87   11.03   0
  12   3  -4   14.74    8.37   0
  -9   6  -6    8.04    9.45   0
  -9   7  -4   -1.05   10.02   0
  -9   8  -3    1.16    9.91   0
  -9   9  -2   52.25   10.08   0
  -9  11  -1   18.35    7.45   0
  -9  13   0    0.45    8.18   0
  -8   4  -6   17.55    9.94   0
  -8   9   0   25.40    8.22   0
  -8  12   1   33.40    7.83   0
  -8  15   2   14.75    9.49   0
  -7   2  -9   -4.88   10.81   0
  -7   2  -8    3.17   10.07   0
  -7   2  -7   51.26   10.19   0
  -7   2  -6   58.76   11.62   0
  -7   3  -4   20.56   10.88   0
  -7   7   0  177.31    9.42   0
  -7  11   2   31.04   10.22   0
  -7  15   3   13.85   10.31   0
  -7  16   3    3.61   10.07   0
  -6   1  -5  193.82   11.85   0
  -6   2  -3  101.15   10.77   0
  -6   5   0  384.21   12.28   0
  -6  11   3   11.12    9.61   0
  -6  17   4    4.09   11.01   0
  -5   5   1  520.47   13.09   0
  -5   9   3   48.29   10.19   0
  -4  15   5   12.88   11.29   0
  -4  16   5   13.67    9.55   0
  -3  13   5   34.41    9.96   0
  -2  11   5  191.10   15.16   0
  -1   3   2 3676.69   43.20   0
  -1  17   6    1.13   12.29   0
  -1  18   6    5.02   13.48   0
   0  -4  -7   29.35   18.62   0
   0  15   6    4.73   15.28   0
   2  -4 -12   35.15   14.60   0
   4  -1  -1  728.50   15.00   0
   4   8   4  131.73   19.10   0
   5  -4 -12    4.97   11.64   0
   5  -4  -6   55.09   10.19   0
   5  -3  -4    9.80    9.49   0
   5   2   1  123.51   12.47   0
   5   6   3   60.43   13.88   0
   5  14   5    4.78   20.28   0
   6  -4 -11    3.85   11.48   0
   6  -4  -8   76.63   12.10   0
   6  -4  -7  188.35   12.57   0
   6  -2  -3   80.42    8.84   0
   6  -1  -2  113.36   10.38   0
   6   0  -1  369.77   12.03   0
   6   7   3   27.35   13.10   0
   7  -3  -6  130.71   10.75   0
   7  -2  -4   77.10   10.47   0
   7   2   0  105.19   10.75   0
   8  -3  -8   24.93   10.29   0
   8  -2  -5   65.65   10.86   0
   8   3   0   32.13    9.87   0
   8   7   2  208.08   12.01   0
   9  -2  -7   36.89   10.89   0
   9  -1  -5  152.54    9.78   0
   9   9   2   30.98   12.80   0
  10  -1  -7    6.14    9.99   0
  10   0  -5   14.59    9.08   0
  10   4  -1   15.68    8.04   0
  10   6   0   15.30    9.84   0
  11   0  -7    7.85   10.23   0
  11   1  -5    3.65    7.70   0
  11   2  -4    9.55    9.79   0
  11   3  -3   17.24   10.14   0
  11   6  -1   32.82   10.93   0
  11   8   0   11.39   10.64   0
  -9   6  -5   17.23    9.99   0
  -9  10  -1   14.40    8.79   0
  -9  12   0    1.39    9.01   0
  -8   4  -5   14.47    9.72   0
  -8   5  -3   18.27    9.73   0
  -8   6  -2  -17.08   10.01   0
  -8   7  -1  121.03   11.44   0
  -8  11   1    6.24    7.48   0
  -8  14   2   15.03    9.86   0
  -7   2  -5  127.48   12.67   0
  -7   4  -2  183.87   11.01   0
  -7   5  -1    2.75    8.68   0
  -7   8   1   60.24    9.81   0
  -7  10   2   43.07   10.23   0
  -7  14   3   19.62   10.34   0
  -6   6   1  332.62   12.08   0
  -6   8   2  138.69   10.43   0
  -6  15   4    0.23    9.16   0
  -6  16   4    3.52    9.31   0
  -5  -1  -8   21.45   14.56   0
  -5  -1  -7  251.50   16.19   0
  -5   0  -4  243.10   14.26   0
  -5  12   4    4.56   10.30   0
  -4  -2  -8   17.55   15.95   0
  -4  -1  -4   61.43   13.84   0
  -4   7   3  507.00   14.44   0
  -4  10   4   17.65    9.79   0
  -4  14   5   17.79   11.52   0
  -3   6   3   35.31   10.92   0
  -3  12   5   27.57   11.45   0
  -2   2   1 1330.92   24.94   0
  -1   7   4  220.37   16.15   0
  -1  10   5   14.77   12.96   0
  -1  16   6   11.09   13.12   0
   1  -4 -11   42.44   16.27   0
   1  -4  -6    2.98   15.68   0
   1  -2  -2  157.91   17.43   0
   3  -4 -12   12.64   13.03   0
   3  -2  -2  764.50   17.53   0
   3   0   0 2824.12   30.88   0
   4  -4 -12    2.15   11.70   0
   4  -4  -6   97.35   11.23   0
   5  -4  -7   63.52   10.40   0
   5   4   2  233.56   15.00   0
   5   9   4   76.02   15.51   0
   6  -4 -10    3.70   10.07   0
   6  -4  -9   16.75   10.12   0
   6  -3  -5  155.93   11.54   0
   6   3   1    6.39   11.79   0
   7  -1  -3   64.79   10.94   0
   7   1  -1   18.20   10.09   0
   7   4   1   30.67   11.69   0
   7   6   2   69.96   12.43   0
   7  13   4   13.04   14.25   0
   8  -3 -11    5.67   10.52   0
   8  -3 -10    5.55   10.03   0
   8  -3  -9   12.63   10.03   0
   8  -1  -4    6.25    9.80   0
   8   2  -1   45.71   10.08   0
   8   5   1   18.10   10.98   0
   9  -2  -8   19.31   10.56   0
   9   0  -4   25.89    9.09   0
   9   3  -1   79.98   10.27   0
  10  -1  -8   12.64   10.52   0
  10   1  -4   11.94    9.20   0
  10   2  -3   54.93   10.30   0
  10   3  -2   33.07    8.36   0
  10   9   1   14.58   11.74   0
  11   1  -6   42.15    9.47   0
  11   5  -2   28.17   10.90   0
  -9   6  -4   33.41   10.55   0
  -9   7  -3   16.71    8.11   0
  -9   8  -2   -0.41    7.87   0
  -9   9  -1   43.51    9.76   0
  -9  11   0    9.68    8.94   0
  -9  14   1   13.31    9.41   0
  -8   3  -8   10.95   11.61   0
  -8   3  -7    5.48   11.54   0
  -8   4  -4   55.49   10.07   0
  -8   8   0   40.88    8.76   0
  -8  10   1   76.13    9.64   0
  -8  13   2    5.72   10.02   0
  -7   3  -3   33.58   10.23   0
  -7   6   0   63.36    9.51   0
  -7  13   3   27.61    9.61   0
  -6   0  -8   64.91   13.46   0
  -6   0  -7   32.62   13.04   0
  -6   1  -4   82.67   10.36   0
  -6  10   3  190.80   11.44   0
  -6  14   4   11.13    9.14   0
  -5  -1  -9    9.26   14.75   0
  -5   2  -1  207.02   12.06   0
  -5   3   0   25.80    9.50   0
  -5   6   2  334.38   11.28   0
  -5   8   3   67.22   10.25   0
  -5  11   4   42.76   11.19   0
  -5  17   5    0.83   11.48   0
  -4  -2  -9   78.64   18.34   0
  -4  -2  -7   51.06   14.21   0
  -4   1  -1   18.88   10.29   0
  -4   5   2  667.79   13.62   0
  -3   4   2  146.55   11.80   0
  -2  17   6    2.80   11.17   0
  -2  18   6    4.01   12.03   0
  -1  15   6   -2.87   12.84   0
   0  -4  -9   22.75   18.73   0
   0  -4  -8    1.95   17.53   0
   0  -3  -4  142.83   21.83   0
   0  14   6    2.61   15.69   0
   1  14   6   13.21   19.26   0
   2  -2  -2 4396.23   39.45   0
   3  -4  -6   14.15   12.84   0
   3  -1  -1 1435.80   21.90   0
[truncated: 413,080 more chars]
