# Supplementary material for: Crystal structure of 1,3-bis­(2,6-diiso­propyl­phen­yl)-4,5-dimethyl-1H-imid­azol-3-ium bromide di­chloro­methane disolvate
Source: Acta Crystallogr Sect E Struct Rep Online. 2014 Oct 24;70(Pt 11):o1193–4. doi: 10.1107/S1600536814023150 (PMC4257239; doi:10.1107/S1600536814023150)
Supplement: Supplementary file 2 [file e-70-o1193-Isup2.hkl]

#
# h,k,l, Fc-squared, Fo-squared, sigma(Fo-squared), status flag
#
data_I
_shelx_title ' au127 in  P21/m'
_shelx_refln_list_code          4
_shelx_F_calc_maximum      222.29
_exptl_crystal_F_000       696.00
_reflns_d_resolution_high  0.8401

loop_
 _space_group_symop_operation_xyz
 'x, y, z'
 '-x, y+1/2, -z'
 '-x, -y, -z'
 'x, -y-1/2, z'

_cell_length_a    10.0644
_cell_length_b    16.6082
_cell_length_c    10.7107
_cell_angle_alpha  90.000
_cell_angle_beta   98.480
_cell_angle_gamma  90.000

_shelx_F_squared_multiplier     1.000

loop_
 _refln_index_h
 _refln_index_k
 _refln_index_l
 _refln_F_squared_calc
 _refln_F_squared_meas
 _refln_F_squared_sigma
 _refln_observed_status
   2   0   0      12409.03      17255.95       403.24 o
   3   0   0      11805.37      15528.63       299.20 o
   4   0   0       1655.50       1372.00        33.58 o
   5   0   0        106.25        226.86        25.65 o
   6   0   0         12.21        550.13       101.35 o
   7   0   0        773.91        809.55        25.49 o
   8   0   0       1155.27       1339.90        45.43 o
   9   0   0         27.59        835.46       203.36 o
  10   0   0         32.44         53.38        21.85 o
  11   0   0        250.94        210.44        25.54 o
   2   1   0       1365.09        946.29        32.41 o
   3   1   0      12106.83      14819.07       221.99 o
   4   1   0        191.49        425.99        34.48 o
   5   1   0       6091.01       6137.99       158.45 o
   6   1   0       1668.62       2272.06       114.98 o
   7   1   0       1002.44       1188.34        23.86 o
   8   1   0         95.76        332.93        34.36 o
   9   1   0       1231.66       1223.51        47.69 o
  10   1   0        188.17        220.80        16.47 o
  11   1   0        132.23        254.95        38.65 o
   1   2   0       1156.09       2611.11       144.66 o
   2   2   0       4623.66       5348.86       305.26 o
   3   2   0         26.07        118.78        17.25 o
   4   2   0       3933.09       4017.01       167.27 o
   5   2   0       3001.54       4029.12       197.67 o
   6   2   0         57.53        466.23        44.28 o
   7   2   0        584.36        699.66        30.28 o
   8   2   0       1034.23       1075.75        33.11 o
   9   2   0        157.41        599.91        85.98 o
  10   2   0         67.59        151.11        15.80 o
  11   2   0        182.19        134.34        17.10 o
   1   3   0      27473.14      24686.11      1111.98 o
   2   3   0       3513.50       3396.51       274.02 o
   3   3   0         82.63         64.58        19.77 o
   4   3   0         26.75         89.18        15.53 o
   5   3   0        147.37        142.61        15.88 o
   6   3   0        294.61        247.94        15.23 o
   7   3   0       1597.04       2262.94        81.84 o
   8   3   0         38.63        145.85        23.58 o
   9   3   0        322.87        340.60        22.28 o
  10   3   0        227.29        249.45        16.34 o
  11   3   0         76.86        127.28        16.68 o
   0   4   0       3334.21       2571.94        44.67 o
   1   4   0       1310.02       1307.38        44.37 o
   2   4   0         75.08        120.78        24.46 o
   3   4   0       5563.37       6038.33       385.50 o
   4   4   0       6575.69       6679.34       348.27 o
   5   4   0        280.36        313.17        16.55 o
   6   4   0         46.15        148.01        15.30 o
   7   4   0        854.46        890.54        37.30 o
   8   4   0       1054.34       1177.05        25.69 o
   9   4   0        137.01        213.98        22.25 o
  10   4   0         20.32        148.28        27.92 o
  11   4   0        255.67        243.51        17.98 o
   1   5   0       2532.19       1983.49        84.00 o
   2   5   0      12401.05      12236.23       575.05 o
   3   5   0       1986.46       1777.13        90.00 o
   4   5   0        227.84       1207.92       234.10 o
   5   5   0       3035.90       3392.57       245.85 o
   6   5   0       1748.70       1537.73        93.01 o
   7   5   0        406.21        489.84        24.13 o
   8   5   0        428.39        559.83        33.18 o
   9   5   0        152.17        147.50        16.45 o
  10   5   0        278.24        227.18        16.77 o
  11   5   0         56.29        126.70        21.06 o
   0   6   0       8782.50       8236.52       210.80 o
   1   6   0       1595.08       1468.12        87.10 o
   2   6   0        260.08        462.57        21.64 o
   3   6   0       2039.81       1813.30        58.17 o
   4   6   0       1064.95        833.54        51.52 o
   5   6   0        110.77        137.65        18.14 o
   6   6   0        251.33        829.93        94.90 o
   7   6   0        319.47        297.33        15.94 o
   8   6   0        797.06       1153.50       125.70 o
   9   6   0        225.50        328.77        35.88 o
  10   6   0          3.25         58.66        14.41 o
  11   6   0        232.74        181.26        16.67 o
   1   7   0        348.30        408.67        38.12 o
   2   7   0         25.89        117.68        23.05 o
   3   7   0       1244.61       2251.22       260.28 o
   4   7   0        442.19        884.88        41.30 o
   5   7   0        539.08        529.57        20.98 o
   6   7   0       1341.60       1236.27        58.08 o
   7   7   0        744.54        886.98        33.80 o
   8   7   0         88.38         97.27        15.00 o
   9   7   0         58.91        114.94        14.51 o
  10   7   0        129.47        146.37        14.95 o
  11   7   0         58.50         64.13        15.39 o
   0   8   0       3185.42       2934.97       134.87 o
   1   8   0       1687.92       1678.52        91.59 o
   2   8   0         29.50        124.11        30.90 o
   3   8   0       1008.01       1781.51       167.51 o
   4   8   0       1605.33       1427.32        31.10 o
   5   8   0        330.11        387.07        19.85 o
   6   8   0        369.46        456.18        16.64 o
   7   8   0         19.57         30.31        13.52 o
   8   8   0        173.44        301.11        30.41 o
   9   8   0        254.82        279.83        15.19 o
  10   8   0          5.57         50.86        15.05 o
   1   9   0       4379.35       4074.73       149.10 o
   2   9   0        438.72        581.88        49.78 o
   3   9   0        461.69        271.15        19.66 o
   4   9   0         89.46         55.45        19.18 o
   5   9   0        293.24        373.68        19.74 o
   6   9   0       1143.31        916.25        25.60 o
   7   9   0        155.56        156.15        16.38 o
   8   9   0         39.67         72.90        14.90 o
   9   9   0        146.26        136.44        14.39 o
  10   9   0        115.72        122.12        15.75 o
   0  10   0       1693.68       1378.30       140.26 o
   1  10   0        291.34        377.82        23.75 o
   2  10   0         56.06        101.55        36.58 o
   3  10   0        858.95        823.86        20.54 o
   4  10   0        949.32        725.30        28.98 o
   5  10   0        219.60        193.56        18.85 o
   6  10   0         87.54        117.88        17.00 o
   7  10   0         47.96         70.86        16.71 o
   8  10   0        275.80        220.91        15.92 o
   9  10   0         92.82         66.09        15.34 o
  10  10   0         30.12         60.28        16.39 o
   1  11   0        160.19        128.83        23.57 o
   2  11   0        167.60        166.11        18.93 o
   3  11   0        652.87        522.51        20.77 o
   4  11   0         56.72        101.16        19.27 o
   5  11   0         86.77        106.63        18.93 o
   6  11   0        865.36        758.72        24.75 o
   7  11   0         20.87         39.88        15.79 o
   8  11   0         46.35         64.19        15.40 o
   9  11   0         79.37         52.96        15.07 o
   0  12   0        224.97        207.61        32.86 o
   1  12   0        365.26        364.44        20.97 o
   2  12   0         54.48         49.61        19.38 o
   3  12   0        600.00        474.01        21.15 o
   4  12   0         58.76         92.11        19.20 o
   5  12   0        109.36         97.14        18.59 o
   6  12   0          5.91         24.77        15.99 o
   7  12   0         21.58         52.96        16.31 o
   8  12   0         99.99         80.52        15.94 o
   9  12   0         81.03         36.32        15.96 o
   1  13   0        115.14        120.09        23.16 o
   2  13   0        598.44        506.49        20.03 o
   3  13   0        266.49        251.40        18.82 o
   4  13   0        168.54        169.09        20.38 o
   5  13   0         49.53         80.26        24.32 o
   6  13   0         92.11         21.09        16.14 o
   7  13   0         34.61         42.60        15.64 o
   8  13   0         30.85         44.41        16.04 o
   0  14   0         85.56        323.88       177.34 o
   1  14   0        418.21        424.73        25.60 o
   2  14   0        120.88         90.71        19.10 o
   3  14   0         36.27         66.03        18.87 o
   4  14   0         21.22         84.75        20.09 o
   5  14   0        317.21        219.56        48.28 o
   6  14   0          9.99         14.92        16.30 o
   7  14   0        133.19         89.60        18.63 o
   8  14   0         40.54         42.14        16.25 o
   1  15   0         75.48         64.92        23.08 o
   2  15   0        239.39        223.97        24.44 o
   3  15   0        173.80        252.77        19.30 o
   4  15   0          6.75         12.87        19.52 o
   5  15   0         83.51        112.65        19.95 o
   6  15   0         92.74         66.37        16.68 o
   7  15   0         46.33         79.67        17.35 o
   0  16   0        342.88        391.25        39.62 o
   1  16   0        181.95        151.82        23.58 o
   2  16   0        146.45        149.46        24.63 o
   3  16   0         52.38         32.38        19.56 o
   4  16   0         17.56         34.55        22.12 o
   5  16   0         26.96        101.09        42.86 o
   6  16   0         10.56         25.07        17.08 o
   1  17   0         30.96         38.42        22.22 o
   2  17   0         73.75         69.23        23.78 o
   3  17   0         10.05         33.19        22.77 o
   4  17   0          1.51         22.06        20.47 o
   5  17   0         35.75         64.93        18.89 o
   6  17   0         34.20         31.41        18.42 o
   0  18   0          0.75         42.00        31.04 o
   1  18   0         14.79         20.74        22.01 o
   2  18   0          3.73         25.91        23.19 o
   3  18   0         12.57         -3.82        25.44 o
   4  18   0         17.85         36.21        20.33 o
   1  19   0         10.92         35.38        21.84 o
   2  19   0          2.83         19.81        23.06 o
   3  19   0          8.60         24.46        24.92 o
 -11   0   1        280.16        214.21        23.94 o
 -10   0   1          8.48         28.59        21.94 o
  -9   0   1        325.02        820.14       174.89 o
  -8   0   1        165.82        167.78        23.26 o
  -7   0   1       3339.72       4181.61       252.21 o
  -6   0   1       1594.54       2471.88       198.12 o
  -5   0   1        336.42        333.35        22.19 o
  -4   0   1        195.61        107.90        20.01 o
  -3   0   1       6845.15      10817.51       358.62 o
  -2   0   1      13702.76      19563.49       910.30 o
   2   0   1       1654.02       1123.49        31.62 o
   3   0   1       8838.55      10065.88       179.64 o
   4   0   1        692.31        455.03        52.58 o
   5   0   1        553.68        334.75        23.48 o
   6   0   1        175.90        405.05        58.25 o
   7   0   1        658.18        453.48        20.81 o
   8   0   1        287.05        372.66        23.68 o
   9   0   1        105.23        475.82       109.17 o
  10   0   1        136.07        116.33        22.49 o
  11   0   1        146.32         77.84        22.76 o
 -11   1   1        207.70        296.44        46.74 o
 -10   1   1        258.54        231.61        16.21 o
  -9   1   1        421.79        422.59        20.64 o
  -8   1   1         20.94         73.15        14.93 o
  -7   1   1        138.14        163.59        15.73 o
  -6   1   1       2426.49       2431.95       105.23 o
  -5   1   1         49.17        210.48        15.38 o
  -4   1   1       3125.13       3623.63       145.11 o
  -3   1   1       5718.96       7818.82       169.93 o
  -2   1   1       5383.03       6037.93       204.11 o
   1   1   1        775.03       1680.82        88.38 o
   2   1   1       8598.54      10349.83       148.58 o
   3   1   1        360.41       2646.46       333.59 o
   4   1   1         18.67        341.49        57.03 o
   5   1   1       1146.35       1157.21        25.98 o
   6   1   1          4.97        289.12        39.21 o
   7   1   1         84.26        352.01        37.97 o
   8   1   1         30.31        293.29        69.09 o
   9   1   1        949.71        794.39        30.87 o
  10   1   1         33.31         48.08        16.01 o
  11   1   1          9.18         81.39        16.84 o
 -11   2   1        260.21        252.32        16.12 o
 -10   2   1         28.04         77.89        14.53 o
  -9   2   1        578.14        888.22       113.63 o
  -8   2   1        189.61        261.00        16.93 o
  -7   2   1       3112.73       3306.24       140.66 o
  -6   2   1       1242.95       1595.39        78.08 o
  -5   2   1       2054.72       2131.51        88.16 o
  -4   2   1       1516.33       1490.46        63.62 o
  -3   2   1        121.41        154.30        18.60 o
  -2   2   1       6015.56       6769.33       277.33 o
  -1   2   1        284.44        168.58        27.33 o
   1   2   1         90.03        100.95        22.83 o
   2   2   1       6935.98       6730.45       155.00 o
   3   2   1        972.79       1962.41        83.84 o
   4   2   1        447.77        855.65       129.61 o
   5   2   1        604.45       1005.84       113.03 o
   6   2   1         72.54        161.86        21.52 o
   7   2   1        176.63        216.20        21.11 o
   8   2   1         75.21        108.71        15.25 o
   9   2   1        268.24        360.12        56.05 o
  10   2   1         63.54         94.77        15.70 o
  11   2   1         20.47         43.79        15.88 o
 -11   3   1        141.27        109.56        15.28 o
 -10   3   1        449.71        400.20        22.34 o
  -9   3   1        450.92        458.73        16.63 o
  -8   3   1         13.05         61.07        15.25 o
  -7   3   1       2392.78       2708.55        88.53 o
  -6   3   1       1135.47       1073.54        67.47 o
  -5   3   1        110.20        139.88        16.01 o
  -4   3   1        522.07        832.97        29.66 o
  -3   3   1        130.56         30.19        17.80 o
  -2   3   1         40.64        288.13        36.34 o
  -1   3   1       1098.45       1704.83       116.01 o
   0   3   1          9.60         29.15        29.54 o
   1   3   1         29.36        342.34        25.22 o
   2   3   1        562.08       3493.18       781.06 o
   3   3   1        804.37        834.55        19.52 o
   4   3   1        264.60        710.98        85.65 o
   5   3   1       1815.28       1577.88        46.51 o
   6   3   1         14.82         65.33        14.50 o
   7   3   1        195.54        369.56        37.38 o
   8   3   1         29.20         58.90        14.81 o
   9   3   1        529.31        483.73        17.55 o
  10   3   1          2.66         36.02        16.33 o
  11   3   1        173.36        166.62        16.87 o
 -11   4   1        232.47        223.42        15.78 o
 -10   4   1         38.65        185.06        28.35 o
  -9   4   1        362.03        370.97        20.41 o
  -8   4   1         76.99        110.94        14.44 o
  -7   4   1        432.78        527.68        28.30 o
  -6   4   1        155.21        203.16        15.24 o
  -5   4   1        206.04        538.10        34.99 o
  -4   4   1       2700.96       3212.73       137.30 o
  -3   4   1       1435.65       2567.20       141.29 o
  -2   4   1        309.63        302.53        21.80 o
  -1   4   1        923.53        712.11        27.69 o
   0   4   1       2905.21       2770.52        98.25 o
   1   4   1       9582.55       9041.24       552.82 o
   2   4   1       2597.81       2078.38        91.52 o
   3   4   1         56.37        317.64        52.88 o
   4   4   1       3628.95       3559.61        91.13 o
   5   4   1        497.31        742.67        46.51 o
   6   4   1        184.60        153.11        14.53 o
   7   4   1        179.79        206.71        14.24 o
   8   4   1         19.67        159.58        36.67 o
   9   4   1         24.79        117.49        21.18 o
  10   4   1        150.05        149.33        17.01 o
  11   4   1         49.57         67.95        16.14 o
 -11   5   1         34.91         63.99        15.19 o
 -10   5   1        175.20        212.44        16.09 o
  -9   5   1         66.91        123.68        15.07 o
  -8   5   1        433.42        386.35        16.20 o
  -7   5   1        173.83        285.46        48.48 o
  -6   5   1       2413.76       2739.80       139.15 o
  -5   5   1       2221.83       2262.06       119.74 o
  -4   5   1          4.72        442.32       104.06 o
  -3   5   1       1565.83       1727.53        66.33 o
  -2   5   1       4590.88       4655.27       114.39 o
  -1   5   1        361.20        746.21        65.90 o
   0   5   1        165.10        309.96        22.39 o
   1   5   1       6425.46       4931.56       329.50 o
   2   5   1        190.84        730.81        25.58 o
   3   5   1        428.62        347.44        18.17 o
   4   5   1        192.02        385.38        43.33 o
   5   5   1       2120.52       1866.32       208.23 o
   6   5   1         38.46        357.04        92.05 o
   7   5   1         24.27        169.35        41.73 o
   8   5   1        177.69        119.91        15.39 o
   9   5   1        381.61        343.39        16.06 o
  10   5   1         33.19         80.18        17.62 o
  11   5   1          9.25         33.12        17.16 o
 -11   6   1        290.19        222.07        15.04 o
 -10   6   1         15.79         44.22        14.51 o
  -9   6   1        496.19        652.40        57.33 o
  -8   6   1       1580.60       1556.85        72.66 o
  -7   6   1         56.67        133.45        15.96 o
  -6   6   1       1195.16       1491.64        54.15 o
  -5   6   1        320.17        409.16        51.38 o
  -4   6   1         80.75         50.42        18.69 o
  -3   6   1        103.99        573.16        59.83 o
  -2   6   1        258.44        444.20        26.11 o
  -1   6   1        531.46        353.65        21.80 o
   0   6   1        570.95       1832.02       517.47 o
   1   6   1       1605.65       1965.30       202.85 o
   2   6   1        462.92        343.22        50.99 o
   3   6   1        545.47        563.60        21.98 o
   4   6   1       1991.55       2145.26        52.53 o
   5   6   1        219.22        428.64        19.30 o
   6   6   1        581.12        567.25        43.78 o
   7   6   1        239.33        241.24        15.60 o
   8   6   1         19.18        319.22        84.16 o
   9   6   1          7.14        182.97        41.11 o
  10   6   1        333.04        276.14        17.13 o
  11   6   1         71.26         68.80        16.44 o
 -11   7   1        211.50        183.89        16.14 o
 -10   7   1        314.57        254.14        16.41 o
  -9   7   1          1.94         60.49        14.05 o
  -8   7   1          1.92         37.62        14.80 o
  -7   7   1         92.20        139.62        15.39 o
  -6   7   1       1162.09       2050.47        83.63 o
  -5   7   1        438.16        225.10        18.02 o
  -4   7   1        576.68        515.38        30.51 o
  -3   7   1       2902.82       3883.85        96.56 o
  -2   7   1        241.58        176.99        20.20 o
  -1   7   1        862.91        913.94        62.24 o
   0   7   1        325.16        295.75        21.93 o
   1   7   1        473.38        671.23       117.73 o
   2   7   1        489.39        338.94        29.00 o
   3   7   1          6.58        381.57        63.89 o
   4   7   1        170.85        547.72        58.89 o
   5   7   1         99.47         91.52        19.12 o
   6   7   1         33.66       1148.12       267.94 o
   7   7   1         13.11        115.35        21.44 o
   8   7   1        628.15        563.95        21.75 o
   9   7   1        127.11        111.11        14.83 o
  10   7   1         56.31        111.83        16.70 o
 -10   8   1          3.01         32.51        14.77 o
  -9   8   1        146.12        196.42        18.51 o
  -8   8   1        262.40        284.97        16.09 o
  -7   8   1        228.04        249.25        15.70 o
  -6   8   1        105.58         96.02        16.40 o
  -5   8   1        464.54        451.95        20.07 o
  -4   8   1        199.85        315.94        72.59 o
  -3   8   1       2352.06       3338.44        55.11 o
  -2   8   1         61.73         92.02        21.93 o
  -1   8   1       2357.97       1870.79        81.40 o
   0   8   1         12.16        606.40       165.48 o
   1   8   1         52.61        307.55        32.79 o
   2   8   1         85.09         42.64        18.27 o
   3   8   1        435.77        593.29        42.89 o
   4   8   1        208.03        316.75        29.97 o
   5   8   1        243.85        368.33        19.99 o
   6   8   1        281.53        464.29        62.87 o
   7   8   1         10.25         67.02        16.95 o
   8   8   1         66.57        123.06        20.23 o
   9   8   1         29.70        160.47        39.29 o
  10   8   1          6.78         20.53        14.64 o
 -10   9   1        143.85        106.10        14.71 o
  -9   9   1         51.28         97.29        15.57 o
  -8   9   1          1.04         45.27        15.18 o
  -7   9   1        106.40         68.30        14.97 o
  -6   9   1        803.53        998.32        58.14 o
  -5   9   1        106.56        143.76        19.27 o
  -4   9   1         11.44         61.80        18.26 o
  -3   9   1         31.08         62.12        19.84 o
  -2   9   1        303.79        410.59        64.38 o
  -1   9   1       1143.30       1289.39       120.68 o
   0   9   1         26.39         48.52        19.26 o
   1   9   1        836.70        971.91        67.70 o
   2   9   1       1370.74       1212.80        37.16 o
   3   9   1         82.06        452.35        93.24 o
   4   9   1        376.36        486.10        17.89 o
   5   9   1         50.43         47.48        17.77 o
   6   9   1        378.93        470.50        42.03 o
   7   9   1         52.84         45.16        17.20 o
   8   9   1        495.69        337.34        15.57 o
   9   9   1        201.30        232.26        16.34 o
  10   9   1          7.00         23.79        14.89 o
 -10  10   1          3.83          8.57        15.51 o
  -9  10   1        219.55        205.76        16.90 o
  -8  10   1        203.57        284.85        17.77 o
  -7  10   1         25.72         29.76        15.32 o
  -6  10   1         54.61        103.64        18.00 o
  -5  10   1        239.60        264.44        20.03 o
  -4  10   1        867.51        667.53        35.72 o
  -3  10   1        407.53        718.09        38.49 o
  -2  10   1        181.86        194.27        21.82 o
  -1  10   1       1660.33       1379.51        71.35 o
   0  10   1         59.47         38.68        19.13 o
   1  10   1         12.40        112.32        20.90 o
   2  10   1         88.67        107.10        18.68 o
   3  10   1       2306.13       1961.13        67.92 o
   4  10   1         49.49         73.28        17.78 o
   5  10   1         12.16        194.04        42.57 o
   6  10   1        299.14        443.77        19.95 o
   7  10   1        130.91        118.96        16.50 o
   8  10   1         28.81         95.37        32.75 o
   9  10   1         41.76         59.74        14.75 o
  10  10   1         61.65         27.54        15.39 o
  -9  11   1         61.78         90.48        16.09 o
  -8  11   1          4.24         20.58        15.23 o
  -7  11   1        109.63        114.00        15.95 o
  -6  11   1       1361.77       1283.05        45.81 o
  -5  11   1          6.74         28.10        19.07 o
  -4  11   1        113.70        122.84        18.37 o
  -3  11   1        661.83        642.95        22.05 o
  -2  11   1        145.87        116.66        20.66 o
  -1  11   1          0.33         71.01        35.23 o
   0  11   1        243.03        223.41        18.13 o
   1  11   1        182.36        185.00        21.63 o
   2  11   1         20.98         85.18        18.46 o
   3  11   1         28.85        276.37        42.02 o
   4  11   1        121.65        142.85        17.42 o
   5  11   1        203.12        182.81        16.68 o
   6  11   1        100.76        148.59        21.02 o
   7  11   1         10.77         51.83        15.65 o
   8  11   1        164.88        109.89        17.75 o
   9  11   1         55.65         62.13        14.36 o
  -9  12   1        130.94        101.42        16.77 o
  -8  12   1        149.86        193.65        16.62 o
  -7  12   1         21.53         36.39        16.07 o
  -6  12   1          1.69         24.90        17.79 o
  -5  12   1        127.34        100.49        20.24 o
  -4  12   1         47.69         46.15        17.39 o
  -3  12   1         21.04        111.32        19.09 o
  -2  12   1         36.35         44.81        20.32 o
  -1  12   1        377.13        305.75        18.83 o
   0  12   1        510.05        453.93        27.02 o
   1  12   1         47.48         97.98        20.06 o
   2  12   1        151.53        111.83        18.29 o
   3  12   1        541.98        474.59        20.86 o
   4  12   1          2.68         62.41        27.79 o
   5  12   1          6.57         20.18        16.84 o
   6  12   1         71.42        100.85        16.04 o
   7  12   1         52.65         40.97        15.85 o
   8  12   1          8.49         19.80        16.68 o
   9  12   1         10.64         14.85        15.42 o
  -9  13   1          3.46         15.25        15.93 o
  -8  13   1         23.15         38.95        16.37 o
  -7  13   1         18.02         46.59        17.74 o
  -6  13   1         23.72         19.65        18.20 o
  -5  13   1        213.66        240.65        21.49 o
  -4  13   1          2.89         22.13        19.76 o
  -3  13   1        356.41        380.66        21.18 o
  -2  13   1        238.98        225.98        21.50 o
  -1  13   1         33.93        116.70        40.55 o
   0  13   1        179.56        208.90        19.86 o
   1  13   1        164.93        183.48        20.62 o
   2  13   1          8.90         40.71        21.60 o
   3  13   1         39.83         65.84        19.92 o
   4  13   1        224.49        240.89        18.29 o
   5  13   1         81.93         58.39        15.86 o
   6  13   1          7.77         73.85        16.40 o
   7  13   1          1.41         23.58        15.12 o
   8  13   1         81.03         64.32        17.14 o
  -8  14   1        120.38        135.58        21.59 o
  -7  14   1          8.14         22.18        17.31 o
  -6  14   1          1.52         31.63        19.72 o
  -5  14   1        380.92        413.76        32.37 o
  -4  14   1         70.05         61.64        21.02 o
  -3  14   1         84.66         70.90        19.68 o
  -2  14   1         54.86         61.09        23.31 o
  -1  14   1        103.00        103.36        21.54 o
   0  14   1        147.71        216.50        43.35 o
   1  14   1         58.80         45.52        21.36 o
   2  14   1        123.86        107.90        22.14 o
   3  14   1         62.10         83.93        19.78 o
   4  14   1        101.16         85.39        29.09 o
   5  14   1          5.41         23.18        16.21 o
   6  14   1         49.39         91.81        17.40 o
   7  14   1         87.49         83.47        16.39 o
   8  14   1          5.40          9.61        15.22 o
  -7  15   1         79.66         59.66        18.55 o
  -6  15   1         42.53         70.06        20.88 o
  -5  15   1         89.36         91.71        21.22 o
  -4  15   1         20.54         29.86        20.03 o
  -3  15   1        308.58        275.30        21.08 o
  -2  15   1        204.94        288.49        22.97 o
  -1  15   1         67.82         78.00        23.32 o
   0  15   1        104.05        162.89        23.30 o
   1  15   1         79.00         72.91        20.39 o
   2  15   1          8.71         36.38        21.16 o
   3  15   1         76.27         58.60        20.96 o
   4  15   1         57.11         79.91        17.76 o
   5  15   1         68.20        134.68        27.75 o
   6  15   1          7.68         29.77        16.56 o
   7  15   1         10.12         20.99        17.58 o
  -7  16   1          2.61         28.74        17.86 o
  -6  16   1          1.55          2.22        18.59 o
  -5  16   1         48.75         55.26        21.96 o
  -4  16   1         48.24         53.82        20.28 o
  -3  16   1          0.09         38.27        19.23 o
  -2  16   1        117.62        118.57        20.55 o
  -1  16   1        162.92        214.09        22.81 o
   0  16   1        149.15        145.65        23.75 o
   1  16   1         18.23         53.25        22.07 o
   2  16   1        102.12         81.08        21.78 o
   3  16   1        169.96        154.92        20.92 o
   4  16   1          3.06         28.05        17.91 o
   5  16   1          4.49         45.92        17.39 o
   6  16   1         12.13         38.85        16.11 o
  -6  17   1         11.53         21.08        19.01 o
  -5  17   1          0.12         17.45        19.34 o
  -4  17   1          3.89         -6.82        20.46 o
  -3  17   1          9.58         18.39        19.05 o
  -2  17   1         52.70         84.68        22.01 o
  -1  17   1          0.18         22.62        20.75 o
   0  17   1         18.91         54.07        22.84 o
   1  17   1          1.95         14.80        21.72 o
   2  17   1         24.24         54.08        21.42 o
   3  17   1         62.25         83.89        22.77 o
   4  17   1         40.37         47.98        20.64 o
   5  17   1         30.67         73.69        17.32 o
  -4  18   1         46.40         55.22        22.39 o
  -3  18   1          0.30          9.76        19.07 o
  -2  18   1         39.92         75.93        24.26 o
  -1  18   1         54.87         58.29        21.68 o
   0  18   1          5.79          6.86        24.15 o
   1  18   1          0.76         21.70        23.35 o
   2  18   1         17.41         49.41        24.22 o
   3  18   1         49.69         44.85        21.09 o
   4  18   1          7.85         32.67        19.53 o
  -3  19   1          8.58         28.81        22.08 o
  -2  19   1          5.95         27.05        22.83 o
  -1  19   1          7.45         20.79        22.70 o
   0  19   1         45.21         66.92        23.68 o
   1  19   1          0.58         14.55        21.94 o
   2  19   1          2.82        -23.29        23.29 o
   3  19   1          0.50         -0.94        20.82 o
 -11   0   2         36.85         40.12        19.49 o
 -10   0   2         39.12         29.39        19.57 o
  -9   0   2       1175.67       1335.60       109.00 o
  -8   0   2         23.55        133.86        24.91 o
  -7   0   2         80.68         85.62        18.97 o
  -6   0   2       1106.24       1210.29        69.60 o
  -5   0   2       2062.11       1856.05        75.45 o
  -4   0   2       2508.13       3158.93       130.00 o
  -3   0   2       1547.38       4299.57       376.03 o
  -2   0   2       5515.61       5554.67       125.70 o
  -1   0   2         81.92        102.81        25.57 o
   0   0   2         78.20        706.12        50.00 o
   1   0   2       1544.12       1137.20        68.30 o
   2   0   2      11035.96       9476.26       775.90 o
   3   0   2       1220.23       1228.91       149.39 o
   4   0   2       1295.68       1434.87        55.07 o
   5   0   2        713.77        740.65        36.40 o
   6   0   2       2194.73       1912.14       119.81 o
   7   0   2        147.83        680.57       129.63 o
   8   0   2        269.38        226.11        21.81 o
   9   0   2        150.57        518.05       124.10 o
  10   0   2        484.11        477.72        25.03 o
  11   0   2        388.34        254.11        23.41 o
 -11   1   2        105.41        197.32        32.11 o
 -10   1   2          6.32         52.39        14.42 o
  -9   1   2        147.29        236.07        18.37 o
  -8   1   2        602.89        831.70        42.16 o
  -7   1   2        140.47        282.96        32.58 o
  -6   1   2        180.88        944.77       107.88 o
  -5   1   2        143.01       1109.09       160.14 o
  -4   1   2       1678.08       1293.84       112.69 o
  -3   1   2       4526.14       5323.22       221.81 o
  -2   1   2       1126.46       4615.55       790.35 o
  -1   1   2       1453.59       1226.00        26.08 o
   0   1   2       1635.52       1194.07        36.68 o
   1   1   2       1606.89       1438.26        34.80 o
   2   1   2        646.68       1671.26       215.53 o
   3   1   2       4028.56       3535.60        54.01 o
   4   1   2       2834.40       2523.32        60.49 o
   5   1   2       2596.73       2322.49        44.47 o
   6   1   2        575.41        966.83        85.76 o
   7   1   2       3364.17       3422.21        47.57 o
   8   1   2        291.10        447.50        49.21 o
   9   1   2        420.93        452.95        49.85 o
  10   1   2         32.88         92.51        16.31 o
  11   1   2        156.06        196.06        23.65 o
 -11   2   2          2.41         38.09        14.23 o
 -10   2   2        161.44        181.23        14.06 o
  -9   2   2        923.21        974.41        49.26 o
  -8   2   2         37.38        177.80        18.03 o
  -7   2   2          3.71        206.42        36.66 o
  -6   2   2        589.10        638.30        29.40 o
  -5   2   2       5131.15       5842.39       151.11 o
  -4   2   2        352.78        619.67        57.88 o
  -3   2   2       3350.00       3552.37        80.80 o
  -2   2   2      21288.11      20917.89       371.34 o
  -1   2   2        419.10        789.09        24.85 o
   0   2   2         33.33        150.13        24.63 o
   1   2   2        530.16        426.13        25.14 o
   2   2   2       6173.38       4791.60       230.46 o
   3   2   2       6935.38       6151.20       118.68 o
   4   2   2         15.07        176.23        32.96 o
   5   2   2       1311.26       1518.49        38.63 o
   6   2   2       4014.66       3696.26        67.81 o
   7   2   2        615.56        806.82        83.87 o
   8   2   2         33.39        111.87        15.65 o
   9   2   2        616.54        657.36        45.80 o
  10   2   2        220.18        230.08        16.35 o
  11   2   2        110.07         72.49        16.14 o
 -11   3   2          8.81         52.88        14.23 o
 -10   3   2        124.22        243.81        26.12 o
  -9   3   2        112.77        117.61        13.59 o
  -8   3   2        549.73        545.58        35.55 o
  -7   3   2       2570.30       2807.68       100.78 o
  -6   3   2        179.79        204.93        14.45 o
  -5   3   2       1507.83       1622.48        46.40 o
  -4   3   2       8615.33       8789.15       244.94 o
  -3   3   2        369.55        887.11        18.50 o
  -2   3   2       2433.55       2428.98        58.81 o
  -1   3   2      19440.31      18890.70       459.65 o
   0   3   2      14855.83      14671.15       362.58 o
   1   3   2        795.60       1240.60       213.13 o
   2   3   2         54.15        144.74        30.10 o
   3   3   2       3241.41       3302.90        80.59 o
   4   3   2       1016.03        810.77        22.72 o
   5   3   2        287.36        160.19        27.04 o
   6   3   2        347.27        505.86        67.68 o
   7   3   2       1132.02       1038.91        42.42 o
   8   3   2        219.28        194.74        15.59 o
   9   3   2        813.66        727.66        18.15 o
  10   3   2         29.29         63.31        15.13 o
  11   3   2        424.18        366.97        17.48 o
 -11   4   2          2.90         18.07        14.92 o
 -10   4   2        393.51        404.04        21.46 o
  -9   4   2        479.23        476.69        24.72 o
  -8   4   2        258.31        349.41        20.06 o
  -7   4   2        716.46        696.71        24.69 o
  -6   4   2         75.18        111.03        16.56 o
  -5   4   2        792.35        523.14        42.82 o
  -4   4   2        377.87        790.51        46.32 o
  -3   4   2        705.58        752.21        30.59 o
  -2   4   2        932.63        758.26        20.83 o
  -1   4   2       2059.65       2192.42       181.48 o
   0   4   2         48.26         66.29        23.79 o
   1   4   2         48.10        373.89        98.41 o
   2   4   2       4103.46       3170.55       145.80 o
   3   4   2       3297.16       2820.92        92.42 o
   4   4   2         88.58        262.08        17.00 o
   5   4   2       1327.00       1079.70        38.04 o
   6   4   2       1716.58       1640.32        65.65 o
   7   4   2       1171.46        871.41        21.13 o
   8   4   2         37.34        106.21        19.47 o
   9   4   2        218.15        336.77        18.84 o
  10   4   2        200.21        167.34        15.56 o
  11   4   2         30.73         14.87        16.28 o
 -11   5   2        120.13        157.27        14.30 o
 -10   5   2          2.22         58.04        14.88 o
  -9   5   2        297.21        321.44        15.83 o
  -8   5   2          7.01         42.14        15.27 o
  -7   5   2         23.16        163.47        26.19 o
  -6   5   2        210.95        334.97        32.27 o
  -5   5   2        120.93        815.70       158.69 o
  -4   5   2       3250.51       3388.94       101.97 o
  -3   5   2        873.44        517.82        20.11 o
  -2   5   2        538.49        566.39        51.91 o
  -1   5   2       8404.58       8377.63       248.02 o
   0   5   2       1698.56       1412.45        32.40 o
   1   5   2       1453.93        986.10        44.11 o
   2   5   2        221.42        583.48       102.08 o
   3   5   2        191.93        448.07        71.55 o
   4   5   2       4119.78       3429.07       135.58 o
   5   5   2        244.16        364.36        55.40 o
   6   5   2         12.84        155.14        25.36 o
   7   5   2        271.35        415.50        32.88 o
   8   5   2        304.93        259.05        15.45 o
   9   5   2        221.61        235.01        16.19 o
  10   5   2         60.55         72.55        16.02 o
  11   5   2         64.94         72.65        19.34 o
 -11   6   2          8.50         35.12        14.92 o
 -10   6   2         14.92         27.98        13.79 o
  -9   6   2        389.22        530.49        19.38 o
  -8   6   2       1055.76       1177.13       137.00 o
  -7   6   2        226.95        145.31        15.75 o
  -6   6   2       1458.15       1876.89        44.94 o
  -5   6   2       2062.36       1504.45        84.61 o
  -4   6   2        786.22        761.29        58.42 o
  -3   6   2         56.47        478.39        45.34 o
  -2   6   2       1068.56        750.22        66.20 o
  -1   6   2       3518.64       2884.43        44.59 o
   0   6   2        123.13        771.42       158.87 o
   1   6   2        235.11        363.13        26.46 o
   2   6   2       2163.08       1497.18       102.23 o
   3   6   2       1287.16       1218.32        77.71 o
   4   6   2        175.00        732.82       134.22 o
   5   6   2        316.71        232.31        21.00 o
   6   6   2       1751.96       1773.55        61.86 o
   7   6   2        636.06        355.08        17.78 o
   8   6   2         10.20         68.88        22.82 o
   9   6   2         63.64        107.16        16.89 o
  10   6   2        575.33        464.89        17.62 o
 -11   7   2        200.28        177.29        15.75 o
 -10   7   2        168.69        161.38        15.75 o
  -9   7   2        151.77        127.65        14.54 o
  -8   7   2        656.56        498.68        19.17 o
  -7   7   2         53.96        151.21        22.32 o
  -6   7   2        127.72        925.23       136.64 o
  -5   7   2          1.99        112.81        17.11 o
  -4   7   2       2896.77       2422.60        28.46 o
  -3   7   2       1720.69       1742.80        53.56 o
  -2   7   2         47.68         66.32        20.36 o
  -1   7   2       1089.68       1037.03        26.28 o
   0   7   2        571.78        435.40        21.22 o
   1   7   2       2172.10       1755.85        79.81 o
   2   7   2         25.82        165.72        40.50 o
   3   7   2       2626.90       2861.87       102.02 o
   4   7   2        712.67        562.23        46.95 o
   5   7   2        450.09        481.31        19.91 o
   6   7   2        383.00        539.07        52.51 o
   7   7   2        326.64        373.96        22.02 o
   8   7   2       1307.88       1055.18        32.91 o
   9   7   2        338.01        240.91        16.18 o
  10   7   2        128.54        122.87        16.95 o
 -10   8   2         55.56         64.21        15.29 o
  -9   8   2         91.61        190.85        25.15 o
  -8   8   2        158.79        160.33        15.14 o
  -7   8   2        117.47         61.66        17.60 o
  -6   8   2        453.02        603.63        28.76 o
  -5   8   2        151.80        145.02        25.84 o
  -4   8   2        187.43        365.18        22.17 o
  -3   8   2        501.26        802.79        34.59 o
  -2   8   2       2925.53       2256.91        73.54 o
  -1   8   2        919.41        654.88        32.36 o
   0   8   2          5.56        126.57        45.60 o
   1   8   2       1770.90       1560.21        82.04 o
   2   8   2       1135.38        769.53        58.54 o
   3   8   2        880.62       1135.87       100.84 o
   4   8   2         31.05         55.43        16.45 o
   5   8   2        691.08        471.52        29.87 o
   6   8   2       1162.93       1312.55        25.67 o
   7   8   2         94.86        159.99        17.32 o
   8   8   2        159.06        248.98        41.79 o
   9   8   2         31.77         80.09        23.57 o
  10   8   2         14.25         53.12        16.76 o
 -10   9   2          7.13          9.71        15.83 o
  -9   9   2          8.85         49.34        15.57 o
  -8   9   2        267.71        211.98        17.28 o
  -7   9   2         50.09         54.28        18.49 o
  -6   9   2         40.85        279.74        55.65 o
  -5   9   2         38.04         58.50        20.15 o
  -4   9   2        439.95        391.28        20.75 o
  -3   9   2        968.72        715.84        23.02 o
  -2   9   2        154.66        261.02        19.23 o
  -1   9   2          5.76        669.53       177.56 o
   0   9   2        134.80         58.22        19.93 o
   1   9   2       2182.85       1820.50        67.67 o
   2   9   2          0.36        102.47        27.92 o
   3   9   2       1634.46       1877.62        94.55 o
   4   9   2        182.81        111.54        18.78 o
   5   9   2        265.44        442.23        60.89 o
   6   9   2          0.48        353.71       135.39 o
   7   9   2         29.93         39.07        16.98 o
   8   9   2        252.82        214.30        17.27 o
   9   9   2        275.47        203.35        17.32 o
  10   9   2          6.32         11.46        16.51 o
 -10  10   2          4.47         14.87        24.85 o
  -9  10   2        283.83        261.74        17.12 o
  -8  10   2        163.11        144.84        17.62 o
  -7  10   2        229.12        155.23        17.74 o
  -6  10   2        313.40        372.53        23.75 o
  -5  10   2         67.04        133.16        40.18 o
  -4  10   2        195.14        308.16        40.84 o
  -3  10   2        334.18        646.27        88.17 o
  -2  10   2        204.15        150.62        17.12 o
  -1  10   2        461.88        418.69        18.44 o
   0  10   2        101.96         93.81        18.76 o
   1  10   2        182.29        213.24        18.48 o
   2  10   2        296.75        261.15        19.26 o
   3  10   2        427.29        407.23        21.08 o
   4  10   2         70.20         84.95        16.76 o
   5  10   2         94.32        180.17        21.13 o
   6  10   2       1375.37       1279.97        31.56 o
   7  10   2        394.48        380.36        17.67 o
   8  10   2         18.59         62.75        26.03 o
   9  10   2        206.31        173.94        16.86 o
  -9  11   2          0.54         29.63        17.08 o
  -8  11   2          2.97         22.46        16.73 o
  -7  11   2        144.53        117.66        19.67 o
  -6  11   2        326.06        426.15        22.96 o
  -5  11   2         22.12         36.68        20.59 o
  -4  11   2        181.44        151.86        21.25 o
  -3  11   2       1567.20       1277.66        64.28 o
  -2  11   2          9.64         21.83        17.19 o
  -1  11   2        301.33        305.14        19.62 o
   0  11   2        908.02        731.94        21.19 o
   1  11   2        829.20        715.71        22.92 o
   2  11   2          2.10         16.64        18.99 o
   3  11   2         37.27        132.40        17.04 o
   4  11   2        641.95        569.53        20.92 o
   5  11   2        506.27        450.55        17.03 o
   6  11   2        158.59        170.82        19.12 o
   7  11   2         26.56         36.54        16.61 o
   8  11   2         81.80        135.69        16.35 o
   9  11   2         50.84         30.02        13.79 o
  -9  12   2         53.20         66.62        16.25 o
  -8  12   2         54.00         -2.53        19.08 o
  -7  12   2        131.65         36.57        18.72 o
  -6  12   2        178.72        165.36        19.36 o
  -5  12   2        127.76         97.78        21.33 o
  -4  12   2        112.45         77.86        20.34 o
  -3  12   2        275.08        333.72        19.59 o
  -2  12   2         65.04         34.50        15.97 o
  -1  12   2        213.80        204.60        21.35 o
   0  12   2         89.99         94.04        19.29 o
   1  12   2        108.11        100.27        20.75 o
   2  12   2        376.39        345.86        20.12 o
   3  12   2        418.11        440.22        26.24 o
   4  12   2         55.26        318.22        73.43 o
   5  12   2        205.89        200.73        16.57 o
   6  12   2        229.76        180.64        17.50 o
   7  12   2         34.01         37.71        16.03 o
   8  12   2          0.03          7.33        15.44 o
  -9  13   2          4.85         22.64        17.01 o
  -8  13   2        146.88         89.40        18.73 o
  -7  13   2         99.36         91.08        19.47 o
  -6  13   2          0.95          4.98        17.77 o
  -5  13   2        123.68        114.36        19.55 o
  -4  13   2         75.98         33.24        19.12 o
  -3  13   2         82.74        206.94        71.14 o
  -2  13   2         97.86        100.02        18.62 o
  -1  13   2        282.82        231.20        19.26 o
   0  13   2        508.46        573.56        20.23 o
   1  13   2        116.36        323.68        88.72 o
   2  13   2        128.00        146.62        20.42 o
   3  13   2         14.88         64.68        22.50 o
   4  13   2         41.12         33.24        16.61 o
   5  13   2         73.82         54.45        17.42 o
   6  13   2          0.05         15.78        16.61 o
   7  13   2          5.62         27.56        15.52 o
   8  13   2        143.32        144.00        16.56 o
  -8  14   2         71.82         63.92        17.43 o
  -7  14   2          0.12         20.17        18.80 o
  -6  14   2         41.63         59.37        18.26 o
  -5  14   2        165.49        104.04        20.05 o
  -4  14   2         66.33         85.73        20.22 o
  -3  14   2        141.94        164.07        20.09 o
  -2  14   2         54.21         53.19        19.76 o
  -1  14   2        129.27        103.77        18.93 o
   0  14   2         38.85        408.28       175.96 o
   1  14   2         19.39        119.28        22.39 o
   2  14   2        132.40        173.07        21.22 o
   3  14   2        362.87        369.66        20.50 o
   4  14   2         12.00         28.94        18.89 o
   5  14   2        275.52        285.94        16.97 o
   6  14   2         43.58         31.16        16.61 o
   7  14   2          9.85         29.26        17.14 o
  -7  15   2         61.02         79.72        16.95 o
  -6  15   2         15.76         21.19        18.57 o
  -5  15   2          5.77         36.55        19.87 o
  -4  15   2         66.53         68.31        19.80 o
  -3  15   2        205.97        210.36        20.04 o
  -2  15   2        104.03         96.17        23.09 o
  -1  15   2         62.29         34.33        17.22 o
   0  15   2         55.76         60.44        20.94 o
   1  15   2        160.44        170.54        19.25 o
   2  15   2         29.35         11.96        20.16 o
   3  15   2         17.37         18.08        18.68 o
   4  15   2        125.03        118.93        19.50 o
   5  15   2        153.33        135.70        17.17 o
   6  15   2          5.08          3.75        15.77 o
   7  15   2          2.09         10.19        16.54 o
  -6  16   2         21.58         32.44        17.08 o
  -5  16   2         29.48         19.49        19.30 o
  -4  16   2          1.81         18.82        18.45 o
  -3  16   2         75.08         73.81        19.89 o
  -2  16   2          5.43          7.29        20.44 o
  -1  16   2         25.91         43.92        19.45 o
   0  16   2         36.15         84.40        19.42 o
   1  16   2          0.38         15.29        18.23 o
   2  16   2        141.09        162.21        19.23 o
   3  16   2         64.52         52.31        19.28 o
   4  16   2          0.46          9.79        17.72 o
   5  16   2          1.38         29.10        19.67 o
   6  16   2          8.74         31.84        16.69 o
  -6  17   2          0.61         25.90        18.10 o
  -5  17   2          2.50          1.68        18.73 o
  -4  17   2          5.70         23.55        19.14 o
  -3  17   2         75.51         62.16        19.51 o
  -2  17   2         20.21         17.78        20.15 o
  -1  17   2         25.80         23.56        21.89 o
   0  17   2        101.24        111.69        21.04 o
   1  17   2         56.88         69.34        19.36 o
   2  17   2         49.44         38.81        19.89 o
   3  17   2          3.75         17.15        19.11 o
   4  17   2         56.30         44.19        19.76 o
   5  17   2         12.93          9.30        19.00 o
  -4  18   2         38.45         21.52        19.99 o
  -3  18   2         62.85         41.04        20.18 o
  -2  18   2         47.76         59.45        19.72 o
  -1  18   2          4.26          7.58        23.78 o
   0  18   2         25.87         37.98        20.33 o
   1  18   2          6.11         20.04        19.17 o
   2  18   2         49.61         71.33        18.77 o
   3  18   2         21.51         31.64        18.88 o
   4  18   2          0.82         27.29        18.37 o
  -2  19   2          0.20         26.75        19.59 o
  -1  19   2          3.20         31.47        19.39 o
   0  19   2         65.32         82.23        20.99 o
   1  19   2          7.69         24.16        21.41 o
   2  19   2          0.03         35.33        19.12 o
 -11   0   3        276.70        244.83        21.66 o
 -10   0   3        113.02        129.27        20.21 o
  -9   0   3       1226.22       1239.59        95.56 o
  -8   0   3        112.63        153.31        22.16 o
  -7   0   3        640.83        521.00        30.05 o
  -6   0   3       1486.87       1155.87        51.43 o
  -5   0   3       2598.44       2194.22        97.70 o
  -4   0   3        239.26        261.63        20.91 o
  -3   0   3       2158.35       2171.25        31.85 o
  -2   0   3       1010.44        439.91        27.45 o
  -1   0   3       3662.80       3511.60        55.93 o
   1   0   3        590.15       1063.71        57.16 o
   2   0   3        118.63        288.62       114.46 o
   3   0   3       1618.46       2009.24        69.90 o
   4   0   3         76.64        492.68       103.36 o
   5   0   3       3437.44       2862.63       102.91 o
   6   0   3         39.28        356.41        79.87 o
   7   0   3         28.11        133.20        25.93 o
   8   0   3        274.27        230.06        22.13 o
   9   0   3        230.52        300.06        43.69 o
  10   0   3          3.75         16.09        21.90 o
  11   0   3         36.07         71.18        22.99 o
 -11   1   3        398.95        415.82        19.56 o
 -10   1   3         19.58         49.89        13.50 o
  -9   1   3        299.97        484.18        53.09 o
  -8   1   3       1167.21       1077.38        44.91 o
  -7   1   3        423.14        460.15        20.16 o
  -6   1   3        115.10        325.32        26.39 o
  -5   1   3        393.70        598.93        93.51 o
  -4   1   3       2078.75       1672.96        34.17 o
  -3   1   3       1957.03       1807.61        41.94 o
  -2   1   3         14.72        343.41        60.81 o
  -1   1   3        947.42       1872.12        75.88 o
   0   1   3      49413.17      49198.85      1350.33 o
   1   1   3       2107.79       2485.87        66.17 o
   2   1   3        117.18        216.87        34.10 o
   3   1   3        387.87        735.31       123.96 o
   4   1   3        511.37        379.96        20.41 o
   5   1   3        250.63        535.20       103.56 o
   6   1   3        121.03        496.03        60.62 o
   7   1   3        235.52        449.46        55.67 o
   8   1   3        304.04        568.76        77.14 o
   9   1   3         71.32        124.02        14.77 o
  10   1   3          9.73         31.73        14.50 o
  11   1   3         75.91         97.47        15.76 o
 -11   2   3         94.22         85.66        13.56 o
 -10   2   3        395.57        371.00        18.26 o
  -9   2   3       1151.49       1190.28        69.42 o
  -8   2   3          4.85        235.02        44.52 o
  -7   2   3        974.79        783.65        23.12 o
  -6   2   3        797.25        523.79        16.40 o
  -5   2   3       3245.01       3151.69        60.48 o
  -4   2   3         29.88        460.79        81.37 o
  -3   2   3       3188.22       3140.23        70.66 o
  -2   2   3        638.97        391.31        17.98 o
  -1   2   3       4516.91       4089.09        65.01 o
   0   2   3        203.08       4167.53      1564.42 o
   1   2   3        522.82        277.78        24.98 o
   2   2   3         83.78         22.87        15.58 o
   3   2   3       3263.66       3581.71        97.45 o
   4   2   3        211.11        231.64        15.87 o
   5   2   3        743.11       1191.40       191.23 o
   6   2   3        491.27        550.10        22.44 o
   7   2   3        582.76        577.59        19.82 o
   8   2   3        110.53        155.39        15.46 o
   9   2   3        531.81        510.89        37.39 o
  10   2   3         12.52         37.58        14.98 o
  11   2   3          2.37          1.54        15.67 o
 -11   3   3        105.03        172.14        18.52 o
 -10   3   3          4.15         68.71        14.33 o
  -9   3   3          8.92         64.91        15.42 o
  -8   3   3       1159.69       1092.99        30.36 o
  -7   3   3       1212.02       1602.66       125.97 o
  -6   3   3         10.04         59.51        14.78 o
  -5   3   3       1173.71        842.97        26.09 o
  -4   3   3       3383.17       2793.06        48.24 o
  -3   3   3       3714.87       3609.24        49.30 o
  -2   3   3         68.61        143.69        16.46 o
  -1   3   3        269.06        191.14        19.96 o
   0   3   3       5842.72       5173.60        80.44 o
   1   3   3        189.95        117.53        21.26 o
   2   3   3         27.34        126.42        21.00 o
   3   3   3       1085.16        985.20        42.20 o
   4   3   3       1575.39       1283.54        50.26 o
   5   3   3         30.52        173.01        33.64 o
   6   3   3         69.63        316.29        55.78 o
   7   3   3        280.49        372.74        45.21 o
   8   3   3         70.10         81.07        14.90 o
   9   3   3         17.75        108.33        25.75 o
  10   3   3         17.31         49.73        15.25 o
 -11   4   3        116.98         92.13        14.89 o
 -10   4   3        662.34        556.01        21.43 o
  -9   4   3        399.03        364.99        14.99 o
  -8   4   3         22.97        109.28        16.58 o
  -7   4   3       1077.96       1096.27        25.93 o
  -6   4   3        314.24        147.39        16.19 o
  -5   4   3       1862.45       1594.72        21.71 o
  -4   4   3         54.85        234.06        30.96 o
  -3   4   3       1677.91       1443.87        79.38 o
  -2   4   3       3628.13       3095.74        65.94 o
  -1   4   3       1193.43       1097.34        97.13 o
   0   4   3         10.42        205.49        72.30 o
   1   4   3       3976.32       3203.32       129.25 o
   2   4   3       5533.33       4692.23       235.26 o
   3   4   3          3.34        225.29        50.43 o
   4   4   3         51.89        199.74        45.96 o
   5   4   3         56.51        170.85        41.33 o
   6   4   3         86.14         99.20        14.06 o
   7   4   3        175.87        245.28        21.07 o
   8   4   3        259.92        332.70        16.38 o
   9   4   3         32.00         83.63        15.99 o
  10   4   3         10.51         65.56        15.44 o
 -11   5   3        430.06        343.50        16.19 o
 -10   5   3         44.50         41.04        13.91 o
  -9   5   3        370.17        249.33        15.70 o
  -8   5   3       1127.94       1007.82        36.03 o
  -7   5   3        165.54        143.61        15.90 o
  -6   5   3        363.69        506.60       103.93 o
  -5   5   3         94.13        349.64        75.37 o
  -4   5   3       1581.15       1448.35        49.03 o
  -3   5   3       1245.96       1184.99        27.30 o
  -2   5   3         10.25        215.73        55.24 o
  -1   5   3         73.30         84.08        19.65 o
   0   5   3       1800.59       1237.00        23.90 o
   1   5   3        103.07       1910.49       728.24 o
   2   5   3        198.86        661.78        99.06 o
   3   5   3        160.68        286.92        66.69 o
   4   5   3       1282.39       1005.20        28.60 o
   5   5   3          2.81         93.43        18.16 o
   6   5   3         53.31        270.91        49.72 o
   7   5   3        573.92        524.81        20.35 o
   8   5   3         66.90         86.40        16.04 o
   9   5   3          0.13         38.08        14.79 o
  10   5   3          1.71         64.77        15.52 o
 -11   6   3         61.12         69.38        14.65 o
 -10   6   3         41.95         96.90        14.22 o
  -9   6   3        104.72        255.93        18.98 o
  -8   6   3        493.76        869.32       135.94 o
  -7   6   3        378.23        308.76        16.53 o
  -6   6   3       1160.15        915.44        32.16 o
  -5   6   3       1108.27       1192.10        40.81 o
  -4   6   3         97.37        546.49        67.74 o
  -3   6   3        159.90        707.74       147.45 o
  -2   6   3       1279.46       1341.11        51.93 o
  -1   6   3       1043.18       1021.32        54.38 o
   0   6   3        145.65        307.15        21.29 o
   1   6   3        298.16        486.17        96.63 o
   2   6   3        549.35        593.90        26.58 o
   3   6   3        213.01        639.93       222.23 o
   4   6   3        357.09        930.67       120.09 o
   5   6   3        285.47        313.26        18.10 o
   6   6   3        553.75        370.62        30.21 o
   7   6   3        147.12        245.76        21.43 o
   8   6   3        109.37        143.10        27.46 o
   9   6   3          9.25         68.19        19.45 o
  10   6   3         89.16        103.63        16.92 o
 -11   7   3        273.28        224.84        16.55 o
 -10   7   3         56.61         69.55        14.50 o
  -9   7   3        284.83        216.85        15.70 o
  -8   7   3        623.51        588.57        18.37 o
  -7   7   3        143.83        158.82        16.65 o
  -6   7   3        259.49        658.82       129.50 o
  -5   7   3        102.89        120.77        16.79 o
  -4   7   3       2230.31       2058.83       101.38 o
  -3   7   3       1192.58       1902.47       177.64 o
  -2   7   3        201.05        521.02        76.56 o
  -1   7   3       1352.33       1298.57        30.89 o
   0   7   3       1810.20       1357.03        45.53 o
   1   7   3        888.20        869.62        55.41 o
   2   7   3         77.16        155.79        20.95 o
   3   7   3       1180.81        814.26        36.23 o
   4   7   3        198.10        637.61       148.88 o
   5   7   3          0.74         67.64        16.96 o
   6   7   3         22.36        265.77        48.70 o
   7   7   3          4.50        111.34        32.24 o
   8   7   3        233.62        244.51        17.28 o
   9   7   3        136.85         84.52        16.98 o
  10   7   3         90.17        108.42        22.61 o
 -10   8   3        319.84        262.92        16.34 o
  -9   8   3         92.51        137.15        14.27 o
  -8   8   3         32.47        124.72        35.97 o
  -7   8   3        518.23        457.78        19.85 o
  -6   8   3       1490.28       1199.14        43.80 o
  -5   8   3        206.40        268.53        18.53 o
  -4   8   3         37.27        411.91        86.21 o
  -3   8   3        601.38        536.21        41.28 o
  -2   8   3        203.77        493.19        62.51 o
  -1   8   3       2329.09       2039.45        67.37 o
   0   8   3         31.71       1000.08       341.65 o
   1   8   3       1177.73        993.71        59.96 o
   2   8   3         27.43        217.93        99.65 o
   3   8   3        936.86        883.84        48.88 o
   4   8   3         13.42         93.70        18.19 o
   5   8   3       1128.28       1225.24        54.48 o
   6   8   3        827.77        554.39        25.54 o
   7   8   3         16.90         -0.46        15.51 o
   8   8   3        505.68        510.96        44.21 o
   9   8   3         11.06         49.19        16.40 o
  10   8   3          2.02         -0.48        16.50 o
 -10   9   3          4.02          8.25        17.21 o
  -9   9   3        202.99        181.98        17.46 o
  -8   9   3        268.10        210.81        17.89 o
  -7   9   3         13.49         42.10        18.61 o
  -6   9   3         87.49        272.47        57.05 o
  -5   9   3        223.20        220.14        26.76 o
  -4   9   3        506.43        369.71        20.06 o
  -3   9   3        510.73        799.40        42.34 o
  -2   9   3         25.02        133.12        36.31 o
  -1   9   3        649.85        649.93        21.10 o
   0   9   3       2206.13       1794.89        50.88 o
   1   9   3        275.93        371.39        20.49 o
   2   9   3         40.61        353.97       121.36 o
   3   9   3       1175.97       1200.10        60.50 o
   4   9   3        383.62        363.44        18.02 o
   5   9   3          0.56        705.85       183.53 o
   6   9   3        298.53        518.08       106.43 o
   7   9   3         12.57         44.97        16.01 o
   8   9   3         29.47         10.75        17.29 o
   9   9   3         20.24         42.04        17.38 o
 -10  10   3         88.08        127.75        17.25 o
  -9  10   3        136.04         94.91        16.81 o
  -8  10   3         12.62         57.77        16.95 o
  -7  10   3         31.80         58.60        17.02 o
  -6  10   3        996.96        888.95        29.92 o
  -5  10   3        163.80        201.82        23.36 o
  -4  10   3         30.81        105.14        17.78 o
  -3  10   3        763.24        601.07        19.90 o
  -2  10   3         45.14         82.77        19.09 o
  -1  10   3        232.75        304.15        33.31 o
   0  10   3         55.02        107.21        17.26 o
   1  10   3        348.88        298.03        21.36 o
   2  10   3         19.59          7.14        19.07 o
   3  10   3         24.29         48.94        21.59 o
   4  10   3          9.46         79.43        19.81 o
   5  10   3         65.96         35.19        17.71 o
   6  10   3        173.25        143.48        16.41 o
   7  10   3        161.54        103.91        16.79 o
   8  10   3          8.76         54.99        34.26 o
   9  10   3        110.86         92.72        19.53 o
  -9  11   3         95.57         59.10        16.88 o
  -8  11   3         77.00         54.35        18.56 o
  -7  11   3         19.72         76.86        19.26 o
  -6  11   3          0.62         19.08        18.37 o
  -5  11   3        106.36        103.49        18.31 o
  -4  11   3        184.58        167.55        20.01 o
  -3  11   3        438.35        419.65        19.42 o
  -2  11   3          2.56          9.88        17.01 o
  -1  11   3        122.04        142.81        17.84 o
   0  11   3        109.35         69.12        17.36 o
   1  11   3         50.88        114.13        18.07 o
   2  11   3        278.26        298.36        21.60 o
   3  11   3         98.65         78.69        20.72 o
   4  11   3        469.51        555.48        24.36 o
   5  11   3        323.97        264.24        17.77 o
   6  11   3        198.86        118.27        21.76 o
   7  11   3        108.84        124.12        18.19 o
   8  11   3         32.08         41.38        17.35 o
   9  11   3          9.48         43.62        18.82 o
  -9  12   3         50.80         49.91        17.02 o
  -8  12   3         17.22         26.65        18.29 o
  -7  12   3         74.01        108.30        18.71 o
  -6  12   3        326.39        266.19        22.10 o
  -5  12   3         35.14         86.26        21.73 o
  -4  12   3         23.43         26.61        21.12 o
  -3  12   3        357.65        338.68        18.84 o
  -2  12   3        274.70        280.87        17.38 o
  -1  12   3        146.10         89.22        17.28 o
   0  12   3          0.27        237.90        57.99 o
   1  12   3        531.80        499.76        32.52 o
   2  12   3        667.74        715.67        37.55 o
   3  12   3         62.45         97.77        18.45 o
   4  12   3        165.82        191.74        20.39 o
   5  12   3         52.40         87.87        22.06 o
   6  12   3        122.09        101.41        17.71 o
   7  12   3          2.17         34.10        18.69 o
   8  12   3        104.38         82.50        18.38 o
  -8  13   3        145.04        113.38        21.03 o
  -7  13   3        103.33        126.83        19.14 o
  -6  13   3          1.99         28.79        17.25 o
  -5  13   3        319.83        280.00        21.93 o
  -4  13   3        175.71        215.38        20.04 o
  -3  13   3        222.23        212.68        16.60 o
  -2  13   3          5.40         11.50        17.02 o
  -1  13   3        746.07        688.63        19.66 o
   0  13   3        160.21        183.59        17.68 o
   1  13   3        263.82        375.29        43.64 o
   2  13   3        630.74        685.04        23.87 o
   3  13   3        428.21        416.90        19.87 o
   4  13   3         75.08         37.27        19.03 o
   5  13   3          3.55         33.15        17.39 o
   6  13   3         35.35         42.01        16.74 o
   7  13   3          5.67         33.48        14.38 o
   8  13   3         15.38         16.35        15.50 o
  -8  14   3          4.66         33.87        17.32 o
  -7  14   3         48.66         42.64        17.13 o
  -6  14   3         55.98         83.39        18.02 o
  -5  14   3         14.24         52.09        19.94 o
  -4  14   3         35.32         28.07        18.10 o
  -3  14   3        186.20        249.80        17.69 o
  -2  14   3        230.97        198.01        16.48 o
  -1  14   3         39.08         10.75        16.05 o
   0  14   3          3.28        328.74       100.00 o
   1  14   3         38.51         26.62        20.22 o
   2  14   3        105.21         93.90        20.95 o
   3  14   3        390.18        448.02        32.56 o
   4  14   3          5.00         30.03        17.63 o
   5  14   3        278.48        315.77        18.36 o
   6  14   3        141.05        117.90        19.76 o
   7  14   3          5.56         32.61        19.76 o
  -7  15   3         28.88         55.00        18.85 o
  -6  15   3          1.69         22.16        17.35 o
  -5  15   3         67.91         52.07        17.36 o
  -4  15   3          7.93         43.70        17.61 o
  -3  15   3          0.75         11.23        17.14 o
  -2  15   3         35.91         26.93        15.51 o
  -1  15   3         74.00         66.63        16.37 o
   0  15   3         38.99         33.21        17.32 o
   1  15   3        173.65        200.45        19.52 o
   2  15   3        129.57        115.88        19.18 o
   3  15   3          1.32         12.91        19.21 o
   4  15   3         10.02         -2.46        17.43 o
   5  15   3        127.99         86.65        18.39 o
   6  15   3         28.57         28.07        19.20 o
  -6  16   3         62.92         31.13        19.55 o
  -5  16   3         27.34         36.35        18.78 o
  -4  16   3          0.10         23.99        18.16 o
  -3  16   3         39.20         57.82        17.53 o
  -2  16   3        184.75        123.65        17.78 o
  -1  16   3          1.75         17.24        16.60 o
   0  16   3          3.34         15.03        17.50 o
   1  16   3         15.14         33.96        17.82 o
   2  16   3         51.33         63.78        18.69 o
   3  16   3          1.83          8.99        18.59 o
   4  16   3         22.20         27.68        16.97 o
   5  16   3          7.52         20.64        18.68 o
  -5  17   3         33.86         36.48        18.28 o
  -4  17   3         10.11         34.81        18.35 o
  -3  17   3         25.33         44.97        18.78 o
  -2  17   3         14.01         24.73        19.61 o
  -1  17   3         88.98         96.73        18.32 o
   0  17   3        101.93        116.56        19.09 o
   1  17   3         46.42         51.24        18.53 o
   2  17   3         18.50         41.24        18.36 o
   3  17   3         69.15         89.19        18.82 o
   4  17   3        124.56        136.57        21.85 o
  -4  18   3          7.41         25.12        18.64 o
  -3  18   3         72.75         66.25        18.14 o
  -2  18   3         14.13         40.63        19.66 o
  -1  18   3          0.78         18.44        21.37 o
   0  18   3          2.01         29.18        18.42 o
   1  18   3         22.32         23.60        17.69 o
   2  18   3         17.12         52.97        19.01 o
   3  18   3          3.73         14.92        18.40 o
  -2  19   3          4.31         32.22        19.10 o
  -1  19   3         23.24         36.39        21.01 o
   0  19   3         40.42         45.43        18.96 o
   1  19   3          0.32         17.58        19.47 o
 -11   0   4        190.14        155.06        19.53 o
 -10   0   4         48.40         49.40        18.27 o
  -9   0   4         93.26        372.45        59.77 o
  -8   0   4        112.09        121.77        17.96 o
  -7   0   4        903.01       1044.90        82.01 o
  -6   0   4        299.44        991.25       140.70 o
  -5   0   4       3050.63       2759.96        71.68 o
  -4   0   4       1378.63       1313.65        35.55 o
  -3   0   4        401.12        368.31        40.29 o
  -2   0   4        683.94        673.66        22.78 o
  -1   0   4       2609.40       2511.78        60.23 o
   0   0   4       3407.37       3703.88       199.77 o
   1   0   4        134.05         89.85        25.18 o
   2   0   4       1261.81       1266.24        35.14 o
   3   0   4        545.82        835.02       193.29 o
   4   0   4        783.14        673.48        25.83 o
   5   0   4       1731.37       1174.84        29.00 o
   6   0   4        100.15        200.29        22.41 o
   7   0   4        388.01        359.57        18.89 o
   8   0   4        119.97        107.44        20.57 o
   9   0   4        704.73        596.10        21.68 o
  10   0   4         67.09         88.04        20.58 o
 -11   1   4         61.52        102.66        16.45 o
 -10   1   4        105.50         90.46        13.41 o
  -9   1   4        348.30        316.96        28.67 o
  -8   1   4         30.03         58.05        13.01 o
  -7   1   4        872.35        877.57        50.22 o
  -6   1   4       1692.09       1581.13        54.75 o
  -5   1   4        338.52        526.97        50.74 o
  -4   1   4        282.45        276.51        18.45 o
  -3   1   4          6.69        776.12       118.27 o
  -2   1   4        906.66        635.94        34.57 o
  -1   1   4        272.89        353.48        74.74 o
   0   1   4        988.00        996.61       123.78 o
   1   1   4        155.96        266.02        66.48 o
   2   1   4       7706.15       6905.41        47.01 o
   3   1   4        683.45        905.24       174.56 o
   4   1   4        131.95        318.16        23.92 o
   5   1   4       1292.80       1117.81        33.97 o
   6   1   4        449.34        386.01        14.89 o
   7   1   4        484.04        441.65        18.23 o
   8   1   4         68.34        131.26        19.61 o
   9   1   4        454.77        361.11        14.97 o
  10   1   4         71.57         76.61        14.07 o
 -11   2   4        101.78         63.83        14.41 o
 -10   2   4         72.99         66.64        14.08 o
  -9   2   4         65.07        199.93        25.90 o
  -8   2   4         12.03         17.76        13.29 o
  -7   2   4        580.83        586.89        41.06 o
  -6   2   4        546.66       1003.72       113.69 o
  -5   2   4         82.88        400.79        81.64 o
  -4   2   4        505.11        641.86        15.58 o
  -3   2   4       3709.04       3194.84        46.16 o
  -2   2   4         15.32         56.58        15.47 o
  -1   2   4       3036.96       2981.00        62.53 o
   0   2   4       2668.90       2703.56        89.89 o
   1   2   4        360.39        833.30        22.70 o
   2   2   4         64.19       1052.14       465.50 o
   3   2   4        253.08        679.77       125.42 o
   4   2   4        503.76        858.37       224.69 o
   5   2   4       1092.93        870.24        21.68 o
   6   2   4         41.62         74.74        14.56 o
   7   2   4        258.75        221.13        15.11 o
   8   2   4        178.09        223.17        17.51 o
   9   2   4        749.51        619.11        31.49 o
  10   2   4          1.16         32.43        15.47 o
 -11   3   4         26.72         57.38        14.85 o
 -10   3   4         47.71         51.21        13.68 o
  -9   3   4        302.66        239.94        18.95 o
  -8   3   4         68.76         59.63        15.04 o
  -7   3   4        401.34        433.82        34.05 o
  -6   3   4       1494.78       1168.90        30.54 o
  -5   3   4        118.88        173.89        31.62 o
  -4   3   4          7.08        193.20        24.96 o
  -3   3   4          3.49        376.89        79.38 o
  -2   3   4        689.67        681.20        36.33 o
  -1   3   4        727.40        484.24        34.33 o
   0   3   4        665.88        687.93        24.32 o
   1   3   4          1.81         92.15        21.81 o
   2   3   4       6167.49       5316.00       183.09 o
   3   3   4          8.55        325.42       134.53 o
   4   3   4       1686.94       1226.75        26.47 o
   5   3   4        892.73       1013.32        36.67 o
   6   3   4        550.63        470.95        17.14 o
   7   3   4        214.94        247.53        37.49 o
   8   3   4         83.52         80.32        14.27 o
   9   3   4        265.66        230.55        16.53 o
  10   3   4        222.00        207.18        16.47 o
 -11   4   4         79.47         56.79        14.13 o
 -10   4   4        149.16        142.81        15.13 o
  -9   4   4          1.73         42.81        14.34 o
  -8   4   4          5.71         57.58        15.20 o
  -7   4   4        353.12        260.85        15.84 o
  -6   4   4        211.22        383.65        39.01 o
  -5   4   4         64.91         59.66        14.05 o
  -4   4   4        539.40        534.18        26.95 o
  -3   4   4        635.08        457.06        17.08 o
  -2   4   4        849.09        670.24        25.89 o
  -1   4   4       1037.09       1242.14        23.68 o
   0   4   4        230.87        204.08        20.22 o
   1   4   4       7785.89       7207.59       192.91 o
   2   4   4          8.70        544.67       257.13 o
   3   4   4       2267.22       2155.96        71.87 o
   4   4   4       1330.42       1346.74       128.32 o
   5   4   4       1240.32        968.50        45.20 o
   6   4   4         49.09         82.81        15.69 o
   7   4   4        308.81        276.81        16.15 o
   8   4   4        357.30        266.59        16.60 o
   9   4   4        351.46        358.15        17.61 o
  10   4   4          2.56         28.74        15.90 o
 -11   5   4        119.61        114.99        15.22 o
 -10   5   4        109.67        115.20        15.10 o
  -9   5   4        376.15        291.07        14.41 o
  -8   5   4        217.53        116.53        17.01 o
  -7   5   4         20.11        134.26        20.18 o
  -6   5   4        417.66        376.48        19.12 o
  -5   5   4        175.75        103.97        15.19 o
  -4   5   4        331.98        212.91        15.46 o
  -3   5   4        633.86        799.63        28.51 o
  -2   5   4       1279.51       1441.74        51.58 o
  -1   5   4        558.94        478.49        32.58 o
   0   5   4        320.96        688.32        22.06 o
   1   5   4        338.24        348.37        25.04 o
   2   5   4        333.73        320.74        44.15 o
   3   5   4         89.33         39.10        16.18 o
   4   5   4       1690.51       1525.16        86.07 o
   5   5   4        754.15        665.15        49.59 o
   6   5   4        564.40        502.68        41.92 o
   7   5   4        167.02        214.35        32.16 o
   8   5   4          5.10         14.74        15.38 o
   9   5   4         16.69         22.00        15.07 o
  10   5   4        214.43        156.77        16.58 o
 -11   6   4         66.93         26.81        13.82 o
 -10   6   4         44.19         65.47        15.05 o
  -9   6   4          6.86        217.21        42.95 o
  -8   6   4          6.81        383.93       110.77 o
  -7   6   4        337.91        180.37        16.60 o
  -6   6   4        622.99        869.08        54.41 o
  -5   6   4         19.68        148.06        15.58 o
  -4   6   4        995.33        684.29        25.88 o
  -3   6   4        625.49       1276.67       161.72 o
  -2   6   4          4.98        109.33        18.98 o
  -1   6   4        995.19       1102.93        30.82 o
   0   6   4        540.97       1534.58       377.92 o
   1   6   4       1303.51       1163.98        26.91 o
   2   6   4        520.42        695.75        31.77 o
   3   6   4        394.13        416.03        51.67 o
   4   6   4         42.37        504.02       130.75 o
   5   6   4        235.87        198.93        24.82 o
   6   6   4          1.92        103.57        37.41 o
   7   6   4          2.37         39.51        17.02 o
   8   6   4        370.87        277.47        17.02 o
   9   6   4        228.57        206.80        16.91 o
  10   6   4          9.94         28.73        17.13 o
 -10   7   4          1.44         63.47        17.62 o
  -9   7   4        193.98        161.31        15.54 o
  -8   7   4        187.25        133.67        16.12 o
  -7   7   4          6.13        152.07        57.62 o
  -6   7   4        440.22        594.17        55.30 o
  -5   7   4        162.98        143.54        16.03 o
  -4   7   4          6.32        141.66        47.32 o
  -3   7   4        207.35        479.52        26.89 o
  -2   7   4         26.00         86.98        19.21 o
  -1   7   4       1077.95       1127.70        37.13 o
   0   7   4        650.22        550.34        22.04 o
   1   7   4          1.82        273.02        72.58 o
   2   7   4       1905.82       1993.49       132.07 o
   3   7   4        839.78        813.31        84.16 o
   4   7   4         21.33        168.21        53.72 o
   5   7   4        941.14        911.97        50.57 o
   6   7   4        440.37        341.53        18.48 o
   7   7   4         75.04        107.62        17.67 o
   8   7   4         16.99         18.43        18.70 o
   9   7   4         17.02         21.59        16.77 o
 -10   8   4        103.68         53.86        15.50 o
  -9   8   4          0.50        142.31        59.02 o
  -8   8   4          1.71        188.79        53.47 o
  -7   8   4        102.94         52.02        17.01 o
  -6   8   4        604.65        865.52        44.93 o
  -5   8   4          2.37         65.74        16.00 o
  -4   8   4        169.43         96.90        17.42 o
  -3   8   4       1203.70       1231.72        39.27 o
  -2   8   4         73.50        101.70        19.60 o
  -1   8   4        504.03        486.36        22.09 o
   0   8   4        869.10       1197.82       176.30 o
   1   8   4         99.34        258.64        75.71 o
   2   8   4        382.52        258.83        19.38 o
   3   8   4         52.90        281.44        31.57 o
   4   8   4        544.93        576.01        52.00 o
   5   8   4        415.02        274.07        21.46 o
   6   8   4        285.68        292.78        24.47 o
   7   8   4         24.19         85.24        16.28 o
   8   8   4        685.78        533.23        28.59 o
   9   8   4        129.61         95.03        16.71 o
 -10   9   4          0.74         22.28        18.89 o
  -9   9   4        175.63        105.64        15.98 o
  -8   9   4        113.92        109.49        18.84 o
  -7   9   4          0.12         19.10        17.76 o
  -6   9   4        166.12        225.59        45.84 o
  -5   9   4        162.32        132.23        16.55 o
  -4   9   4         83.54         63.48        17.90 o
  -3   9   4        347.99        601.57        27.70 o
  -2   9   4        251.62        250.09        20.14 o
  -1   9   4       1401.56       1188.18        24.48 o
   0   9   4         51.43         54.35        17.83 o
   1   9   4          6.38        131.75        53.12 o
   2   9   4        245.29        161.54        23.59 o
   3   9   4       1441.95       1293.60        63.71 o
   4   9   4          2.78          9.60        19.23 o
   5   9   4        271.84        350.54        42.12 o
   6   9   4        483.35        592.93        98.57 o
   7   9   4         41.35         52.26        16.25 o
   8   9   4          2.44          3.94        15.35 o
   9   9   4         34.09         47.84        16.73 o
 -10  10   4         52.66         46.43        16.11 o
  -9  10   4          0.58         26.33        17.02 o
  -8  10   4         41.68         77.05        18.18 o
  -7  10   4         67.94         68.92        17.14 o
  -6  10   4        466.70        591.77        42.60 o
  -5  10   4        468.05        458.65        21.33 o
  -4  10   4        151.69         69.81        16.43 o
  -3  10   4        110.68         92.67        16.54 o
  -2  10   4          2.61         19.47        18.01 o
  -1  10   4          2.50         32.37        14.72 o
   0  10   4         86.97        111.02        18.70 o
   1  10   4        663.62        594.96        22.13 o
   2  10   4         31.43         41.01        20.97 o
   3  10   4        477.05        454.43        25.24 o
   4  10   4        282.11        415.36        24.37 o
   5  10   4          2.98         10.89        21.29 o
   6  10   4          2.19         27.02        17.73 o
   7  10   4         13.10         39.60        21.30 o
   8  10   4        203.24        138.18        18.93 o
  -9  11   4        128.53         82.29        18.18 o
  -8  11   4         96.50        122.76        18.11 o
  -7  11   4          9.86         39.96        17.40 o
  -6  11   4         40.71         10.41        17.51 o
  -5  11   4        196.20        183.04        19.84 o
  -4  11   4        173.03        153.32        18.33 o
  -3  11   4        116.08        122.29        17.24 o
  -2  11   4        555.90        532.58        20.95 o
  -1  11   4        693.85        558.10        26.37 o
   0  11   4        446.53        502.25        18.84 o
   1  11   4        398.67        493.78        29.30 o
   2  11   4        134.43        223.95        27.68 o
   3  11   4        168.83        184.91        20.79 o
   4  11   4         10.99         19.55        20.39 o
   5  11   4         53.98         59.48        19.50 o
   6  11   4        144.63        151.96        19.67 o
   7  11   4         42.18         27.45        18.61 o
   8  11   4          0.16         13.44        19.75 o
  -9  12   4          3.44         37.43        18.73 o
  -8  12   4         11.78         23.44        18.54 o
  -7  12   4         14.65         45.04        17.14 o
  -6  12   4        238.54        217.52        22.07 o
  -5  12   4          8.95         31.82        18.15 o
  -4  12   4         65.31         87.42        17.40 o
  -3  12   4        347.74        330.58        18.91 o
  -2  12   4        139.96        102.10        16.49 o
  -1  12   4         41.82         70.13        17.30 o
   0  12   4        143.15        127.80        17.33 o
   1  12   4        396.37        391.81        32.79 o
   2  12   4         24.59         36.75        22.23 o
   3  12   4          9.63         24.85        20.22 o
   4  12   4        308.12        378.38        25.78 o
   5  12   4        157.17        139.84        20.30 o
   6  12   4          5.64         29.15        20.45 o
   7  12   4          2.75         34.65        20.02 o
   8  12   4        192.85        157.94        20.72 o
  -8  13   4         63.56         56.67        18.81 o
  -7  13   4         12.94         44.87        17.15 o
  -6  13   4          7.07          4.71        17.32 o
  -5  13   4         92.96         92.93        17.84 o
  -4  13   4          1.43         17.74        15.33 o
  -3  13   4          4.13         74.36        20.00 o
  -2  13   4        237.74        204.88        16.60 o
  -1  13   4        229.35        244.22        17.61 o
   0  13   4        920.49       1004.76        23.06 o
   1  13   4        123.77        109.68        19.25 o
   2  13   4        807.91        762.48        44.50 o
   3  13   4        713.78        748.14        25.13 o
   4  13   4          6.85         24.10        19.34 o
   5  13   4         90.33         82.87        20.08 o
   6  13   4        153.70        182.56        19.98 o
   7  13   4         37.62         55.98        20.48 o
  -8  14   4          9.66         18.70        18.16 o
  -7  14   4         65.71         62.22        17.82 o
  -6  14   4         38.07         29.54        19.24 o
  -5  14   4         53.43         74.86        18.32 o
  -4  14   4         80.29         69.90        18.70 o
  -3  14   4        406.14        379.62        17.94 o
  -2  14   4        107.19        121.45        17.09 o
  -1  14   4        409.69        319.70        18.78 o
   0  14   4        438.97        411.82        18.51 o
   1  14   4         43.14         64.38        19.77 o
   2  14   4        150.76        103.73        19.50 o
   3  14   4        197.86        224.40        19.33 o
   4  14   4          9.85         38.61        17.73 o
   5  14   4        115.74        109.62        19.28 o
   6  14   4         11.48         27.01        18.58 o
  -7  15   4         10.92         28.57        17.53 o
  -6  15   4          2.29        -17.13        17.16 o
  -5  15   4        232.45        182.75        21.71 o
  -4  15   4         16.04         31.98        18.11 o
  -3  15   4        254.74        202.39        18.74 o
  -2  15   4          6.28         21.73        16.91 o
  -1  15   4         20.07         34.75        17.27 o
   0  15   4          7.51         31.09        17.33 o
   1  15   4          0.99          8.57        18.57 o
   2  15   4         89.47         63.27        18.93 o
   3  15   4          8.93         20.77        18.23 o
   4  15   4         44.75         42.62        17.72 o
   5  15   4          0.91         33.01        18.82 o
   6  15   4          4.60         -3.58        17.92 o
  -6  16   4          0.48         28.48        16.39 o
  -5  16   4          8.61         25.90        17.02 o
  -4  16   4          0.51         23.12        17.50 o
  -3  16   4          1.03          9.70        16.96 o
  -2  16   4         91.81        133.04        17.02 o
  -1  16   4          2.39         16.09        16.26 o
   0  16   4         26.86         19.01        17.24 o
   1  16   4        114.99        117.47        18.54 o
   2  16   4         23.47         47.73        18.76 o
   3  16   4          0.42          9.19        18.26 o
   4  16   4        158.33        128.94        18.75 o
   5  16   4         13.86         32.01        17.96 o
  -5  17   4         39.73         58.20        18.33 o
  -4  17   4         62.21         68.22        17.46 o
  -3  17   4          2.95         26.75        18.64 o
  -2  17   4          8.69         38.72        17.68 o
  -1  17   4        137.32        153.74        17.25 o
   0  17   4          9.79         28.33        18.56 o
   1  17   4          0.85         15.97        18.92 o
   2  17   4          3.92         36.86        18.03 o
   3  17   4         77.00         80.69        18.22 o
   4  17   4         15.70         27.42        18.11 o
  -3  18   4         39.25         60.96        18.19 o
  -2  18   4          7.28         24.62        17.40 o
  -1  18   4          0.05         11.65        17.94 o
   0  18   4         18.54         41.79        19.48 o
   1  18   4          5.19         30.94        19.23 o
   2  18   4         17.95         31.95        18.11 o
 -11   0   5         97.00        114.43        20.02 o
 -10   0   5         14.88         64.45        18.60 o
  -9   0   5        250.97        480.68        57.99 o
  -8   0   5        967.88        901.22        50.57 o
  -7   0   5        578.81        494.91        31.86 o
  -6   0   5        522.17        463.49        21.28 o
  -5   0   5        236.16        623.73        35.13 o
  -4   0   5        630.62        396.64        21.46 o
  -3   0   5       1799.41       1697.98        57.29 o
  -2   0   5        698.76        577.70        66.21 o
  -1   0   5        187.52        125.43        23.51 o
   0   0   5       1474.36       1656.66        36.68 o
   1   0   5       1767.15       1665.33        37.48 o
   2   0   5        473.96        200.91        34.26 o
   3   0   5        633.17        402.22        34.16 o
   4   0   5       1228.10       1306.19        35.29 o
   5   0   5       1062.89        747.47        26.55 o
   6   0   5          0.79        579.17       210.35 o
   7   0   5        915.04        812.22        33.26 o
   8   0   5         10.07         24.12        22.51 o
   9   0   5        143.27        167.49        31.26 o
  10   0   5         17.36         13.69        19.70 o
 -11   1   5         64.31         83.51        14.22 o
 -10   1   5        161.98        174.35        13.87 o
  -9   1   5       1055.89        839.35        35.43 o
  -8   1   5         14.99         64.13        14.31 o
  -7   1   5         60.05        174.67        31.25 o
  -6   1   5        928.89        926.67        61.48 o
  -5   1   5       4210.40       3919.16       117.18 o
  -4   1   5         78.45        262.12        33.20 o
  -3   1   5       1674.97       1401.22        43.43 o
  -2   1   5       4949.39       4724.16       126.29 o
  -1   1   5         75.52        439.52       108.51 o
   0   1   5        342.90        240.15        86.14 o
   1   1   5        202.71        156.45        21.38 o
   2   1   5       5005.63       4190.99       137.94 o
   3   1   5        934.86       1018.50        99.61 o
   4   1   5         46.13         28.30        15.44 o
   5   1   5         42.26         23.08        16.10 o
   6   1   5       1208.96        927.99        25.32 o
   7   1   5         32.07        236.71        61.12 o
   8   1   5         38.79         38.70        14.89 o
   9   1   5         78.87         66.01        15.66 o
  10   1   5         17.43         58.46        15.45 o
 -11   2   5         51.54         42.70        14.38 o
 -10   2   5         14.64         53.17        14.08 o
  -9   2   5         50.57        287.64        52.21 o
  -8   2   5        441.27        368.38        15.29 o
  -7   2   5        956.14        709.46        19.37 o
  -6   2   5        145.83        299.15        23.02 o
  -5   2   5        111.87        188.98        17.15 o
  -4   2   5       3373.51       2541.62        63.30 o
  -3   2   5       1464.48       1359.79        44.15 o
  -2   2   5       1737.47       1600.89        65.28 o
  -1   2   5       4574.78       3977.54       105.47 o
   0   2   5       4586.50       4969.32       139.85 o
   1   2   5        382.83        271.61        39.88 o
   2   2   5         31.61        697.66       324.60 o
   3   2   5       1020.58        805.48        22.73 o
   4   2   5        107.98        143.70        19.57 o
   5   2   5        604.19        476.94        24.85 o
   6   2   5        404.51        510.78        70.05 o
   7   2   5        700.37        577.74        17.61 o
   8   2   5         13.24         23.28        15.75 o
   9   2   5        194.32        226.52        26.79 o
  10   2   5         28.65         46.17        17.04 o
 -11   3   5         21.00         20.19        14.20 o
 -10   3   5        248.73        208.01        15.29 o
  -9   3   5        620.81        530.61        25.14 o
  -8   3   5          0.73         17.21        14.73 o
  -7   3   5        326.47        414.03        59.13 o
  -6   3   5        831.80        785.56        31.47 o
  -5   3   5       1251.94       1118.24        30.11 o
  -4   3   5         15.42        254.75        63.39 o
  -3   3   5         26.97         62.03        15.77 o
  -2   3   5       3967.07       3276.00        66.66 o
  -1   3   5        757.79        492.72        23.07 o
   0   3   5        844.17        931.96        76.51 o
   1   3   5        188.54        280.09        19.30 o
   2   3   5       1706.24       1335.94        55.06 o
   3   3   5       2784.19       2535.51        73.95 o
   4   3   5          8.04         69.51        26.85 o
   5   3   5        676.30        565.20        18.22 o
   6   3   5        579.16        606.02        48.44 o
   7   3   5        280.39        274.29        20.64 o
   8   3   5         10.10         41.69        15.52 o
   9   3   5        147.64        136.04        16.25 o
  10   3   5         88.95         62.56        17.90 o
 -11   4   5        132.40         90.24        14.66 o
 -10   4   5         14.39         50.12        14.17 o
  -9   4   5        175.46        237.90        15.95 o
  -8   4   5        245.76        169.80        14.98 o
  -7   4   5        746.36        647.67        17.53 o
  -6   4   5        175.96        164.12        14.94 o
  -5   4   5        282.27        246.17        15.39 o
  -4   4   5       3380.90       3071.95        59.54 o
  -3   4   5         12.41        362.23        26.77 o
  -2   4   5        193.10        149.66        15.92 o
  -1   4   5       2127.91       1664.73        45.81 o
   0   4   5        551.56        411.31        20.77 o
   1   4   5       1255.99        970.82        26.13 o
   2   4   5        453.70        445.05        28.66 o
   3   4   5        477.29        373.79        22.69 o
   4   4   5       1124.34        782.45        18.82 o
   5   4   5        135.56        123.34        17.54 o
   6   4   5        281.98        314.15        37.29 o
   7   4   5        156.18        116.47        16.97 o
   8   4   5         34.09         61.98        15.21 o
   9   4   5         90.19         86.51        18.08 o
 -11   5   5         29.76         57.33        15.34 o
 -10   5   5        257.23        214.73        15.54 o
  -9   5   5        330.18        283.29        16.03 o
  -8   5   5         14.46         30.76        15.34 o
  -7   5   5        633.83        541.72        20.92 o
  -6   5   5        455.43        452.29        30.52 o
  -5   5   5        929.80        706.82        25.70 o
  -4   5   5        186.25        279.95        46.93 o
  -3   5   5        198.19        175.98        14.43 o
  -2   5   5       2526.89       2296.92        56.51 o
  -1   5   5       3549.06       3344.73        73.33 o
   0   5   5        385.60        435.41        21.34 o
   1   5   5        150.73         79.98        19.14 o
   2   5   5        775.54        647.21        24.40 o
   3   5   5        693.76        623.84        29.71 o
   4   5   5         15.52        124.47        26.93 o
   5   5   5        160.46        164.22        17.29 o
   6   5   5        580.77        570.37        18.62 o
   7   5   5        142.67        126.13        16.53 o
   8   5   5         71.24         50.94        17.32 o
   9   5   5          4.95          8.00        17.71 o
 -10   6   5         38.26         71.80        14.85 o
  -9   6   5        122.06        114.15        16.41 o
  -8   6   5        329.65        279.27        35.01 o
  -7   6   5        403.01        452.80        25.12 o
  -6   6   5        130.20        196.91        36.35 o
  -5   6   5        157.05        137.59        16.95 o
  -4   6   5       2661.95       2601.48        82.99 o
  -3   6   5       1503.59       1275.38        28.81 o
  -2   6   5         59.53        248.76        34.25 o
  -1   6   5       2354.45       2351.03        25.23 o
   0   6   5        812.64        675.50        35.92 o
   1   6   5        916.94        878.01        21.92 o
   2   6   5          0.89         11.73        15.60 o
   3   6   5        913.68       1019.36        46.43 o
   4   6   5        797.97        630.26        19.63 o
   5   6   5          2.55         25.30        17.42 o
   6   6   5         35.86         50.99        16.19 o
   7   6   5         36.11         49.01        18.85 o
   8   6   5        230.30        180.56        19.89 o
   9   6   5        107.11        108.19        18.35 o
 -10   7   5         52.12         71.69        15.74 o
  -9   7   5        220.10        154.42        16.59 o
  -8   7   5        323.96        219.84        17.36 o
  -7   7   5        158.83        124.30        18.28 o
  -6   7   5       1116.14       1201.83        43.08 o
  -5   7   5        999.87        772.69        24.40 o
  -4   7   5        133.65        112.74        16.83 o
  -3   7   5        679.35       1040.83        69.15 o
  -2   7   5        492.67        338.34        30.32 o
  -1   7   5        116.10         91.36        18.94 o
   0   7   5         52.30         90.55        19.17 o
   1   7   5        238.01        171.32        16.38 o
   2   7   5        756.24        671.49        33.11 o
   3   7   5        639.97        792.20       124.42 o
   4   7   5        170.85        195.52        18.11 o
   5   7   5         88.47         69.87        19.81 o
   6   7   5        596.25        617.22        23.54 o
   7   7   5         48.11         45.15        18.86 o
   8   7   5         32.52         50.34        18.72 o
   9   7   5          2.41          5.40        17.81 o
 -10   8   5          2.15         40.73        16.44 o
  -9   8   5        154.23        203.78        29.00 o
  -8   8   5        315.61        286.20        27.20 o
  -7   8   5         46.84         40.54        17.72 o
  -6   8   5          4.45        168.86        29.93 o
  -5   8   5         83.83        128.65        17.14 o
  -4   8   5        308.91        304.00        17.12 o
  -3   8   5       1494.09       1322.14        21.06 o
  -2   8   5        333.04        334.66        20.16 o
  -1   8   5        139.57        144.46        18.74 o
   0   8   5        446.28        429.35        22.51 o
   1   8   5        969.75        824.19        47.56 o
   2   8   5         89.26         79.67        18.48 o
   3   8   5        528.83        559.20        20.03 o
   4   8   5         78.22        113.36        19.08 o
   5   8   5        259.52        277.00        19.89 o
   6   8   5         12.68         49.55        19.63 o
   7   8   5         51.13         56.85        18.53 o
   8   8   5        134.03        117.85        19.26 o
   9   8   5        134.78         92.65        17.20 o
 -10   9   5         19.61         15.08        18.27 o
  -9   9   5        199.64        171.73        17.58 o
  -8   9   5        109.69         65.19        19.22 o
  -7   9   5        189.82        150.77        18.58 o
  -6   9   5        502.97        616.27        49.18 o
  -5   9   5         49.43         22.51        15.93 o
  -4   9   5         39.34         84.97        16.48 o
  -3   9   5        210.15        440.25        26.17 o
  -2   9   5        217.14        161.58        19.00 o
  -1   9   5        451.79        429.43        19.84 o
   0   9   5        190.01        175.19        18.19 o
   1   9   5        531.13        496.57        36.06 o
   2   9   5        451.72        421.35        34.69 o
   3   9   5        218.78        241.09        19.70 o
   4   9   5         37.47         44.03        20.63 o
   5   9   5         21.49         21.33        19.23 o
   6   9   5        557.60        548.26        37.50 o
   7   9   5          4.36         15.89        20.06 o
   8   9   5          6.39         33.37        17.58 o
  -9  10   5         21.37         42.37        18.77 o
  -8  10   5        203.59        145.98        18.20 o
  -7  10   5        238.30        208.69        17.25 o
  -6  10   5        142.32        139.34        18.93 o
  -5  10   5        397.07        404.34        19.28 o
  -4  10   5        952.88        910.86        42.50 o
  -3  10   5        371.39        327.61        17.37 o
  -2  10   5        757.77        799.41        29.21 o
  -1  10   5         72.83         46.93        16.86 o
   0  10   5         63.77        107.63        16.26 o
   1  10   5        639.79        544.41        33.55 o
   2  10   5         12.68        144.46        76.64 o
   3  10   5        223.36        251.66        20.07 o
   4  10   5        125.21        111.06        22.06 o
   5  10   5        147.31        178.74        21.65 o
   6  10   5         60.99        106.17        20.31 o
   7  10   5          1.21          7.10        19.10 o
   8  10   5        101.11        121.00        20.98 o
  -9  11   5         96.42        118.57        18.40 o
  -8  11   5         21.48         36.02        18.61 o
  -7  11   5        163.54         86.72        21.63 o
  -6  11   5         99.18        176.86        18.98 o
  -5  11   5         79.09         75.53        18.15 o
  -4  11   5        434.77        374.33        23.72 o
  -3  11   5        219.94        274.49        17.70 o
  -2  11   5        900.47        775.21        29.89 o
  -1  11   5        783.89        828.36        45.26 o
   0  11   5        118.73        157.18        17.92 o
   1  11   5        450.74        514.05        21.69 o
   2  11   5         61.21         59.18        21.27 o
   3  11   5         48.45         77.24        21.23 o
   4  11   5         43.94         59.69        21.55 o
   5  11   5         47.65         49.95        20.37 o
   6  11   5        226.51        229.57        21.61 o
   7  11   5          1.16         21.67        18.76 o
  -8  12   5         43.27         58.54        17.84 o
  -7  12   5         58.71         44.52        18.27 o
  -6  12   5         38.57         57.44        18.31 o
  -5  12   5         58.98         60.13        16.99 o
  -4  12   5         37.49         21.65        15.90 o
  -3  12   5        105.94        112.71        16.47 o
  -2  12   5         49.55         26.16        16.66 o
  -1  12   5         48.91         34.80        16.36 o
   0  12   5        400.19        470.26        20.53 o
   1  12   5        310.77        262.19        30.16 o
   2  12   5         30.83         62.99        22.27 o
   3  12   5         46.03         74.23        18.61 o
   4  12   5         61.85         74.15        20.90 o
   5  12   5        104.72        115.46        21.55 o
   6  12   5          3.30         30.09        20.35 o
   7  12   5          6.98          9.56        19.18 o
  -8  13   5         37.95         52.51        18.39 o
  -7  13   5         75.72         46.40        16.69 o
  -6  13   5        161.90        155.05        18.86 o
  -5  13   5         18.63         14.79        17.22 o
  -4  13   5          9.60         22.11        15.28 o
  -3  13   5        165.35        300.94        64.16 o
  -2  13   5         73.63         75.36        16.32 o
  -1  13   5          7.23          9.48        15.29 o
   0  13   5        317.50        326.24        18.27 o
   1  13   5        132.11         82.49        22.97 o
   2  13   5         81.90         85.58        20.85 o
   3  13   5        612.15        589.79        22.91 o
   4  13   5         18.74         26.81        18.81 o
   5  13   5        136.08        136.71        20.43 o
   6  13   5         46.48         35.86        24.46 o
  -7  14   5         16.75         40.85        17.34 o
  -6  14   5          1.29         31.26        19.47 o
  -5  14   5         10.24         13.81        19.29 o
  -4  14   5         46.75         44.32        16.10 o
  -3  14   5        403.96        400.58        25.07 o
  -2  14   5        213.44        166.74        17.34 o
  -1  14   5        654.80        550.08        19.39 o
   0  14   5        366.28        387.97        19.87 o
   1  14   5          0.79         11.78        18.34 o
   2  14   5        153.12        141.89        19.10 o
   3  14   5          0.90         30.81        19.74 o
   4  14   5         40.09         32.84        20.26 o
   5  14   5         34.37         53.39        20.41 o
   6  14   5         14.12         22.71        20.28 o
  -6  15   5         60.29         58.43        18.85 o
  -5  15   5        172.60        120.43        18.86 o
  -4  15   5          0.05         21.37        15.48 o
  -3  15   5        270.08        234.28        18.75 o
  -2  15   5         42.87         59.74        15.80 o
  -1  15   5         12.17         21.82        16.95 o
   0  15   5          0.22         21.22        16.52 o
   1  15   5        116.94        120.95        18.39 o
   2  15   5        161.62        149.84        19.75 o
   3  15   5          7.75         12.00        18.18 o
   4  15   5         61.06         56.61        19.09 o
   5  15   5         11.35          5.18        18.00 o
  -5  16   5         75.10         73.21        16.99 o
  -4  16   5         25.74         17.10        16.15 o
  -3  16   5          3.35         14.74        15.95 o
  -2  16   5          0.02          8.40        16.38 o
  -1  16   5          4.98         20.16        17.50 o
   0  16   5          3.30         31.01        17.78 o
   1  16   5         64.85         89.09        18.92 o
   2  16   5         10.34         29.67        18.41 o
   3  16   5          3.49         11.21        17.77 o
   4  16   5         79.10         59.47        18.01 o
  -4  17   5         70.15         76.07        17.73 o
  -3  17   5          2.17         24.37        15.65 o
  -2  17   5         34.50         34.61        17.24 o
  -1  17   5         18.82         28.43        17.79 o
   0  17   5         11.81         27.89        18.36 o
   1  17   5          6.05         27.75        19.29 o
   2  17   5         20.82         43.03        18.34 o
   3  17   5         40.85         21.75        17.49 o
  -2  18   5          0.41         23.11        17.27 o
  -1  18   5          0.39         13.41        16.36 o
   0  18   5         41.41         57.04        20.81 o
 -11   0   6         92.79         67.88        18.74 o
 -10   0   6          0.71         50.96        19.07 o
  -9   0   6        164.63        207.11        20.72 o
  -8   0   6        867.67        666.00        39.16 o
  -7   0   6         92.36        186.13        23.57 o
  -6   0   6        221.22        329.68        20.61 o
  -5   0   6        658.92        547.45        28.06 o
  -4   0   6          9.70         39.30        18.19 o
  -3   0   6         14.30        162.23        25.32 o
  -2   0   6          8.78         15.82        20.28 o
  -1   0   6        295.44        329.19        25.31 o
   0   0   6       7674.63       7135.30       398.69 o
   1   0   6       3021.28       3042.38       137.24 o
   2   0   6         21.73         53.85        24.00 o
   3   0   6        609.90        532.76        24.86 o
   4   0   6        239.82        261.33        54.37 o
   5   0   6        350.94        476.01        29.38 o
   6   0   6          2.98         51.96        22.70 o
   7   0   6         93.43         80.35        22.03 o
   8   0   6         96.98         96.22        23.18 o
   9   0   6        179.30        130.63        26.96 o
 -11   1   6        118.43        180.76        22.38 o
 -10   1   6        103.43         92.50        12.92 o
  -9   1   6        394.09        333.90        15.51 o
  -8   1   6        122.29        271.08        54.92 o
  -7   1   6         96.83        130.23        13.81 o
  -6   1   6        206.89        266.13        32.39 o
  -5   1   6        992.69        960.55        26.66 o
  -4   1   6        148.69        121.08        14.46 o
  -3   1   6       1742.34       1588.70        28.80 o
  -2   1   6        169.78        255.30        44.23 o
  -1   1   6        340.60        378.42        19.25 o
   0   1   6       1521.93       1099.61        68.53 o
   1   1   6          9.69        137.52        86.56 o
   2   1   6          4.02         56.18        19.27 o
   3   1   6         22.38        317.87        81.09 o
   4   1   6        196.32        225.69        17.54 o
   5   1   6        806.46        574.48        17.52 o
   6   1   6          5.54         33.76        15.83 o
   7   1   6        150.03        155.21        16.33 o
   8   1   6         87.08        116.34        16.67 o
   9   1   6        164.54         91.66        16.94 o
 -11   2   6         65.74         82.36        15.06 o
 -10   2   6         43.33         38.95        14.49 o
  -9   2   6         58.48        190.05        37.38 o
  -8   2   6        113.81        137.45        14.42 o
  -7   2   6         30.40         52.21        14.15 o
  -6   2   6        159.43        147.86        14.85 o
  -5   2   6         87.46         96.63        13.68 o
  -4   2   6        528.82        423.77        15.38 o
  -3   2   6        609.72        531.88        17.02 o
  -2   2   6         52.82         56.04        15.15 o
  -1   2   6         32.76         58.50        22.99 o
   0   2   6       2815.93       3158.23       255.70 o
   1   2   6        670.81        812.85        46.05 o
   2   2   6         19.30         17.51        18.24 o
   3   2   6        198.46        179.87        15.96 o
   4   2   6        118.87        140.72        24.39 o
   5   2   6          9.96         32.03        14.61 o
   6   2   6        113.50        144.69        16.17 o
   7   2   6        278.86        256.68        16.84 o
   8   2   6          6.76          0.26        15.72 o
   9   2   6         97.20        108.08        16.09 o
 -11   3   6         11.55         20.43        14.06 o
 -10   3   6         75.59         46.48        14.24 o
  -9   3   6        417.83        316.88        15.29 o
  -8   3   6          8.73         23.04        14.45 o
  -7   3   6        858.29        663.13        22.55 o
  -6   3   6         52.39         88.63        13.83 o
  -5   3   6        185.00        101.01        14.24 o
  -4   3   6         12.50         52.37        13.80 o
  -3   3   6        336.26        612.53        66.46 o
  -2   3   6         19.90         57.00        16.35 o
  -1   3   6         23.40         44.75        17.46 o
   0   3   6        198.21        178.48        17.65 o
   1   3   6        118.35         45.14        16.81 o
   2   3   6         88.17        164.85        24.98 o
   3   3   6         45.83        422.31       108.83 o
   4   3   6        105.55        169.89        37.26 o
   5   3   6         40.98         88.22        18.74 o
   6   3   6          4.14         23.61        14.77 o
   7   3   6        116.93        123.66        17.10 o
   8   3   6         83.79        108.07        16.53 o
   9   3   6        211.51        136.11        16.44 o
 -11   4   6        136.32         87.24        16.16 o
 -10   4   6         60.09         68.26        15.53 o
  -9   4   6         85.27         46.82        15.78 o
  -8   4   6        326.47        251.43        15.20 o
  -7   4   6         33.36         45.40        15.57 o
  -6   4   6         45.31         39.62        14.66 o
  -5   4   6        251.97        217.55        15.04 o
  -4   4   6        886.17        652.36        37.04 o
  -3   4   6         37.02        135.74        14.93 o
  -2   4   6        338.64        302.77        15.37 o
  -1   4   6         43.36        502.76       149.93 o
   0   4   6        893.52        793.58        20.99 o
   1   4   6         55.11        103.23        17.95 o
   2   4   6        368.28        286.52        17.36 o
   3   4   6        101.08         94.57        15.34 o
   4   4   6          4.56         24.08        15.82 o
   5   4   6        253.29        238.57        22.15 o
   6   4   6        121.38        172.49        16.25 o
   7   4   6        331.66        284.07        17.08 o
   8   4   6         74.85         79.38        16.35 o
   9   4   6         62.66         63.79        16.31 o
 -10   5   6        227.87        172.53        16.62 o
  -9   5   6         44.25         47.82        14.53 o
  -8   5   6          5.30         27.84        14.94 o
  -7   5   6        418.81        303.74        21.45 o
  -6   5   6         11.84        190.82        42.49 o
  -5   5   6        259.31        271.73        16.63 o
  -4   5   6         13.32        124.30        30.26 o
  -3   5   6        229.44        225.99        25.85 o
  -2   5   6        445.74        490.71        15.88 o
  -1   5   6          0.52         18.47        19.04 o
   0   5   6        109.36        105.24        19.69 o
   1   5   6        294.12        161.15        17.88 o
   2   5   6        540.85        554.77        29.32 o
   3   5   6         32.17        170.51        22.83 o
   4   5   6         82.36        125.09        24.24 o
   5   5   6        458.47        450.98        17.52 o
   6   5   6        134.49        218.30        58.85 o
   7   5   6        117.10        112.54        16.98 o
   8   5   6        393.83        338.39        17.09 o
   9   5   6          8.81         18.02        17.94 o
 -10   6   6         10.91         30.00        16.56 o
  -9   6   6         43.38         67.31        16.12 o
  -8   6   6        569.88        521.94        36.88 o
  -7   6   6         76.41         66.65        16.85 o
  -6   6   6         23.25        190.48        50.01 o
  -5   6   6         67.07         89.29        15.74 o
  -4   6   6        863.47        784.28        22.19 o
  -3   6   6        236.70        442.73        38.42 o
  -2   6   6        453.38        371.10        17.75 o
  -1   6   6        347.33        462.06        19.59 o
   0   6   6        368.22        278.87        23.62 o
   1   6   6          4.12        106.99        28.26 o
   2   6   6        149.78        208.81        17.89 o
   3   6   6        291.53        352.45        58.26 o
   4   6   6         89.96         97.80        16.24 o
   5   6   6        147.44        113.73        16.35 o
   6   6   6          6.37         36.37        16.13 o
   7   6   6         66.63         61.28        15.57 o
   8   6   6         70.48         77.35        19.77 o
 -10   7   6         13.66         51.73        17.62 o
  -9   7   6          1.60         49.69        17.44 o
  -8   7   6        205.37        130.47        17.34 o
  -7   7   6         46.89         69.45        18.30 o
  -6   7   6        694.16        489.29        18.17 o
  -5   7   6        272.70        561.26        57.08 o
  -4   7   6        326.77        371.92        17.97 o
  -3   7   6        402.55        718.56       133.06 o
  -2   7   6         38.52        408.88        52.35 o
  -1   7   6        462.58        316.71        18.73 o
   0   7   6         87.65        102.80        19.76 o
   1   7   6        736.46        497.57        24.47 o
   2   7   6         70.18         53.93        16.51 o
   3   7   6         24.04         72.64        16.00 o
   4   7   6         11.54        181.26        37.35 o
   5   7   6         92.08        134.87        16.68 o
   6   7   6        141.23        119.20        16.48 o
   7   7   6          9.43          8.84        18.30 o
   8   7   6        257.66        206.54        19.66 o
 -10   8   6          5.28         -0.65        17.48 o
  -9   8   6        473.97        317.95        19.54 o
  -8   8   6        166.92        188.42        47.88 o
  -7   8   6        276.33        187.67        18.18 o
  -6   8   6          7.01         50.38        20.32 o
  -5   8   6         24.14         35.20        17.57 o
  -4   8   6          4.28         77.46        16.09 o
  -3   8   6        163.04        245.67        24.46 o
  -2   8   6          1.31         24.73        17.86 o
  -1   8   6        295.97        311.46        18.69 o
   0   8   6         28.74         83.22        30.90 o
   1   8   6          7.73        266.54        86.85 o
   2   8   6         10.23         27.10        16.16 o
   3   8   6        550.72        466.71        22.55 o
   4   8   6        235.27        230.64        17.43 o
   5   8   6         12.30         30.74        17.84 o
   6   8   6        245.30        211.64        18.88 o
   7   8   6          4.73         30.67        19.26 o
   8   8   6          2.45         30.91        18.28 o
  -9   9   6         49.30         49.28        17.57 o
  -8   9   6          3.93         50.41        16.42 o
  -7   9   6        163.01        145.90        17.26 o
  -6   9   6        769.95        657.16        19.02 o
  -5   9   6          8.71         51.49        17.19 o
  -4   9   6        291.28        285.52        16.92 o
  -3   9   6        324.63        271.28        16.75 o
  -2   9   6         30.29         35.31        17.43 o
  -1   9   6         84.92         99.15        18.74 o
   0   9   6         94.31        124.53        19.66 o
   1   9   6        195.40        143.86        17.97 o
   2   9   6         45.99         25.57        17.40 o
   3   9   6         10.93         53.38        18.01 o
   4   9   6         39.73         34.76        17.35 o
   5   9   6         30.32         30.86        18.75 o
   6   9   6         45.15         56.23        18.93 o
   7   9   6          0.16         22.23        17.82 o
   8   9   6         84.28         75.13        20.04 o
  -9  10   6         17.42         23.34        18.10 o
  -8  10   6         30.91         44.32        18.05 o
  -7  10   6         93.05        123.81        16.64 o
  -6  10   6         69.22         52.03        16.25 o
  -5  10   6        245.48        243.31        19.01 o
  -4  10   6        465.74        404.07        26.62 o
  -3  10   6         96.96        203.64        17.54 o
  -2  10   6         46.44         59.77        19.48 o
  -1  10   6        412.98        341.44        19.44 o
   0  10   6        435.86        393.75        18.60 o
   1  10   6         18.80         30.73        16.97 o
   2  10   6         97.22         77.04        18.27 o
   3  10   6        354.07        342.77        20.15 o
   4  10   6          8.04         37.07        19.85 o
   5  10   6         11.39          5.28        32.63 o
   6  10   6        163.72        137.25        19.41 o
   7  10   6          4.56          6.88        26.28 o
  -8  11   6         17.53         22.36        17.65 o
  -7  11   6         57.81         60.39        17.95 o
  -6  11   6        108.68        122.55        16.17 o
  -5  11   6          0.56          8.25        17.11 o
  -4  11   6         69.00         97.76        17.43 o
  -3  11   6        158.85        133.30        16.15 o
  -2  11   6        224.85        233.96        19.46 o
  -1  11   6          8.72         49.74        18.91 o
   0  11   6        142.48        150.88        17.67 o
   1  11   6        126.20        130.59        20.38 o
   2  11   6         97.43        125.89        19.60 o
   3  11   6         22.23         57.99        24.13 o
   4  11   6         31.53         56.61        17.66 o
   5  11   6         75.93         98.03        20.67 o
   6  11   6         92.58         73.44        20.42 o
   7  11   6          0.16         26.96        19.58 o
  -8  12   6         26.16         45.64        18.23 o
  -7  12   6          4.52         27.06        18.13 o
  -6  12   6          9.80         24.28        16.12 o
  -5  12   6        160.72        138.87        17.25 o
  -4  12   6         24.27         50.14        16.09 o
  -3  12   6          1.06         27.57        15.46 o
  -2  12   6          0.72         14.81        15.94 o
  -1  12   6         68.39         41.08        17.07 o
   0  12   6         21.56        441.47       165.38 o
   1  12   6         76.42        109.22        19.49 o
   2  12   6         68.39        111.91        21.34 o
   3  12   6        113.83         76.48        18.72 o
   4  12   6         17.78         38.81        20.86 o
   5  12   6          7.96         -9.39        19.10 o
   6  12   6         86.37         88.95        20.25 o
  -7  13   6         45.20         77.20        17.86 o
  -6  13   6         81.30         90.22        19.24 o
  -5  13   6          0.56          9.28        18.28 o
  -4  13   6          3.27         20.07        16.22 o
  -3  13   6        196.32        274.37        22.75 o
  -2  13   6          1.53         26.73        15.71 o
  -1  13   6         59.38         46.02        15.00 o
   0  13   6          4.45         16.28        19.44 o
   1  13   6         21.02         89.33        23.30 o
   2  13   6         31.80         35.95        17.89 o
   3  13   6         11.10         39.99        19.19 o
   4  13   6         40.34        107.33        19.54 o
   5  13   6         15.03         63.46        21.02 o
   6  13   6          4.71         20.49        19.57 o
  -7  14   6          1.10         41.52        17.30 o
  -6  14   6         16.61         35.51        17.16 o
  -5  14   6         20.61         20.49        17.87 o
  -4  14   6          2.58         36.47        16.31 o
  -3  14   6         33.16         59.70        16.45 o
  -2  14   6          6.36         17.15        16.25 o
  -1  14   6        252.09        231.68        17.06 o
   0  14   6          3.19         26.31        17.61 o
   1  14   6         29.21         49.55        19.85 o
   2  14   6        138.27        117.56        21.09 o
   3  14   6          8.80         26.61        20.07 o
   4  14   6          3.62          3.19        20.88 o
   5  14   6         60.50         71.16        19.76 o
  -6  15   6         60.57         54.91        18.71 o
  -5  15   6         52.85         69.03        16.90 o
  -4  15   6          0.67         32.55        16.62 o
  -3  15   6        139.11        130.03        15.30 o
  -2  15   6        164.11        136.93        17.00 o
  -1  15   6          6.74         13.93        15.29 o
   0  15   6          0.34         33.59        17.75 o
   1  15   6         52.68         68.07        18.25 o
   2  15   6         55.62         74.85        18.16 o
   3  15   6          0.85         12.11        20.99 o
   4  15   6         39.61         40.41        20.42 o
  -4  16   6         19.00         47.50        15.28 o
  -3  16   6          0.15          8.94        14.82 o
  -2  16   6          0.19         11.29        15.46 o
  -1  16   6         53.33         49.42        16.97 o
   0  16   6         44.64         54.71        18.40 o
   1  16   6         11.37         23.70        18.54 o
   2  16   6        110.75        131.07        18.67 o
   3  16   6         30.02         37.86        20.97 o
  -3  17   6          2.75         32.56        15.01 o
  -2  17   6         12.79         11.49        17.13 o
  -1  17   6         16.86         13.05        16.75 o
   0  17   6          1.53         19.52        17.77 o
   1  17   6          3.96         11.86        19.32 o
 -10   0   7         60.42         43.90        21.61 o
  -9   0   7        227.54        327.01        34.32 o
  -8   0   7          1.69         45.90        21.35 o
  -7   0   7        265.54        256.07        20.66 o
  -6   0   7       1513.91       1496.38        60.49 o
  -5   0   7        421.94        520.42        21.74 o
  -4   0   7        528.81        550.75        24.65 o
  -3   0   7        139.51        347.73        47.05 o
  -2   0   7       1762.02       1524.10        67.01 o
  -1   0   7        988.59        854.06        52.07 o
   0   0   7        969.57       1208.22        36.02 o
   1   0   7        117.42        137.73        25.81 o
   2   0   7       4403.22       3929.60       138.47 o
   3   0   7       1930.20       1475.02        72.19 o
   4   0   7        211.45        302.43        21.65 o
   5   0   7       1506.69       1214.00        28.71 o
   6   0   7        105.80        102.20        22.54 o
   7   0   7         38.19         26.31        21.35 o
   8   0   7         57.71         40.25        26.71 o
 -10   1   7         31.78         35.20        14.85 o
  -9   1   7          3.44         78.86        16.15 o
  -8   1   7        258.90        224.11        16.21 o
  -7   1   7        763.60        739.46        20.22 o
  -6   1   7         71.62        229.13        16.93 o
  -5   1   7        821.65        645.77        19.25 o
  -4   1   7         62.16        143.07        14.95 o
  -3   1   7       1122.72        861.13        21.73 o
  -2   1   7         94.49        178.76        32.57 o
  -1   1   7        927.28        758.63        22.36 o
   0   1   7       1378.69       1499.65        21.89 o
   1   1   7        161.51        141.84        19.74 o
   2   1   7        103.33        361.41        90.70 o
   3   1   7         77.29        207.69        41.05 o
   4   1   7        160.60        132.98        17.20 o
   5   1   7       1263.49       1102.72        53.22 o
   6   1   7        150.43        139.07        15.52 o
   7   1   7        170.98        186.90        16.42 o
   8   1   7        134.35        136.18        15.88 o
 -10   2   7        192.55        125.70        14.61 o
  -9   2   7        322.20        303.78        23.06 o
  -8   2   7         45.98         35.92        14.99 o
  -7   2   7         16.97        117.21        20.54 o
  -6   2   7       1333.96       1234.65        33.80 o
  -5   2   7         68.08         75.79        14.93 o
  -4   2   7          3.22        137.75        25.69 o
  -3   2   7         54.28         92.53        15.75 o
  -2   2   7        710.79        644.70        17.53 o
  -1   2   7        368.65        365.28        16.77 o
   0   2   7        121.07        322.76        69.00 o
   1   2   7         60.86         81.93        19.20 o
   2   2   7       2116.94       1753.13        79.51 o
   3   2   7         29.48        331.58       107.36 o
   4   2   7        264.04        223.98        19.46 o
   5   2   7         32.29         29.78        18.46 o
   6   2   7         99.97        138.49        16.60 o
   7   2   7        268.24        231.27        16.09 o
   8   2   7        161.11        122.31        16.20 o
 -10   3   7          2.49         31.97        15.08 o
  -9   3   7          1.84         48.16        13.95 o
  -8   3   7         17.49         50.76        14.59 o
  -7   3   7        408.56        371.33        14.80 o
  -6   3   7         52.73        108.11        14.60 o
  -5   3   7         20.35         44.51        14.55 o
  -4   3   7        835.76        794.37        28.36 o
  -3   3   7       1336.92       1304.03        32.43 o
  -2   3   7         71.24         47.20        16.54 o
  -1   3   7        204.28        191.83        18.28 o
   0   3   7       1055.75       1025.97        22.10 o
   1   3   7        772.13        736.88        20.44 o
   2   3   7         24.09        155.45        33.17 o
   3   3   7        460.36        513.35        20.15 o
   4   3   7        957.70        787.28        35.72 o
   5   3   7         32.06        242.17        53.76 o
   6   3   7        113.28        100.59        15.79 o
   7   3   7          3.80         36.67        14.51 o
   8   3   7         15.04         26.19        15.86 o
 -10   4   7        282.48        226.32        16.88 o
  -9   4   7        375.82        290.41        18.93 o
  -8   4   7         31.49         24.94        15.01 o
  -7   4   7         24.53         -0.73        15.21 o
  -6   4   7        976.19        893.76        33.12 o
  -5   4   7        359.99        312.26        14.94 o
  -4   4   7          1.75         67.99        21.13 o
  -3   4   7        463.40        463.58        16.79 o
  -2   4   7        240.40        274.25        16.53 o
  -1   4   7        305.11        221.40        18.13 o
   0   4   7        104.85        126.04        18.23 o
   1   4   7        198.30        233.65        19.97 o
   2   4   7       1113.67        964.17        45.35 o
   3   4   7        140.09        163.37        17.47 o
   4   4   7       1350.35       1178.42        48.08 o
   5   4   7        352.54        390.00        42.96 o
   6   4   7        623.71        548.95        18.45 o
   7   4   7        206.57        150.07        16.78 o
   8   4   7          5.95         20.26        16.81 o
 -10   5   7        108.93         88.84        19.99 o
  -9   5   7         28.78         56.01        17.26 o
  -8   5   7         97.65        117.28        16.54 o
  -7   5   7        349.21        277.01        17.20 o
  -6   5   7         77.78        200.28        27.23 o
  -5   5   7         37.56         75.75        14.77 o
  -4   5   7        580.58        435.61        15.15 o
  -3   5   7        598.72        568.15        17.07 o
  -2   5   7        330.23        354.44        17.76 o
  -1   5   7        104.58        161.39        23.89 o
   0   5   7        748.48        700.22        21.11 o
   1   5   7       1666.79       1512.06        29.71 o
   2   5   7         67.98         97.61        17.76 o
   3   5   7        102.21        134.95        17.17 o
   4   5   7        165.28        188.37        16.74 o
   5   5   7        537.54        404.33        18.29 o
   6   5   7         13.49         19.21        20.87 o
   7   5   7         20.86         45.88        16.35 o
   8   5   7        402.29        304.25        17.45 o
 -10   6   7         20.48         28.08        17.78 o
  -9   6   7         52.03        118.92        16.68 o
  -8   6   7        128.33        100.77        17.92 o
  -7   6   7         17.40         25.41        16.68 o
  -6   6   7        310.32        312.14        17.31 o
  -5   6   7        210.55        167.93        16.50 o
  -4   6   7        117.73        107.91        16.16 o
  -3   6   7         61.61        292.09        54.42 o
  -2   6   7        492.52        437.73        20.27 o
  -1   6   7        779.43        711.29        19.22 o
   0   6   7         94.98        120.74        18.68 o
   1   6   7        146.93        123.75        18.27 o
   2   6   7        579.10        638.47        24.59 o
   3   6   7        359.15        285.73        16.54 o
   4   6   7         44.79        134.48        24.07 o
   5   6   7        594.14        564.41        19.68 o
   6   6   7         21.29         34.37        16.13 o
   7   6   7          1.16         11.35        18.47 o
   8   6   7         37.76         40.09        16.61 o
  -9   7   7        142.41         97.41        16.78 o
  -8   7   7          6.01         21.67        17.54 o
  -7   7   7         49.20         54.49        16.18 o
  -6   7   7        240.89        439.43        43.48 o
  -5   7   7         30.46        118.81        16.11 o
  -4   7   7        549.11        436.21        19.11 o
  -3   7   7        222.17        194.03        15.95 o
  -2   7   7         28.50         59.10        15.83 o
  -1   7   7        172.06        262.29        19.01 o
   0   7   7        248.24        223.76        18.62 o
   1   7   7        244.54        264.60        19.57 o
   2   7   7          0.61         18.14        16.91 o
   3   7   7          5.60         38.00        16.26 o
   4   7   7        105.76        171.43        17.56 o
   5   7   7        168.99        122.42        17.29 o
   6   7   7        118.09         90.83        18.47 o
   7   7   7          3.86         27.26        16.27 o
   8   7   7        198.25        158.58        18.93 o
  -9   8   7        373.07        248.10        18.98 o
  -8   8   7         81.01         82.01        17.33 o
  -7   8   7        238.68        205.33        16.86 o
  -6   8   7        510.54        448.76        18.20 o
  -5   8   7         10.15          2.64        15.31 o
  -4   8   7          1.41         15.97        15.90 o
  -3   8   7         66.13        176.78        19.12 o
  -2   8   7        545.34        526.98        18.87 o
  -1   8   7        743.75        707.20        24.75 o
   0   8   7          1.58         38.63        18.98 o
   1   8   7         15.47         29.01        15.78 o
   2   8   7        227.73        259.42        17.85 o
   3   8   7        295.47        238.05        16.94 o
   4   8   7          2.29         -7.35        15.98 o
   5   8   7        152.93        145.64        16.53 o
   6   8   7        201.27        176.64        18.21 o
   7   8   7         25.19         36.71        19.77 o
  -9   9   7          3.84         23.91        20.19 o
  -8   9   7         24.77         63.41        17.96 o
  -7   9   7        151.89         96.12        16.21 o
  -6   9   7        360.83        376.95        17.81 o
  -5   9   7        229.80        261.01        18.74 o
  -4   9   7        305.06        229.32        17.52 o
  -3   9   7        306.90        290.57        17.23 o
  -2   9   7         12.66         18.43        18.09 o
  -1   9   7         98.28         73.96        19.53 o
   0   9   7        209.29        236.68        18.39 o
   1   9   7        309.09        303.75        17.77 o
   2   9   7         44.16         46.96        16.24 o
   3   9   7        245.17        224.65        17.03 o
   4   9   7        251.44        307.34        19.56 o
   5   9   7          8.93          3.21        18.31 o
   6   9   7         12.14         21.46        18.62 o
   7   9   7          1.25         35.09        18.15 o
  -8  10   7          4.50         26.60        18.97 o
  -7  10   7          0.05          6.56        17.75 o
  -6  10   7         31.02         40.73        16.38 o
  -5  10   7        105.84        102.73        16.36 o
  -4  10   7        106.56        108.14        16.55 o
  -3  10   7          2.36         55.02        16.51 o
  -2  10   7        124.31        115.95        18.22 o
  -1  10   7        446.68        418.41        21.93 o
   0  10   7          0.35         -0.28        17.40 o
   1  10   7         36.91         86.42        19.13 o
   2  10   7         19.47         28.29        19.22 o
   3  10   7        514.01        525.02        30.70 o
   4  10   7          2.79         11.39        18.47 o
   5  10   7          3.70         26.34        17.48 o
   6  10   7        235.41        238.19        21.40 o
  -8  11   7         62.41         57.14        18.18 o
  -7  11   7         15.10         27.14        16.71 o
  -6  11   7         68.22         90.12        16.41 o
  -5  11   7         46.74         77.63        16.97 o
  -4  11   7         12.70         30.05        15.30 o
  -3  11   7        317.78        321.62        17.22 o
  -2  11   7         81.25         38.14        16.74 o
  -1  11   7         62.48         77.81        19.88 o
   0  11   7        112.73        123.72        17.54 o
   1  11   7        118.58        105.76        20.72 o
   2  11   7          0.16         18.12        18.65 o
   3  11   7         36.28         36.29        17.24 o
   4  11   7         24.07         25.87        18.63 o
   5  11   7         20.27         23.62        20.07 o
   6  11   7          3.14         15.49        20.48 o
  -7  12   7         18.26          6.15        18.04 o
  -6  12   7         87.50         52.13        16.26 o
  -5  12   7        101.13         76.84        17.71 o
  -4  12   7          5.23         19.96        15.65 o
  -3  12   7        106.25         84.94        16.40 o
  -2  12   7          7.41         12.51        17.13 o
  -1  12   7        119.59        125.00        16.75 o
   0  12   7         18.69         60.11        19.81 o
   1  12   7         35.36         81.51        20.49 o
   2  12   7        110.02         79.18        17.45 o
   3  12   7        142.97        182.14        19.41 o
   4  12   7          1.85         44.75        20.14 o
   5  12   7          1.94        -12.36        19.17 o
  -7  13   7         17.20         23.87        17.83 o
  -6  13   7         31.70         71.81        17.01 o
  -5  13   7          0.95         23.56        16.52 o
  -4  13   7        121.94        104.22        16.43 o
  -3  13   7         96.51        125.11        16.49 o
  -2  13   7          9.71         39.93        17.08 o
  -1  13   7         33.06         55.98        19.08 o
   0  13   7        106.77        128.77        19.88 o
   1  13   7         21.44         19.58        19.88 o
   2  13   7          0.88         38.35        20.54 o
   3  13   7          8.32         23.49        20.62 o
   4  13   7        118.76        178.83        21.85 o
   5  13   7         58.11         26.29        19.69 o
  -6  14   7          9.22         13.88        16.86 o
  -5  14   7         71.97         61.72        16.72 o
  -4  14   7          6.26          0.23        13.93 o
  -3  14   7         59.69         35.19        16.70 o
  -2  14   7          5.53         17.43        14.68 o
  -1  14   7         79.95         72.44        16.96 o
   0  14   7          2.70         47.20        19.57 o
   1  14   7          3.40         47.40        19.92 o
   2  14   7         69.72         77.36        21.07 o
   3  14   7         24.58         43.86        21.36 o
   4  14   7         10.38         23.67        21.98 o
  -5  15   7          0.48         -0.38        18.18 o
  -4  15   7         10.67         28.41        17.01 o
  -3  15   7         16.67         22.60        15.32 o
  -2  15   7         74.04         82.56        16.93 o
  -1  15   7         34.44         39.86        17.07 o
   0  15   7         77.84         63.13        18.86 o
   1  15   7         17.78         18.19        21.32 o
   2  15   7         22.34         12.69        21.23 o
   3  15   7         23.65         25.60        20.76 o
  -3  16   7         19.92         15.52        14.84 o
  -2  16   7          3.24         20.36        16.66 o
  -1  16   7         30.39         64.05        17.87 o
   0  16   7         46.40         32.30        18.17 o
   1  16   7          8.78         -5.93        18.71 o
 -10   0   8         28.70         52.13        20.57 o
  -9   0   8        456.38        476.03        23.69 o
  -8   0   8          3.66         35.43        24.03 o
  -7   0   8         19.77         15.91        18.71 o
  -6   0   8        174.77        147.49        19.87 o
  -5   0   8        968.98        773.91        51.59 o
  -4   0   8         62.25        103.63        23.99 o
  -3   0   8         19.06        202.81        27.42 o
  -2   0   8         68.35         50.29        22.12 o
  -1   0   8         91.88        130.17        22.39 o
   0   0   8       1034.59       1217.43        38.29 o
   1   0   8        354.60        342.43        35.78 o
   2   0   8       2438.27       2310.14       156.62 o
   3   0   8        969.01       1006.44        69.17 o
   4   0   8        150.43        190.62        23.75 o
   5   0   8         87.71         96.43        21.12 o
   6   0   8        370.65        280.50        23.43 o
   7   0   8         58.23         95.11        23.71 o
   8   0   8          1.82         42.84        22.03 o
 -10   1   8          9.93         18.20        13.73 o
  -9   1   8         57.75         81.18        15.52 o
  -8   1   8        140.06        112.30        15.04 o
  -7   1   8        330.62        307.08        15.36 o
  -6   1   8          2.69         31.37        13.81 o
  -5   1   8         80.49        145.57        24.80 o
  -4   1   8        377.77        293.40        16.02 o
  -3   1   8        347.42        334.31        15.99 o
  -2   1   8        130.50        204.88        15.85 o
  -1   1   8        333.46        326.33        17.11 o
   0   1   8        743.91        665.55        19.18 o
   1   1   8          2.69         31.56        19.47 o
   2   1   8         34.57         56.71        16.88 o
   3   1   8          3.93        335.69       105.78 o
   4   1   8         39.34         31.28        15.99 o
   5   1   8        142.73        112.71        13.82 o
   6   1   8         10.02         52.39        21.67 o
   7   1   8        218.46        157.71        14.67 o
   8   1   8          5.89         16.65        14.59 o
 -10   2   8        125.88        102.60        15.36 o
  -9   2   8        290.64        241.35        16.56 o
  -8   2   8         14.27         40.08        14.68 o
  -7   2   8         44.09         44.03        13.93 o
  -6   2   8        220.32        243.12        14.02 o
  -5   2   8        762.58        703.86        31.62 o
  -4   2   8         16.30         35.31        15.39 o
  -3   2   8        168.75        261.83        34.14 o
  -2   2   8       1607.50       1532.14        57.18 o
  -1   2   8         45.10         96.19        15.97 o
   0   2   8         38.11        220.93        63.36 o
   1   2   8         79.46        112.79        18.11 o
   2   2   8        180.59        207.14        30.34 o
   3   2   8         38.00        117.55        20.57 o
   4   2   8         78.04         86.34        16.18 o
   5   2   8          2.11         12.30        14.56 o
   6   2   8          1.73         30.21        14.81 o
   7   2   8          8.88         33.50        16.72 o
   8   2   8          7.62         22.79        14.79 o
 -10   3   8          0.76         22.58        16.33 o
  -9   3   8         45.74         57.79        15.93 o
  -8   3   8        121.46        114.97        16.15 o
  -7   3   8        291.35        314.42        17.01 o
  -6   3   8          1.87         22.19        15.39 o
  -5   3   8        110.77         93.78        14.50 o
  -4   3   8        518.11        442.30        17.14 o
  -3   3   8          2.42         69.80        15.37 o
  -2   3   8         93.91         77.28        17.19 o
  -1   3   8        276.25        228.17        17.61 o
   0   3   8         30.29         53.52        16.69 o
   1   3   8        178.25        151.69        17.32 o
   2   3   8        166.53        235.43        30.87 o
   3   3   8        874.00        887.64        38.53 o
   4   3   8        199.31        158.17        15.47 o
   5   3   8         38.31         50.30        14.46 o
   6   3   8          3.95         41.68        15.68 o
   7   3   8        103.51        103.41        15.02 o
 -10   4   8        147.43         92.82        17.25 o
  -9   4   8        174.98        167.29        16.76 o
  -8   4   8         17.90         19.39        15.76 o
  -7   4   8        177.30         97.92        14.75 o
  -6   4   8        285.02        307.13        16.63 o
  -5   4   8        238.56        218.06        15.83 o
  -4   4   8        243.07        207.84        15.47 o
  -3   4   8         88.44        128.37        15.96 o
  -2   4   8        676.72        601.99        17.97 o
  -1   4   8        295.13        360.12        17.28 o
   0   4   8          0.89         13.35        17.11 o
   1   4   8         12.03         34.04        18.67 o
   2   4   8         77.95         85.03        18.92 o
   3   4   8         79.83         98.12        16.17 o
   4   4   8         15.96         27.00        15.54 o
   5   4   8         12.88         50.43        16.53 o
   6   4   8        178.30        187.97        20.32 o
   7   4   8         26.13         43.03        16.11 o
  -9   5   8         51.78         37.11        16.87 o
  -8   5   8         64.51         46.55        17.24 o
  -7   5   8        142.19        189.84        16.57 o
  -6   5   8         82.78        157.40        24.41 o
  -5   5   8          2.92         20.98        14.78 o
  -4   5   8        516.64        540.49        15.90 o
  -3   5   8        461.10        390.35        17.66 o
  -2   5   8         35.65         66.02        16.64 o
  -1   5   8        742.99        657.79        19.68 o
   0   5   8         26.65         38.65        18.22 o
   1   5   8        127.22        148.87        18.33 o
   2   5   8          0.90         34.80        16.59 o
   3   5   8        135.20        206.63        17.09 o
   4   5   8        138.98         83.18        15.46 o
   5   5   8          9.92         29.18        16.08 o
   6   5   8         67.83         59.80        25.62 o
   7   5   8          6.31         39.55        16.16 o
  -9   6   8         48.04         99.22        19.77 o
  -8   6   8         58.06         67.75        17.09 o
  -7   6   8        173.82        136.89        16.20 o
  -6   6   8        229.05        237.18        17.32 o
  -5   6   8        203.16        189.45        15.79 o
  -4   6   8        159.96         90.50        17.11 o
  -3   6   8          3.62         80.16        18.32 o
  -2   6   8         98.28         91.42        17.17 o
  -1   6   8         59.78        100.92        17.18 o
   0   6   8          1.14         46.18        19.11 o
   1   6   8          8.01          7.85        18.08 o
   2   6   8        307.58        262.64        15.70 o
   3   6   8        207.13        218.48        16.33 o
   4   6   8         43.60         46.66        16.28 o
   5   6   8         97.82         65.25        16.23 o
   6   6   8         60.88        107.40        17.53 o
   7   6   8         30.47         24.20        22.69 o
  -9   7   8         96.76         63.74        17.81 o
  -8   7   8        101.19         78.01        17.35 o
  -7   7   8          6.86         52.01        16.05 o
  -6   7   8         17.46         55.42        15.89 o
  -5   7   8         49.29         53.90        15.29 o
  -4   7   8        361.12        352.13        17.09 o
  -3   7   8        186.40        187.10        16.96 o
  -2   7   8          3.50         43.73        16.48 o
  -1   7   8        416.30        377.51        17.60 o
   0   7   8        184.06        219.84        18.78 o
   1   7   8         20.57         33.24        18.80 o
   2   7   8        129.77         93.58        16.39 o
   3   7   8         98.32        127.44        16.15 o
   4   7   8         66.47         40.69        15.70 o
   5   7   8         11.15         -7.54        16.36 o
   6   7   8          3.72         28.65        16.07 o
   7   7   8          7.59         30.24        17.63 o
  -8   8   8         43.47         49.20        22.47 o
  -7   8   8        140.68         87.25        15.29 o
  -6   8   8        228.72        262.73        17.16 o
  -5   8   8         42.11         44.62        15.91 o
  -4   8   8         12.38         63.60        17.17 o
  -3   8   8        105.66        218.69        17.17 o
  -2   8   8        127.82        150.04        19.65 o
  -1   8   8          9.45         43.93        19.05 o
   0   8   8          2.81         36.32        18.27 o
   1   8   8        184.99        187.72        19.04 o
   2   8   8         57.32         83.63        16.76 o
   3   8   8         26.50         63.44        14.70 o
   4   8   8         10.43         42.17        16.64 o
   5   8   8         42.28         44.58        16.95 o
   6   8   8         99.57         95.91        16.62 o
  -8   9   8         92.99         72.72        17.40 o
  -7   9   8          4.17         28.09        16.31 o
  -6   9   8         17.32         13.40        15.89 o
  -5   9   8         41.60         56.89        16.39 o
  -4   9   8        204.35        240.23        18.26 o
  -3   9   8         63.81         81.25        17.88 o
  -2   9   8         55.82         44.32        18.61 o
  -1   9   8         11.30         31.76        17.43 o
   0   9   8          6.81         32.15        16.77 o
   1   9   8        347.15        275.50        15.87 o
   2   9   8         56.42         91.75        16.96 o
   3   9   8        152.03        125.51        16.65 o
   4   9   8         76.15         53.26        15.64 o
   5   9   8         36.10         65.79        18.34 o
   6   9   8         79.69        117.89        18.35 o
  -8  10   8         24.69         24.85        18.39 o
  -7  10   8         29.14         11.26        17.11 o
  -6  10   8        124.59        150.12        18.17 o
  -5  10   8         23.31          9.24        17.59 o
  -4  10   8         21.59         55.21        16.83 o
  -3  10   8         94.60        137.36        17.46 o
  -2  10   8         75.48         73.87        18.20 o
  -1  10   8        258.52        318.72        19.26 o
   0  10   8         21.01         17.90        16.27 o
   1  10   8        286.39        298.34        26.18 o
   2  10   8          1.47         48.11        18.07 o
   3  10   8          3.89         24.35        16.44 o
   4  10   8          0.13         15.57        18.63 o
   5  10   8          2.87         36.61        18.52 o
  -7  11   8          2.31         13.74        17.16 o
  -6  11   8          9.22          8.26        16.40 o
  -5  11   8          5.02         27.89        17.13 o
  -4  11   8         56.19         94.79        16.49 o
  -3  11   8        171.11        175.15        16.71 o
  -2  11   8         41.60         63.95        19.37 o
  -1  11   8         73.31         76.34        18.68 o
   0  11   8         31.49         75.28        18.24 o
   1  11   8         33.32         13.46        19.46 o
   2  11   8         53.16         23.87        20.19 o
   3  11   8         43.81         63.31        18.13 o
   4  11   8          5.16         11.78        18.76 o
   5  11   8          2.69          8.95        25.32 o
  -6  12   8         90.67        113.22        20.62 o
  -5  12   8          0.51         37.97        24.31 o
  -4  12   8          1.79          9.99        15.51 o
  -3  12   8        111.04        106.99        17.26 o
  -2  12   8          1.54          7.19        17.36 o
  -1  12   8         17.55         49.96        18.00 o
   0  12   8         13.82         24.19        18.23 o
   1  12   8          1.01         21.70        19.04 o
   2  12   8         14.68         28.63        17.51 o
   3  12   8        102.25         87.63        20.08 o
   4  12   8         12.97         27.97        19.28 o
  -6  13   8          3.24         11.57        16.40 o
  -5  13   8         24.73         43.74        15.67 o
  -4  13   8         35.80         28.60        17.35 o
  -3  13   8         20.05         32.68        15.90 o
  -2  13   8         28.55         50.19        20.33 o
  -1  13   8        135.26         88.90        18.04 o
   0  13   8         80.25        135.54        22.51 o
   1  13   8          3.57          8.30        19.14 o
   2  13   8         44.70         26.38        19.05 o
   3  13   8          7.38         38.79        21.07 o
  -4  14   8          5.30          7.00        17.24 o
  -3  14   8         87.87         79.97        15.90 o
  -2  14   8         12.93         38.24        16.33 o
  -1  14   8          6.30         28.13        18.65 o
   0  14   8          2.88         22.38        19.13 o
   1  14   8          0.55         27.71        20.42 o
   2  14   8         28.76         55.36        18.78 o
  -3  15   8         21.70         35.70        14.78 o
  -2  15   8         28.23         36.59        17.57 o
  -1  15   8         88.81         66.18        17.77 o
   0  15   8         66.46         73.40        20.12 o
  -9   0   9         97.38         72.41        22.32 o
  -8   0   9         99.35        103.66        21.15 o
  -7   0   9         22.37         17.31        19.96 o
  -6   0   9        129.15         94.79        21.77 o
  -5   0   9        157.95        224.67        22.83 o
  -4   0   9        850.81        886.96        51.99 o
  -3   0   9       1419.07       1437.73        48.62 o
  -2   0   9        163.30        307.86        23.56 o
  -1   0   9        511.93        499.93        24.84 o
   0   0   9        366.81        433.31        24.88 o
   1   0   9        954.02        734.77        32.98 o
   2   0   9         81.76         54.55        30.04 o
   3   0   9        181.46        221.09        23.42 o
   4   0   9         56.02         85.99        21.62 o
   5   0   9        256.13        139.98        22.12 o
   6   0   9          1.73         23.64        21.15 o
   7   0   9         21.87         41.00        21.79 o
  -9   1   9         91.81         86.08        15.43 o
  -8   1   9         29.76         38.48        15.91 o
  -7   1   9         25.67         53.68        14.22 o
  -6   1   9         89.37        168.91        14.80 o
  -5   1   9         75.01         87.66        16.08 o
  -4   1   9         28.56         27.67        16.08 o
  -3   1   9          2.73        194.74        35.74 o
  -2   1   9          4.58         41.49        15.30 o
  -1   1   9         33.08         56.77        15.78 o
   0   1   9       1654.86       1763.17        28.13 o
   1   1   9        844.71       1001.06        21.63 o
   2   1   9        222.45        225.52        20.12 o
   3   1   9        200.36        262.97        17.13 o
   4   1   9         57.93         74.79        14.50 o
   5   1   9         71.45         65.46        14.70 o
   6   1   9         26.96         32.95        13.65 o
   7   1   9        165.48        125.35        16.03 o
  -9   2   9         60.74         34.16        16.53 o
  -8   2   9        107.64        110.95        16.54 o
  -7   2   9        173.38        164.78        14.69 o
  -6   2   9          1.84         45.73        13.29 o
  -5   2   9         40.90         41.62        15.68 o
  -4   2   9         32.91         59.53        15.59 o
  -3   2   9        490.92        483.82        17.55 o
  -2   2   9        148.89        192.90        16.21 o
  -1   2   9         59.18         84.12        16.05 o
   0   2   9       1340.31       1731.05       118.10 o
   1   2   9        419.59        500.08        19.05 o
   2   2   9          6.09          7.74        18.51 o
   3   2   9        112.89        166.25        15.90 o
   4   2   9        393.94        369.19        20.34 o
   5   2   9        131.08        123.38        16.04 o
   6   2   9          1.48         16.35        15.84 o
   7   2   9         23.42         33.77        13.68 o
  -9   3   9         26.74         40.81        16.95 o
  -8   3   9         50.28         51.42        15.80 o
  -7   3   9          4.53         11.97        15.06 o
  -6   3   9          1.07         33.26        15.14 o
  -5   3   9        524.84        497.73        23.20 o
  -4   3   9        569.10        504.40        18.91 o
  -3   3   9        161.03        269.37        17.20 o
  -2   3   9       1303.51       1350.44        38.83 o
  -1   3   9         56.89         69.05        16.36 o
   0   3   9          7.84         71.96        17.07 o
   1   3   9         70.67         97.73        17.72 o
   2   3   9         70.01         85.47        16.65 o
   3   3   9        176.77        195.41        17.83 o
   4   3   9         17.49         28.64        14.57 o
   5   3   9        103.97        111.93        15.96 o
   6   3   9        110.60        110.79        16.63 o
  -9   4   9          5.46         41.68        18.43 o
  -8   4   9         53.84         68.50        16.53 o
  -7   4   9        306.06        233.94        16.56 o
  -6   4   9         16.48         87.78        15.20 o
  -5   4   9         12.85         20.17        14.48 o
  -4   4   9         82.78        126.39        16.64 o
  -3   4   9          4.56         20.43        16.51 o
  -2   4   9          7.00          6.94        16.73 o
  -1   4   9          3.91         76.21        17.04 o
   0   4   9         75.96        126.44        18.44 o
   1   4   9        156.05        166.38        19.31 o
   2   4   9         42.86         49.10        15.89 o
   3   4   9          7.63         42.00        15.90 o
   4   4   9         33.13         53.03        16.01 o
   5   4   9        213.56        253.15        22.66 o
   6   4   9        103.09         78.85        15.66 o
  -9   5   9         55.48         46.18        17.23 o
  -8   5   9         94.50         62.85        16.15 o
  -7   5   9         65.30         88.03        16.33 o
  -6   5   9         65.34         49.64        14.76 o
  -5   5   9          2.56         -6.69        15.22 o
  -4   5   9        111.48         81.15        15.89 o
  -3   5   9         13.29         72.38        18.29 o
  -2   5   9        190.26        215.84        16.97 o
  -1   5   9        109.94        177.60        19.02 o
   0   5   9        242.35        207.83        19.42 o
   1   5   9         56.36         49.63        17.65 o
   2   5   9        249.72        276.42        15.82 o
   3   5   9         25.38         41.53        15.61 o
   4   5   9          2.03         25.04        16.68 o
   5   5   9         82.10        103.59        16.27 o
   6   5   9          2.67         20.85        16.09 o
  -8   6   9         13.76         30.74        16.76 o
  -7   6   9         56.52         50.19        17.28 o
  -6   6   9        147.07         96.46        16.09 o
  -5   6   9        107.11        103.69        16.00 o
  -4   6   9        454.99        468.86        19.03 o
  -3   6   9        431.51        371.60        19.39 o
  -2   6   9          1.35         12.95        15.44 o
  -1   6   9        107.93        139.86        19.30 o
   0   6   9         73.29         86.60        17.96 o
   1   6   9         77.62         85.26        17.68 o
   2   6   9         16.12         11.68        14.77 o
   3   6   9         24.26         60.47        15.64 o
   4   6   9         30.01         41.57        15.91 o
   5   6   9        105.16        134.46        15.86 o
   6   6   9         51.45         43.57        16.75 o
  -8   7   9         78.87         74.92        17.25 o
  -7   7   9         60.73         49.11        17.09 o
  -6   7   9         36.11         24.00        16.61 o
  -5   7   9         14.82         42.83        15.31 o
  -4   7   9         20.13         35.63        18.47 o
  -3   7   9         49.31         56.98        15.84 o
  -2   7   9         34.99         56.18        16.83 o
  -1   7   9        322.14        395.01        20.10 o
   0   7   9         81.60         56.38        16.83 o
   1   7   9         45.75         43.33        17.34 o
   2   7   9        170.18        173.66        15.50 o
   3   7   9        306.75        281.76        16.52 o
   4   7   9         55.96         79.70        16.26 o
   5   7   9         93.21         75.05        16.44 o
   6   7   9        143.25         91.35        15.65 o
  -8   8   9          1.93         40.94        16.01 o
  -7   8   9         80.56         73.44        16.89 o
  -6   8   9        123.30        113.40        16.97 o
  -5   8   9         13.60         24.76        15.63 o
  -4   8   9        138.44        150.87        16.86 o
  -3   8   9        198.72        193.08        19.02 o
  -2   8   9          0.91         28.20        17.06 o
  -1   8   9         20.11          7.65        16.98 o
   0   8   9        155.53        177.86        17.97 o
   1   8   9        281.33        231.09        21.50 o
   2   8   9         40.64         37.15        14.42 o
   3   8   9         20.30         47.98        15.49 o
   4   8   9         39.30         26.67        16.40 o
   5   8   9          2.28         -1.98        16.35 o
  -7   9   9         12.75          9.85        17.14 o
  -6   9   9          4.85         19.64        17.52 o
  -5   9   9         57.33         75.17        15.76 o
  -4   9   9         17.40         14.16        17.52 o
  -3   9   9         12.19         42.84        17.73 o
  -2   9   9         49.02         46.05        17.41 o
  -1   9   9         41.95         65.02        18.14 o
   0   9   9         11.62          9.52        17.65 o
   1   9   9          2.88         20.94        15.87 o
   2   9   9         17.73         19.13        16.33 o
   3   9   9        160.82        113.98        15.18 o
   4   9   9         41.63         38.38        15.71 o
   5   9   9          0.68         25.72        16.92 o
  -7  10   9         14.96         39.82        16.52 o
  -6  10   9        150.52        118.35        17.64 o
  -5  10   9         17.29         17.30        17.35 o
  -4  10   9         19.21         34.87        15.31 o
  -3  10   9         53.56         39.81        19.60 o
  -2  10   9          9.51         36.97        20.67 o
  -1  10   9          9.73         18.24        18.55 o
   0  10   9         89.72         91.11        15.72 o
   1  10   9         72.60         67.67        16.18 o
   2  10   9          1.28          5.16        15.78 o
   3  10   9          0.22          6.48        18.11 o
   4  10   9         12.50         23.74        18.64 o
  -6  11   9          0.65         11.60        16.29 o
  -5  11   9          6.42          0.75        17.89 o
  -4  11   9         76.23         62.44        17.59 o
  -3  11   9         15.72         22.33        19.33 o
  -2  11   9         48.44         55.35        19.77 o
  -1  11   9        181.81         90.72        21.55 o
   0  11   9         59.24         64.62        18.48 o
   1  11   9          7.20         17.77        18.02 o
   2  11   9         99.70        102.89        18.17 o
   3  11   9        101.12         81.82        17.64 o
  -5  12   9         25.08         31.43        16.51 o
  -4  12   9         10.79         17.89        15.86 o
  -3  12   9         55.03         43.27        17.56 o
  -2  12   9          2.00         18.52        20.30 o
  -1  12   9         20.16         30.36        17.82 o
   0  12   9          6.31         18.49        18.12 o
   1  12   9         12.77         19.81        16.94 o
   2  12   9          6.03         43.54        17.72 o
   3  12   9          3.80         18.54        18.80 o
  -4  13   9          1.44         11.94        16.83 o
  -3  13   9         12.66         16.84        18.54 o
  -2  13   9          0.53         19.98        18.92 o
  -1  13   9         38.47         20.04        17.69 o
   0  13   9          0.33         22.57        16.54 o
   1  13   9         21.32         39.69        19.48 o
  -8   0  10         56.20         85.88        24.73 o
  -7   0  10        204.63        221.71        24.49 o
  -6   0  10         37.72         66.41        22.55 o
  -5   0  10         81.34         91.06        21.27 o
  -4   0  10         73.83        129.01        21.98 o
  -3   0  10        585.56        520.96        26.64 o
  -2   0  10          4.13         -5.39        22.46 o
  -1   0  10        421.44        391.35        33.29 o
   0   0  10         97.77        158.05        23.42 o
   1   0  10          5.70         23.72        22.39 o
   2   0  10          0.19         32.86        29.28 o
   3   0  10         32.63         95.38        21.74 o
   4   0  10          1.56          4.88        20.66 o
   5   0  10        107.61        138.59        23.14 o
  -8   1  10          3.08         22.08        16.05 o
  -7   1  10          2.74         10.63        15.83 o
  -6   1  10        604.85        537.12        29.72 o
  -5   1  10          7.80         39.54        14.45 o
  -4   1  10          1.19         16.10        15.35 o
  -3   1  10         30.21         84.35        16.73 o
  -2   1  10         98.51        118.88        15.60 o
  -1   1  10         88.09        165.64        16.36 o
   0   1  10        162.06        188.17        16.99 o
   1   1  10          3.67         28.06        17.54 o
   2   1  10        390.56        376.80        20.53 o
   3   1  10         11.56         40.68        16.13 o
   4   1  10          4.55         39.47        15.14 o
   5   1  10         25.99         46.69        14.30 o
  -8   2  10         56.89         47.65        14.97 o
  -7   2  10        240.07        231.41        17.34 o
  -6   2  10          0.22         19.45        15.31 o
  -5   2  10         18.46         30.02        14.87 o
  -4   2  10         23.88         71.42        15.58 o
  -3   2  10        315.77        342.01        18.29 o
  -2   2  10        138.89        126.35        15.44 o
  -1   2  10         15.33         31.50        16.69 o
   0   2  10        417.71        472.73        21.00 o
   1   2  10         84.27        105.57        18.33 o
   2   2  10         24.37         52.18        16.97 o
   3   2  10          3.19         49.36        15.86 o
   4   2  10         91.19         71.59        15.60 o
   5   2  10         69.76         60.56        16.30 o
  -8   3  10         14.25         20.54        15.02 o
  -7   3  10         24.96         53.71        17.18 o
  -6   3  10        123.41        134.66        17.35 o
  -5   3  10        195.03        203.97        16.06 o
  -4   3  10        123.49        150.66        15.09 o
  -3   3  10         18.35         56.91        15.59 o
  -2   3  10        264.49        300.24        16.71 o
  -1   3  10        107.64        116.80        15.91 o
   0   3  10         63.71         92.74        18.31 o
   1   3  10         18.47         50.27        17.80 o
   2   3  10        561.51        628.95        18.97 o
   3   3  10          1.99          3.31        13.80 o
   4   3  10         92.49         68.26        14.96 o
   5   3  10        102.74        102.73        15.60 o
  -8   4  10         42.76         58.45        15.09 o
  -7   4  10        290.32        251.90        15.83 o
  -6   4  10          1.17         43.16        16.71 o
  -5   4  10        145.02        157.49        16.47 o
  -4   4  10        233.78        205.62        16.14 o
  -3   4  10         32.93         62.13        15.37 o
  -2   4  10         15.93         25.98        15.27 o
  -1   4  10         27.91         44.29        16.85 o
   0   4  10        194.64        241.30        18.02 o
   1   4  10         82.02        104.67        16.73 o
   2   4  10         26.88         39.39        15.82 o
   3   4  10         13.74         34.47        15.30 o
   4   4  10         12.66         38.51        15.73 o
   5   4  10         21.45         36.28        15.25 o
  -8   5  10         22.31          7.84        18.08 o
  -7   5  10        118.08         87.06        17.08 o
  -6   5  10        237.67        225.09        17.08 o
  -5   5  10         27.82         45.68        15.59 o
  -4   5  10          6.26         30.80        14.85 o
  -3   5  10         49.17         99.29        16.19 o
  -2   5  10         21.18         39.37        15.47 o
  -1   5  10         47.14         70.88        15.57 o
   0   5  10          1.77         14.40        17.98 o
   1   5  10         35.53         80.42        18.15 o
   2   5  10         18.55         51.88        15.57 o
   3   5  10         20.53         39.10        15.47 o
   4   5  10         93.00         69.90        15.97 o
   5   5  10         77.93         71.16        16.24 o
  -7   6  10          1.20         23.12        17.08 o
  -6   6  10        128.64         81.58        16.81 o
  -5   6  10         28.44          6.62        16.17 o
  -4   6  10        190.02        148.25        16.32 o
  -3   6  10        233.19        253.96        16.66 o
  -2   6  10         28.42         81.23        16.98 o
  -1   6  10         52.60         61.45        18.43 o
   0   6  10         67.63        118.39        18.23 o
   1   6  10        224.10        241.07        18.72 o
   2   6  10          8.19         19.82        14.78 o
   3   6  10         25.57         16.51        15.52 o
   4   6  10         25.42         53.14        15.14 o
   5   6  10          7.36         26.24        15.89 o
  -7   7  10         33.17         35.28        16.39 o
  -6   7  10        223.79        217.32        17.90 o
  -5   7  10          8.25         27.40        17.47 o
  -4   7  10          3.42         19.94        16.80 o
  -3   7  10         24.76         53.76        17.11 o
  -2   7  10         96.93        152.52        16.72 o
  -1   7  10        318.16        360.38        21.98 o
   0   7  10         14.65         22.07        18.07 o
   1   7  10         30.91         43.32        17.04 o
   2   7  10         32.52         49.16        15.30 o
   3   7  10         41.34         60.26        15.92 o
   4   7  10         27.10         27.41        14.98 o
  -6   8  10         44.50         39.07        17.66 o
  -5   8  10         37.80         68.85        17.05 o
  -4   8  10        133.77        141.68        18.34 o
  -3   8  10         74.40        102.94        17.79 o
  -2   8  10         28.90         32.67        16.92 o
  -1   8  10          8.35         30.75        18.84 o
   0   8  10         17.26          0.33        16.78 o
   1   8  10         73.06         73.75        14.95 o
   2   8  10          7.69         40.29        15.77 o
   3   8  10         51.77         29.36        14.73 o
   4   8  10         47.48         33.74        16.55 o
  -6   9  10         49.84         52.34        17.69 o
  -5   9  10          9.87         55.68        17.65 o
  -4   9  10         11.57         32.52        19.49 o
  -3   9  10          2.22         11.25        16.71 o
  -2   9  10        115.05        133.01        17.38 o
  -1   9  10         86.12        140.34        20.35 o
   0   9  10         13.26         27.60        18.71 o
   1   9  10          2.19         50.37        15.50 o
   2   9  10          3.45         39.05        15.61 o
   3   9  10         81.80         74.64        16.30 o
  -5  10  10         91.68        113.73        17.20 o
  -4  10  10         30.58         39.78        18.10 o
  -3  10  10         51.32         78.05        18.19 o
  -2  10  10          0.93          3.93        17.17 o
  -1  10  10         37.31         42.31        19.67 o
   0  10  10         24.96         48.54        15.53 o
   1  10  10         12.42         24.97        16.13 o
   2  10  10         10.56         15.44        20.06 o
  -4  11  10         21.52          9.21        18.52 o
  -3  11  10          1.13         10.73        18.54 o
  -2  11  10          3.34         45.06        22.47 o
  -1  11  10         85.96         84.41        19.44 o
   0  11  10         19.65         43.56        18.48 o
   1  11  10          7.41         56.63        17.17 o
  -2  12  10          7.75         31.67        17.73 o
  -1  12  10         32.88         -0.49        17.86 o
   0  12  10         33.59         38.68        19.09 o
  -7   0  11         35.14         15.13        21.24 o
  -6   0  11         14.70         21.32        21.79 o
  -5   0  11         82.49        126.08        22.92 o
  -4   0  11         97.80        113.96        20.74 o
  -3   0  11          0.53         -3.00        22.38 o
  -2   0  11        172.90        190.53        22.26 o
  -1   0  11         33.05         80.23        22.02 o
   0   0  11         20.56         37.05        25.40 o
   1   0  11         18.59         40.89        27.61 o
   2   0  11         16.66         25.01        45.60 o
   3   0  11          0.94         16.57        21.93 o
   4   0  11          0.64        -11.57        21.11 o
  -7   1  11         24.29         32.61        15.97 o
  -6   1  11         35.89         50.33        15.60 o
  -5   1  11         76.08         60.52        16.71 o
  -4   1  11         59.57         79.21        14.97 o
  -3   1  11         11.18         24.08        14.71 o
  -2   1  11         79.87        144.09        16.04 o
  -1   1  11         32.87         90.50        15.73 o
   0   1  11          7.53         23.61        16.10 o
   1   1  11          4.97         25.15        15.79 o
   2   1  11        166.73        153.11        17.84 o
   3   1  11          8.44         51.96        16.86 o
   4   1  11        123.22        142.66        22.85 o
  -7   2  11         42.49         52.64        16.67 o
  -6   2  11         35.32         49.05        15.48 o
  -5   2  11         21.21         39.07        14.65 o
  -4   2  11          2.26          3.01        15.02 o
  -3   2  11          0.20         16.06        15.61 o
  -2   2  11         43.83         45.12        15.69 o
  -1   2  11         67.80         89.53        16.15 o
   0   2  11        122.97        131.75        15.92 o
   1   2  11         11.78         26.71        18.14 o
   2   2  11         39.99         79.58        23.31 o
   3   2  11         75.69         85.36        14.78 o
   4   2  11         21.24         29.51        16.39 o
  -7   3  11          7.75         18.63        16.62 o
  -6   3  11          4.74         54.54        16.04 o
  -5   3  11         59.25         61.91        15.98 o
  -4   3  11         69.89         72.12        16.12 o
  -3   3  11         18.62         26.62        15.82 o
  -2   3  11        101.80        103.27        15.82 o
  -1   3  11        112.85         96.63        15.98 o
   0   3  11          2.70          3.21        16.44 o
   1   3  11         25.56         25.99        17.53 o
   2   3  11         71.15         97.79        18.14 o
   3   3  11          4.92         31.33        17.91 o
   4   3  11          4.40         37.81        16.60 o
  -7   4  11         66.09         62.32        18.38 o
  -6   4  11          0.48          5.76        15.35 o
  -5   4  11         24.38         22.84        15.28 o
  -4   4  11         59.30         80.76        14.81 o
  -3   4  11         30.25         37.62        15.04 o
  -2   4  11          0.72         32.60        16.51 o
  -1   4  11        224.14        277.78        21.71 o
   0   4  11          3.91         19.62        15.85 o
   1   4  11          0.41         35.30        17.58 o
   2   4  11         16.31         39.27        16.56 o
   3   4  11        173.27        231.07        24.41 o
  -6   5  11         99.39         75.91        17.51 o
  -5   5  11          0.65         12.23        16.27 o
  -4   5  11        288.50        235.45        20.54 o
  -3   5  11          1.31         19.45        15.26 o
  -2   5  11         34.04         50.33        17.18 o
  -1   5  11          0.62         32.35        16.48 o
   0   5  11         57.98         58.75        18.08 o
   1   5  11          4.57         -8.14        16.79 o
   2   5  11         11.85         32.35        15.70 o
   3   5  11         20.66         24.81        15.34 o
  -6   6  11         11.19         25.36        17.20 o
  -5   6  11          1.81         19.46        17.32 o
  -4   6  11         65.65         89.79        17.46 o
  -3   6  11         36.00         39.16        16.48 o
  -2   6  11         42.46         35.14        17.29 o
  -1   6  11        104.35        101.25        16.98 o
   0   6  11          8.54         40.71        17.34 o
   1   6  11          9.63         11.62        17.47 o
   2   6  11         21.45         49.10        15.68 o
   3   6  11         48.18         65.06        15.56 o
  -5   7  11          0.24         11.49        17.43 o
  -4   7  11          3.97         21.28        16.26 o
  -3   7  11          4.51         13.64        17.22 o
  -2   7  11         25.85         37.73        16.38 o
  -1   7  11         13.31         65.51        17.42 o
   0   7  11          1.47         12.25        18.46 o
   1   7  11         35.16         31.52        14.28 o
   2   7  11         18.12         38.97        15.84 o
  -5   8  11         29.82         41.96        17.55 o
  -4   8  11         55.00         55.66        17.40 o
  -3   8  11          0.68          0.67        17.39 o
  -2   8  11         30.52         49.19        15.85 o
  -1   8  11         13.08         19.67        15.67 o
   0   8  11          5.51         60.98        16.98 o
   1   8  11         11.48          9.84        16.16 o
   2   8  11          6.53         14.49        16.15 o
  -4   9  11          0.56         27.99        18.16 o
  -3   9  11         51.42         58.69        17.93 o
  -2   9  11          5.39         52.64        17.62 o
  -1   9  11          1.95         42.09        18.83 o
   0   9  11          9.81         28.10        17.71 o
   1   9  11         55.47         55.46        15.72 o
  -5   0  12         87.55         77.06        22.91 o
  -4   0  12          4.58         58.90        21.87 o
  -3   0  12         12.31         57.81        22.43 o
  -2   0  12          9.25          6.03        23.28 o
  -1   0  12          1.61          7.33        21.10 o
   0   0  12        327.69        454.84        37.34 o
   1   0  12        153.23        199.11        23.69 o
   2   0  12         64.01         73.93        23.96 o
  -5   1  12          5.98         31.14        15.15 o
  -4   1  12         82.30        111.19        16.16 o
  -3   1  12        209.95        266.44        22.68 o
  -2   1  12          2.10          4.56        15.43 o
  -1   1  12         24.96         45.26        15.57 o
   0   1  12        219.67        282.53        16.88 o
   1   1  12         41.11         35.07        17.04 o
   2   1  12         49.39         71.45        16.90 o
  -5   2  12         48.59         81.42        15.78 o
  -4   2  12          3.90         38.26        15.96 o
  -3   2  12          3.33         19.48        15.79 o
  -2   2  12         29.24         75.42        15.67 o
  -1   2  12         26.98         37.88        16.17 o
   0   2  12        123.94        148.51        16.88 o
   1   2  12         36.87         78.82        16.48 o
   2   2  12         65.37         48.91        17.08 o
  -5   3  12          8.76         20.81        14.47 o
  -4   3  12         45.12         74.76        15.77 o
  -3   3  12         82.46         79.34        15.34 o
  -2   3  12          1.27          7.44        15.99 o
  -1   3  12          1.57         23.28        16.00 o
   0   3  12         60.22         75.84        17.03 o
   1   3  12         35.38         55.84        15.74 o
  -4   4  12         32.59         46.00        15.05 o
  -3   4  12          9.48         56.95        15.77 o
  -2   4  12        130.15        180.13        15.77 o
  -1   4  12         17.05         31.79        17.20 o
   0   4  12          8.41         33.14        15.77 o
   1   4  12          1.40         41.26        18.42 o
  -4   5  12        123.24        117.78        20.01 o
  -3   5  12         29.15         59.34        15.90 o
  -2   5  12          0.44         40.15        17.57 o
  -1   5  12          1.33         34.45        16.74 o
   0   5  12         22.54         60.80        16.47 o
  -3   6  12          3.72         13.51        15.89 o
  -2   6  12         78.32         98.09        17.54 o
  -1   6  12         59.69         80.46        16.44 o
   0   6  12         27.97         59.37        16.56 o
                                                
